# Supplementary material for: SARS-CoV-2 Omicron variants BA.4 and BA.5 dominated the fifth COVID-19 epidemiological wave in Mexico
Source: Microb Genom. 2023 Dec 19;9(12):001120. doi: 10.1099/mgen.0.001120 (PMC10763511; doi:10.1099/mgen.0.001120)
Supplement: Supplementary material 2 [file mgen-9-1120-s002.xlsx]

## Sheet: Table S1
	Table S1. A total of 7,022 SARS-COV-2 sequences, as well as patient demographics and Pangolin lineages, from this study, that were collected in Mexico between April 1 and August 30, 2022. All sequences were and deposited into the GISAID and GenBAnk databases.
	Accession ID	Name	GenBank Accession	Collection date	State of Mexico	Type of sample	Gender	Patient age	Patient status	Pangolin lineage
	EPI_ISL_12377657	hCoV-19/Mexico/CMX-INER-IBT-1714/2022	OR150757	2022-04-01	Mexico City	Oropharyngeal swab	Male	38	Hospitalized	BA.1.1
	EPI_ISL_12377658	hCoV-19/Mexico/MEX-INER-IBT-1715/2022	OR150758	2022-04-03	State of Mexico	Oropharyngeal swab	Male	74	Hospitalized	BA.1.1
	EPI_ISL_12377659	hCoV-19/Mexico/CMX-INER-IBT-1716/2022	OR150759	2022-04-06	Mexico City	Oropharyngeal swab	Female	37	Released	BA.2.9
	EPI_ISL_12377660	hCoV-19/Mexico/CMX-INER-IBT-1717/2022	OR150760	2022-04-09	Mexico City	Oropharyngeal swab	Male	34	Released	BA.1.15
	EPI_ISL_12377661	hCoV-19/Mexico/CMX-INER-IBT-1718/2022	OR150761	2022-04-12	Mexico City	Oropharyngeal swab	Male	48	Hospitalized	BA.1.1
	EPI_ISL_12377662	hCoV-19/Mexico/CMX-INER-IBT-1719/2022	OR150762	2022-04-16	Mexico City	Oropharyngeal swab	Female	42	Released	BA.1
	EPI_ISL_12429637	hCoV-19/Mexico/BCN_IBT_IMSS_7106/2022	OR150763	2022-04-01	Baja California	Nasopharyngeal swab	Female	60	Hospitalized	BA.2
	EPI_ISL_12429639	hCoV-19/Mexico/NLE_IBT_IMSS_7039/2022	OR150764	2022-04-06	Nuevo Leon	Nasopharyngeal swab	Male	9	Hospitalized	BA.1.1
	EPI_ISL_12429644	hCoV-19/Mexico/BCS_IBT_IMSS_7091/2022	OR150765	2022-04-04	Baja California Sur	Nasopharyngeal and pharyngeal swab	Female	74	Hospitalized	BA.2
	EPI_ISL_12429645	hCoV-19/Mexico/BCS_IBT_IMSS_7092/2022	OR150766	2022-04-04	Baja California Sur	Nasopharyngeal and pharyngeal swab	Female	48	Hospitalized	BA.2
	EPI_ISL_12429646	hCoV-19/Mexico/BCS_IBT_IMSS_1048520LCE/NC/2022	OR150767	2022-04-06	Baja California Sur	Nasopharyngeal and pharyngeal swab	Female	33	Ambulatory	BA.2.9
	EPI_ISL_12429647	hCoV-19/Mexico/BCS_IBT_IMSS_7096/2022	OR150768	2022-04-06	Baja California Sur	Nasopharyngeal and pharyngeal swab	Female	31	Ambulatory	BA.2
	EPI_ISL_12429648	hCoV-19/Mexico/BCS_IBT_IMSS_7101/2022	OR150769	2022-04-05	Baja California Sur	Nasopharyngeal and pharyngeal swab	Male	38	Hospitalized	BA.2
	EPI_ISL_12429650	hCoV-19/Mexico/CAM_IBT_IMSS_1007209UIMY/NC/2022	OR150770	2022-04-02	Campeche	Nasopharyngeal and pharyngeal swab	Female	50	Hospitalized	BA.2.9
	EPI_ISL_12429651	hCoV-19/Mexico/CAM_IBT_IMSS_7027/2022	OR150771	2022-04-04	Campeche	Nasopharyngeal and pharyngeal swab	Female	30	Ambulatory	BA.1.1
	EPI_ISL_12429652	hCoV-19/Mexico/CAM_IBT_IMSS_7028/2022	OR150772	2022-04-07	Campeche	Nasopharyngeal and pharyngeal swab	Female	37	Ambulatory	BA.1.1
	EPI_ISL_12429653	hCoV-19/Mexico/CHH_IBT_IMSS_7041/2022	OR150773	2022-04-07	Chihuahua	Nasopharyngeal and pharyngeal swab	Male	54	Ambulatory	BA.2
	EPI_ISL_12429655	hCoV-19/Mexico/COA_IBT_IMSS_7037/2022	OR150774	2022-04-01	Coahuila	Nasopharyngeal and pharyngeal swab	Male	45	Hospitalized	BA.1
	EPI_ISL_12429667	hCoV-19/Mexico/JAL_IBT_IMSS_1018414CIBO/NC/2022	OR150775	2022-04-05	Jalisco	Nasopharyngeal and pharyngeal swab	Male	65	Ambulatory	BA.1.1
	EPI_ISL_12429672	hCoV-19/Mexico/CMX_IBT_IMSS_7075/2022	OR150776	2022-04-01	Mexico City	Nasopharyngeal and pharyngeal swab	Male	69	Hospitalized	BA.1.1
	EPI_ISL_12429673	hCoV-19/Mexico/CMX_IBT_IMSS_7077/2022	OR150777	2022-04-01	Mexico City	Nasopharyngeal and pharyngeal swab	Female	5	Ambulatory	BA.1.1
	EPI_ISL_12429674	hCoV-19/Mexico/CMX_IBT_IMSS_7078/2022	OR150778	2022-04-01	Mexico City	Nasopharyngeal and pharyngeal swab	Female	81	Ambulatory	BA.1.1
	EPI_ISL_12429675	hCoV-19/Mexico/CMX_IBT_IMSS_7079/2022	OR150779	2022-04-03	Mexico City	Nasopharyngeal and pharyngeal swab	Female	32	Ambulatory	BA.2
	EPI_ISL_12429676	hCoV-19/Mexico/CMX_IBT_IMSS_7080/2022	OR150780	2022-04-01	Mexico City	Nasopharyngeal and pharyngeal swab	Female	34	Ambulatory	BA.1.1
	EPI_ISL_12429678	hCoV-19/Mexico/CMX_IBT_IMSS_7095/2022	OR150781	2022-04-04	Mexico City	Nasopharyngeal and pharyngeal swab	Female	41	Ambulatory	BA.2
	EPI_ISL_12429679	hCoV-19/Mexico/CMX_IBT_IMSS_7099/2022	OR150782	2022-04-06	Mexico City	Nasopharyngeal and pharyngeal swab	Male	28	Ambulatory	BA.1.1
	EPI_ISL_12429680	hCoV-19/Mexico/CMX_IBT_IMSS_7102/2022	OR150783	2022-04-07	Mexico City	Nasopharyngeal and pharyngeal swab	Male	28	Ambulatory	BA.1.1
	EPI_ISL_12429681	hCoV-19/Mexico/CMX_IBT_IMSS_7107/2022	OR150784	2022-04-09	Mexico City	Nasopharyngeal and pharyngeal swab	Male	22	Hospitalized	BA.1.1
	EPI_ISL_12429687	hCoV-19/Mexico/MOR_IBT_IMSS_7094/2022	OR150785	2022-04-04	Morelos	Nasopharyngeal and pharyngeal swab	Male	73	Hospitalized	BA.1.1
	EPI_ISL_12429688	hCoV-19/Mexico/NAY_IBT_IMSS_1018351CIBO/NC/2022	OR150786	2022-04-05	Nayarit	Nasopharyngeal and pharyngeal swab	Female	85	Hospitalized	BA.2.9
	EPI_ISL_12429690	hCoV-19/Mexico/NLE_IBT_IMSS_7038/2022	OR150787	2022-04-05	Nuevo Leon	Nasopharyngeal and pharyngeal swab	Male	61	Ambulatory	BA.1.1
	EPI_ISL_12429691	hCoV-19/Mexico/NLE_IBT_IMSS_7040/2022	OR150788	2022-04-07	Nuevo Leon	Nasopharyngeal and pharyngeal swab	Male	38	Ambulatory	BA.2.9
	EPI_ISL_12429694	hCoV-19/Mexico/QUE_IBT_IMSS_7100/2022	OR150789	2022-04-06	Queretaro	Nasopharyngeal and pharyngeal swab	Female	52	Ambulatory	BA.2
	EPI_ISL_12429701	hCoV-19/Mexico/SIN_IBT_IMSS_7032/2022	OR150790	2022-04-03	Sinaloa	Nasopharyngeal and pharyngeal swab	Male	68	Hospitalized	BA.1.1
	EPI_ISL_12429702	hCoV-19/Mexico/SIN_IBT_IMSS_7033/2022	OR150791	2022-04-01	Sinaloa	Nasopharyngeal and pharyngeal swab	Male	21	Ambulatory	BA.1.1
	EPI_ISL_12429708	hCoV-19/Mexico/MEX_IBT_IMSS_7074/2022	OR150792	2022-04-01	State of Mexico	Nasopharyngeal and pharyngeal swab	Male	33	Ambulatory	BA.1.1
	EPI_ISL_12429709	hCoV-19/Mexico/MEX_IBT_IMSS_7103/2022	OR150793	2022-04-05	State of Mexico	Nasopharyngeal and pharyngeal swab	Male	38	Hospitalized	BA.1.15
	EPI_ISL_12429717	hCoV-19/Mexico/VER_IBT_IMSS_1048094LCE/NC/2022	OR150794	2022-04-01	Veracruz	Nasopharyngeal and pharyngeal swab	Male	74	Hospitalized	BA.1.1
	EPI_ISL_12429718	hCoV-19/Mexico/VER_IBT_IMSS_7081/2022	OR150795	2022-04-02	Veracruz	Nasopharyngeal and pharyngeal swab	Female	60	Hospitalized	BA.2.9
	EPI_ISL_12429719	hCoV-19/Mexico/VER_IBT_IMSS_7084/2022	OR150796	2022-04-04	Veracruz	Nasopharyngeal and pharyngeal swab	Female	51	Hospitalized	BA.1.1
	EPI_ISL_12429720	hCoV-19/Mexico/VER_IBT_IMSS_7097/2022	OR150797	2022-04-04	Veracruz	Nasopharyngeal and pharyngeal swab	Female	93	Hospitalized	BA.1.1
	EPI_ISL_12429722	hCoV-19/Mexico/YUC_IBT_IMSS_7024/2022	OR150798	2022-04-05	Yucatan	Nasopharyngeal and pharyngeal swab	Female	23	Ambulatory	BA.2
	EPI_ISL_12429723	hCoV-19/Mexico/YUC_IBT_IMSS_7025/2022	OR150799	2022-04-05	Yucatan	Nasopharyngeal and pharyngeal swab	Male	36	Ambulatory	BA.2.12.1
	EPI_ISL_12429724	hCoV-19/Mexico/YUC_IBT_IMSS_7026/2022	OR150800	2022-04-07	Yucatan	Nasopharyngeal and pharyngeal swab	Male	20	Ambulatory	BA.1
	EPI_ISL_12429725	hCoV-19/Mexico/YUC_IBT_IMSS_7029/2022	OR150801	2022-04-10	Yucatan	Nasopharyngeal and pharyngeal swab	Male	81	Hospitalized	BA.2.9
	EPI_ISL_12429729	hCoV-19/Mexico/CMX_IBT_IMSS_7093/2022	OR150802	2022-04-05	Mexico City	Pharyngeal swab	Female	63	Hospitalized	BA.1.1
	EPI_ISL_12429731	hCoV-19/Mexico/PUE_IBT_IMSS_7083/2022	OR150803	2022-04-01	Puebla	Pharyngeal swab	Female	18	Ambulatory	BA.1.1
	EPI_ISL_12429732	hCoV-19/Mexico/PUE_IBT_IMSS_7098/2022	OR150804	2022-04-02	Puebla	Pharyngeal swab	Female	67	Ambulatory	BA.1.1
	EPI_ISL_12480186	hCoV-19/Mexico/PUE_LANGEBIO_IMSS_6340/2022	OR150805	2022-04-02	Puebla	unknown	Female	27	Ambulatory	BA.2.9
	EPI_ISL_12480187	hCoV-19/Mexico/VER_LANGEBIO_IMSS_6341/2022	OR150806	2022-04-08	Veracruz	unknown	Male	29	Hospitalized	BA.2.9
	EPI_ISL_12480188	hCoV-19/Mexico/VER_LANGEBIO_IMSS_6342/2022	OR150807	2022-04-09	Veracruz	unknown	Female	31	Ambulatory	BA.2.9
	EPI_ISL_12480189	hCoV-19/Mexico/CMX_LANGEBIO_IMSS_6344/2022	OR150808	2022-04-11	Mexico City	unknown	Male	31	Ambulatory	BA.2.9
	EPI_ISL_12480190	hCoV-19/Mexico/CMX_LANGEBIO_IMSS_6345/2022	OR150809	2022-04-11	Mexico City	unknown	Female	33	Ambulatory	BA.2
	EPI_ISL_12480191	hCoV-19/Mexico/BCS_LANGEBIO_IMSS_6346/2022	OR150810	2022-04-12	Baja California Sur	unknown	Male	23	Hospitalized	BA.2.12.1
	EPI_ISL_12480192	hCoV-19/Mexico/BCS_LANGEBIO_IMSS_6347/2022	OR150811	2022-04-12	Baja California Sur	unknown	Male	24	Ambulatory	BA.2.9
	EPI_ISL_12480193	hCoV-19/Mexico/MIC_LANGEBIO_IMSS_6348/2022	OR150812	2022-04-02	Michoacan	unknown	Male	90	Hospitalized	BA.1.1
	EPI_ISL_12480194	hCoV-19/Mexico/GUA_LANGEBIO_IMSS_6349/2022	OR150813	2022-04-04	Guanajuato	unknown	Male	16	Hospitalized	BA.1.15.2
	EPI_ISL_12480195	hCoV-19/Mexico/SIN_LANGEBIO_IMSS_6350/2022	OR150814	2022-04-03	Sinaloa	unknown	Male	68	Hospitalized	BA.1.1
	EPI_ISL_12480196	hCoV-19/Mexico/JAL_LANGEBIO_IMSS_6351/2022	OR150815	2022-04-05	Jalisco	unknown	Male	65	Ambulatory	BA.1.1
	EPI_ISL_12480198	hCoV-19/Mexico/QUE_LANGEBIO_IMSS_6353/2022	OR150816	2022-04-11	Queretaro	unknown	Male	74	Hospitalized	BA.1.1
	EPI_ISL_12480199	hCoV-19/Mexico/MEX_LANGEBIO_IMSS_6354/2022	OR150817	2022-04-12	State of Mexico	unknown	Female	63	Hospitalized	BA.1.1
	EPI_ISL_12480200	hCoV-19/Mexico/MEX_LANGEBIO_IMSS_6355/2022	OR150818	2022-04-12	State of Mexico	unknown	Female	51	Hospitalized	BA.2
	EPI_ISL_12480201	hCoV-19/Mexico/MEX_LANGEBIO_IMSS_6356/2022	OR150819	2022-04-12	State of Mexico	unknown	Female	41	Ambulatory	BA.1.1
	EPI_ISL_12480202	hCoV-19/Mexico/BCN_LANGEBIO_IMSS_6357/2022	OR150820	2022-04-12	Baja California	unknown	Male	31	Ambulatory	BA.1.1
	EPI_ISL_12480204	hCoV-19/Mexico/MEX_LANGEBIO_IMSS_6360/2022	OR150821	2022-04-13	State of Mexico	unknown	Female	74	Hospitalized	BA.1.1
	EPI_ISL_12480206	hCoV-19/Mexico/CMX_LANGEBIO_IMSS_6361/2022	OR150822	2022-04-17	Mexico City	unknown	Male	31	Hospitalized	BA.1.1
	EPI_ISL_12480207	hCoV-19/Mexico/NLE_LANGEBIO_IMSS_6367/2022	OR150823	2022-04-14	Nuevo Leon	unknown	Male	77	Hospitalized	BA.1.1
	EPI_ISL_12480208	hCoV-19/Mexico/NLE_LANGEBIO_IMSS_6370/2022	OR150824	2022-04-17	Nuevo Leon	unknown	Male	51	Hospitalized	BA.1.1
	EPI_ISL_12480209	hCoV-19/Mexico/YUC_LANGEBIO_IMSS_6371/2022	OR150825	2022-04-11	Yucatan	unknown	Female	45	Ambulatory	BA.2
	EPI_ISL_12480210	hCoV-19/Mexico/YUC_LANGEBIO_IMSS_6372/2022	OR150826	2022-04-11	Yucatan	unknown	Female	38	Ambulatory	BA.2
	EPI_ISL_12480211	hCoV-19/Mexico/YUC_LANGEBIO_IMSS_6373/2022	OR150827	2022-04-11	Yucatan	unknown	Female	30	Ambulatory	BA.2.9
	EPI_ISL_12480212	hCoV-19/Mexico/YUC_LANGEBIO_IMSS_6374/2022	OR150828	2022-04-12	Yucatan	unknown	Male	46	Ambulatory	BA.2
	EPI_ISL_12480213	hCoV-19/Mexico/YUC_LANGEBIO_IMSS_6375/2022	OR150829	2022-04-12	Yucatan	unknown	Male	32	Ambulatory	BA.2.9
	EPI_ISL_12480214	hCoV-19/Mexico/ROO_LANGEBIO_IMSS_6376/2022	OR150830	2022-04-09	Quintana Roo	unknown	Female	32	Hospitalized	BA.1.15
	EPI_ISL_12480215	hCoV-19/Mexico/CAM_LANGEBIO_IMSS_6377/2022	OR150831	2022-04-08	Campeche	unknown	Female	19	Ambulatory	BA.2.9
	EPI_ISL_12480216	hCoV-19/Mexico/YUC_LANGEBIO_IMSS_6378/2022	OR150832	2022-04-13	Yucatan	unknown	Male	54	Ambulatory	BA.2.9
	EPI_ISL_12480217	hCoV-19/Mexico/ROO_LANGEBIO_IMSS_6379/2022	OR150833	2022-04-13	Quintana Roo	unknown	Female	38	Ambulatory	BA.2.9
	EPI_ISL_12480218	hCoV-19/Mexico/CHP_LANGEBIO_IMSS_6343/2022	OR150834	2022-04-07	Chiapas	Nasopharyngeal swab	Female	24	Ambulatory	BA.1.1
	EPI_ISL_12480219	hCoV-19/Mexico/PUE_LANGEBIO_IMSS_6358/2022	OR150835	2022-04-11	Puebla	Nasopharyngeal swab	Female	29	Ambulatory	BA.2.9
	EPI_ISL_12480220	hCoV-19/Mexico/NLE_LANGEBIO_IMSS_6362/2022	OR150836	2022-04-10	Nuevo Leon	Nasopharyngeal swab	Female	78	Hospitalized	BA.1.1
	EPI_ISL_12480221	hCoV-19/Mexico/NLE_LANGEBIO_IMSS_6363/2022	OR150837	2022-04-11	Nuevo Leon	Nasopharyngeal swab	Male	10	Ambulatory	BA.1.1
	EPI_ISL_12480222	hCoV-19/Mexico/NLE_LANGEBIO_IMSS_6364/2022	OR150838	2022-04-14	Nuevo Leon	Nasopharyngeal swab	Male	9	Hospitalized	BA.1.1
	EPI_ISL_12480223	hCoV-19/Mexico/NLE_LANGEBIO_IMSS_6365/2022	OR150839	2022-04-14	Nuevo Leon	Nasopharyngeal swab	Male	10	Hospitalized	BA.1.1
	EPI_ISL_12480224	hCoV-19/Mexico/NLE_LANGEBIO_IMSS_6366/2022	OR150840	2022-04-13	Nuevo Leon	Nasopharyngeal swab	Male	55	Hospitalized	BA.1.1
	EPI_ISL_12480225	hCoV-19/Mexico/NLE_LANGEBIO_IMSS_6368/2022	OR150841	2022-04-14	Nuevo Leon	Nasopharyngeal swab	Female	47	Ambulatory	BA.1.1
	EPI_ISL_12480226	hCoV-19/Mexico/NLE_LANGEBIO_IMSS_6369/2022	OR150842	2022-04-15	Nuevo Leon	Nasopharyngeal swab	Female	11	Hospitalized	BA.1.1
	EPI_ISL_12533142	hCoV-19/Mexico/MEX_CIAD-IMSS_202201050505/2022	OR150843	2022-04-19	State of Mexico	unknown	Male	85	Hospitalized	BA.1.1
	EPI_ISL_12533143	hCoV-19/Mexico/MEX_CIAD-IMSS_202201050665/2022	OR150844	2022-04-18	State of Mexico	Nasopharyngeal swab	Male	35	Ambulatory	BA.2
	EPI_ISL_12533144	hCoV-19/Mexico/YUC_CIAD-IMSS_202201007715/2022	OR150845	2022-04-21	Yucatan	unknown	Female	32	Ambulatory	BA.2.9
	EPI_ISL_12533145	hCoV-19/Mexico/CMX_CIAD-IMSS_202201050232/2022	OR150846	2022-04-16	Mexico City	Nasopharyngeal swab	Female	28	Hospitalized	BA.2.9
	EPI_ISL_12533146	hCoV-19/Mexico/CMX_CIAD-IMSS_202201050717/2022	OR150847	2022-04-21	Mexico City	Nasopharyngeal swab	Female	61	Ambulatory	BA.2.3
	EPI_ISL_12533147	hCoV-19/Mexico/SIN_CIAD-MZT_ID5481/2022	OR150848	2022-04-19	Sinaloa	Oropharyngeal swab	Male	63	unknown	BA.2
	EPI_ISL_12533148	hCoV-19/Mexico/CMX_CIAD-IMSS_202201050818/2022	OR150849	2022-04-21	Mexico City	Pharyngeal swab	Female	42	Ambulatory	BA.2
	EPI_ISL_12533149	hCoV-19/Mexico/BCN_CIAD-IMSS_202201050603/2022	OR150850	2022-04-18	Baja California	unknown	Female	59	Hospitalized	BA.1.15
	EPI_ISL_12533150	hCoV-19/Mexico/BCN_CIAD-IMSS_202201050893/2022	OR150851	2022-04-18	Baja California	unknown	Male	24	Ambulatory	BA.2
	EPI_ISL_12533151	hCoV-19/Mexico/BCN_CIAD-IMSS_202201050913/2022	OR150852	2022-04-19	Baja California	unknown	Male	28	Ambulatory	BA.2
	EPI_ISL_12533152	hCoV-19/Mexico/CMX_CIAD-IMSS_202201050197/2022	OR150853	2022-04-18	Mexico City	unknown	Female	52	Ambulatory	BA.1.1
	EPI_ISL_12533153	hCoV-19/Mexico/CMX_CIAD-IMSS_202201050320/2022	OR150854	2022-04-18	Mexico City	unknown	Female	45	Ambulatory	BA.1.1
	EPI_ISL_12533154	hCoV-19/Mexico/CMX_CIAD-IMSS_202201050359/2022	OR150855	2022-04-19	Mexico City	unknown	Male	33	Ambulatory	BA.2
	EPI_ISL_12533155	hCoV-19/Mexico/CMX_CIAD-IMSS_202201050373/2022	OR150856	2022-04-18	Mexico City	unknown	Male	0	Ambulatory	BA.2
	EPI_ISL_12533156	hCoV-19/Mexico/CMX_CIAD-IMSS_202201050542/2022	OR150857	2022-04-20	Mexico City	unknown	Male	33	Ambulatory	BA.2.3
	EPI_ISL_12533157	hCoV-19/Mexico/CMX_CIAD-IMSS_202201050552/2022	OR150858	2022-04-21	Mexico City	unknown	Female	2	Hospitalized	BA.2.9
	EPI_ISL_12533158	hCoV-19/Mexico/GUA_CIAD-IMSS_202201018901/2022	OR150859	2022-04-18	Guanajuato	unknown	Female	11	Hospitalized	BA.2.10
	EPI_ISL_12533159	hCoV-19/Mexico/JAL_CIAD-IMSS_202201019044/2022	OR150860	2022-04-20	Jalisco	unknown	Female	22	Ambulatory	BA.2
	EPI_ISL_12533160	hCoV-19/Mexico/JAL_CIAD-IMSS_202201019140/2022	OR150861	2022-04-21	Jalisco	unknown	Female	35	Hospitalized	BA.2.9
	EPI_ISL_12533161	hCoV-19/Mexico/MEX_CIAD-IMSS_202201050218/2022	OR150862	2022-04-18	State of Mexico	unknown	Male	44	Ambulatory	BA.2.3
	EPI_ISL_12533162	hCoV-19/Mexico/MIC_CIAD-IMSS_202201019097/2022	OR150863	2022-04-18	Michoacan	unknown	Female	24	Ambulatory	BA.2.9
	EPI_ISL_12533163	hCoV-19/Mexico/MOR_CIAD-IMSS_202201050729/2022	OR150864	2022-04-19	Morelos	unknown	Female	68	Hospitalized	BA.2
	EPI_ISL_12533164	hCoV-19/Mexico/NLE_CIAD-IMSS_202201022139/2022	OR150865	2022-04-20	Nuevo Leon	unknown	Female	20	Ambulatory	BA.2.9
	EPI_ISL_12533165	hCoV-19/Mexico/ROO_CIAD-IMSS_202201007602/2022	OR150866	2022-04-16	Quintana Roo	unknown	Male	34	Hospitalized	BA.1
	EPI_ISL_12533166	hCoV-19/Mexico/VER_CIAD-IMSS_202201050155/2022	OR150867	2022-04-13	Veracruz	unknown	Male	29	Ambulatory	BA.1.1
	EPI_ISL_12533167	hCoV-19/Mexico/VER_CIAD-IMSS_202201050157/2022	OR150868	2022-04-13	Veracruz	unknown	Male	26	Ambulatory	BA.1.1
	EPI_ISL_12533168	hCoV-19/Mexico/YUC_CIAD-IMSS_202201007532/2022	OR150869	2022-04-18	Yucatan	unknown	Female	32	Ambulatory	BA.2.9
	EPI_ISL_12533169	hCoV-19/Mexico/YUC_CIAD-IMSS_202201007537/2022	OR150870	2022-04-18	Yucatan	unknown	Female	36	Ambulatory	BA.2.9
	EPI_ISL_12533170	hCoV-19/Mexico/YUC_CIAD-IMSS_202201007538/2022	OR150871	2022-04-18	Yucatan	unknown	Female	45	Ambulatory	BA.2.9
	EPI_ISL_12533171	hCoV-19/Mexico/YUC_CIAD-IMSS_202201007539/2022	OR150872	2022-04-18	Yucatan	unknown	Female	44	Ambulatory	BA.2.9
	EPI_ISL_12533172	hCoV-19/Mexico/YUC_CIAD-IMSS_202201007558/2022	OR150873	2022-04-18	Yucatan	unknown	Male	54	Ambulatory	BA.2.9
	EPI_ISL_12533173	hCoV-19/Mexico/YUC_CIAD-IMSS_202201007570/2022	OR150874	2022-04-18	Yucatan	unknown	Male	29	Hospitalized	BA.2
	EPI_ISL_12533174	hCoV-19/Mexico/YUC_CIAD-IMSS_202201007573/2022	OR150875	2022-04-18	Yucatan	unknown	Female	35	Ambulatory	BA.2.9
	EPI_ISL_12533175	hCoV-19/Mexico/YUC_CIAD-IMSS_202201007579/2022	OR150876	2022-04-19	Yucatan	unknown	Female	40	Ambulatory	BA.1.1
	EPI_ISL_12533176	hCoV-19/Mexico/YUC_CIAD-IMSS_202201007583/2022	OR150877	2022-04-19	Yucatan	unknown	Male	32	Ambulatory	BA.2.9
	EPI_ISL_12533177	hCoV-19/Mexico/YUC_CIAD-IMSS_202201007610/2022	OR150878	2022-04-19	Yucatan	unknown	Female	54	Ambulatory	BA.2.9
	EPI_ISL_12533178	hCoV-19/Mexico/YUC_CIAD-IMSS_202201007615/2022	OR150879	2022-04-19	Yucatan	unknown	Female	27	Ambulatory	BA.2.9
	EPI_ISL_12533179	hCoV-19/Mexico/YUC_CIAD-IMSS_202201007658/2022	OR150880	2022-04-18	Yucatan	unknown	Female	48	Ambulatory	BA.2.9
	EPI_ISL_12533180	hCoV-19/Mexico/YUC_CIAD-IMSS_202201007673/2022	OR150881	2022-04-19	Yucatan	unknown	Female	40	Ambulatory	BA.2.9
	EPI_ISL_12533181	hCoV-19/Mexico/YUC_CIAD-IMSS_202201007676/2022	OR150882	2022-04-20	Yucatan	unknown	Male	29	Ambulatory	BA.2
	EPI_ISL_12533182	hCoV-19/Mexico/YUC_CIAD-IMSS_202201007712/2022	OR150883	2022-04-21	Yucatan	unknown	Male	51	Ambulatory	BA.2.9
	EPI_ISL_12533183	hCoV-19/Mexico/YUC_CIAD-IMSS_202201007713/2022	OR150884	2022-04-21	Yucatan	unknown	Female	30	Ambulatory	BA.2
	EPI_ISL_12533184	hCoV-19/Mexico/YUC_CIAD-IMSS_202201007730/2022	OR150885	2022-04-21	Yucatan	unknown	Male	35	Ambulatory	BA.2.9
	EPI_ISL_12533185	hCoV-19/Mexico/YUC_CIAD-IMSS_202201007735/2022	OR150886	2022-04-22	Yucatan	unknown	Male	26	Ambulatory	BA.2.9
	EPI_ISL_12533186	hCoV-19/Mexico/YUC_CIAD-IMSS_202201007765/2022	OR150887	2022-04-22	Yucatan	unknown	Female	30	Ambulatory	BA.2.9
	EPI_ISL_12533187	hCoV-19/Mexico/YUC_CIAD-IMSS_202201007590/2022	OR150888	2022-04-18	Yucatan	unknown	Male	27	Ambulatory	BA.1.1
	EPI_ISL_12533188	hCoV-19/Mexico/BCS_CIAD-IMSS_202201050943/2022	OR150889	2022-04-21	Baja California Sur	unknown	Female	30	Ambulatory	BA.2
	EPI_ISL_12533189	hCoV-19/Mexico/CMX_CIAD-IMSS_202201050287/2022	OR150890	2022-04-18	Mexico City	unknown	Male	51	Ambulatory	BA.2.9
	EPI_ISL_12533190	hCoV-19/Mexico/COA_CIAD-IMSS_202201022000/2022	OR150891	2022-04-14	Coahuila	unknown	Female	52	Ambulatory	BA.2
	EPI_ISL_12533191	hCoV-19/Mexico/YUC_CIAD-IMSS_202201007531/2022	OR150892	2022-04-18	Yucatan	unknown	Male	21	Ambulatory	BA.2
	EPI_ISL_12533192	hCoV-19/Mexico/YUC_CIAD-IMSS_202201007566/2022	OR150893	2022-04-14	Yucatan	unknown	Female	20	Ambulatory	BA.2.3
	EPI_ISL_12533193	hCoV-19/Mexico/YUC_CIAD-IMSS_202201007580/2022	OR150894	2022-04-19	Yucatan	unknown	Female	43	Ambulatory	BA.2.9
	EPI_ISL_12533194	hCoV-19/Mexico/YUC_CIAD-IMSS_202201007716/2022	OR150895	2022-04-21	Yucatan	unknown	Female	38	Ambulatory	BA.2.9
	EPI_ISL_12533195	hCoV-19/Mexico/YUC_CIAD-IMSS_202201007774/2022	OR150896	2022-04-22	Yucatan	unknown	Female	32	Ambulatory	BA.2.9
	EPI_ISL_12533196	hCoV-19/Mexico/SIN_CIAD-MZT_S8858/2022	OR150897	2022-04-25	Sinaloa	Oropharyngeal swab	Male	67	unknown	BA.1.15.2
	EPI_ISL_12533197	hCoV-19/Mexico/SIN_CIAD-MZT_S8848/2022	OR150898	2022-04-11	Sinaloa	Oropharyngeal swab	Male	67	unknown	BA.1.15.2
	EPI_ISL_12934745	hCoV-19/Mexico/MEX_IBT_IMSS_7248/2022	OR150899	2022-04-13	State of Mexico	Pharyngeal / Nasopharyngeal swab	Male	63	Hospitalized	BA.1.1
	EPI_ISL_12934746	hCoV-19/Mexico/MEX_IBT_IMSS_7249/2022	OR150900	2022-04-18	State of Mexico	Pharyngeal / Nasopharyngeal swab	Female	23	Ambulatory	BA.1.1
	EPI_ISL_12934747	hCoV-19/Mexico/MEX_IBT_IMSS_7250/2022	OR150901	2022-04-21	State of Mexico	Pharyngeal / Nasopharyngeal swab	Female	49	Ambulatory	BA.2
	EPI_ISL_12934748	hCoV-19/Mexico/MEX_IBT_IMSS_7251/2022	OR150902	2022-04-25	State of Mexico	Pharyngeal / Nasopharyngeal swab	Male	86	Hospitalized	BA.1
	EPI_ISL_12934749	hCoV-19/Mexico/BCN_IBT_IMSS_7252/2022	OR150903	2022-04-24	Baja California	Pharyngeal / Nasopharyngeal swab	Male	0	Hospitalized	BA.2
	EPI_ISL_12934750	hCoV-19/Mexico/GUA_IBT_IMSS_7253/2022	OR150904	2022-04-18	Guanajuato	Pharyngeal / Nasopharyngeal swab	Female	11	Hospitalized	BA.2.9
	EPI_ISL_12934751	hCoV-19/Mexico/JAL_IBT_IMSS_051413LCE-NC/2022	OR150905	2022-04-20	Jalisco	Pharyngeal / Nasopharyngeal swab	Female	22	Ambulatory	BA.2.10
	EPI_ISL_12934752	hCoV-19/Mexico/CMX_IBT_IMSS_7254/2022	OR150906	2022-04-26	Mexico City	Pharyngeal / Nasopharyngeal swab	Female	46	Ambulatory	BA.2
	EPI_ISL_12934753	hCoV-19/Mexico/MIC_IBT_IMSS_7255/2022	OR150907	2022-04-25	Michoacan	Pharyngeal / Nasopharyngeal swab	Male	34	Ambulatory	BA.2.9
	EPI_ISL_12934754	hCoV-19/Mexico/MEX_IBT_IMSS_7256/2022	OR150908	2022-04-26	State of Mexico	Pharyngeal / Nasopharyngeal swab	Female	38	Ambulatory	BA.2
	EPI_ISL_12934755	hCoV-19/Mexico/CMX_IBT_IMSS_7257/2022	OR150909	2022-04-27	Mexico City	Pharyngeal / Nasopharyngeal swab	Male	65	Ambulatory	BA.1.1
	EPI_ISL_12934756	hCoV-19/Mexico/CMX_IBT_IMSS_051731LCE-NC/2022	OR150910	2022-04-26	Mexico City	Pharyngeal swab	Male	14	Ambulatory	BA.1.1
	EPI_ISL_12934757	hCoV-19/Mexico/MEX_IBT_IMSS_7258/2022	OR150911	2022-04-29	State of Mexico	Pharyngeal / Nasopharyngeal swab	Female	23	Ambulatory	BA.1.1
	EPI_ISL_12934758	hCoV-19/Mexico/MEX_IBT_IMSS_7259/2022	OR150912	2022-04-26	State of Mexico	Pharyngeal / Nasopharyngeal swab	Male	59	Hospitalized	BA.1.1
	EPI_ISL_12934759	hCoV-19/Mexico/MEX_IBT_IMSS_7260/2022	OR150913	2022-04-25	State of Mexico	Pharyngeal / Nasopharyngeal swab	Female	24	Ambulatory	BA.1.1
	EPI_ISL_12934760	hCoV-19/Mexico/PUE_IBT_IMSS_7261/2022	OR150914	2022-04-28	Puebla	Nasopharyngeal swab	Female	31	Ambulatory	BA.1.1
	EPI_ISL_12934762	hCoV-19/Mexico/JAL_IBT_IMSS_7263/2022	OR150915	2022-04-21	Jalisco	Pharyngeal / Nasopharyngeal swab	Female	35	Hospitalized	BA.2.9
	EPI_ISL_12934763	hCoV-19/Mexico/GUA_IBT_IMSS_052539LCE-NC/2022	OR150916	2022-04-19	Guanajuato	Pharyngeal / Nasopharyngeal swab	Female	46	Ambulatory	BA.2.9
	EPI_ISL_12934764	hCoV-19/Mexico/BCS_IBT_IMSS_7264/2022	OR150917	2022-05-03	Baja California Sur	Pharyngeal / Nasopharyngeal swab	Female	37	Ambulatory	BA.2.9
	EPI_ISL_12934765	hCoV-19/Mexico/BCS_IBT_IMSS_7265/2022	OR150918	2022-05-03	Baja California Sur	Pharyngeal / Nasopharyngeal swab	Female	15	Ambulatory	BA.2.12.1
	EPI_ISL_12934766	hCoV-19/Mexico/MEX_IBT_IMSS_7266/2022	OR150919	2022-05-02	State of Mexico	Pharyngeal / Nasopharyngeal swab	Female	62	Hospitalized	BA.2.9
	EPI_ISL_12934767	hCoV-19/Mexico/BCN_IBT_IMSS_7267/2022	OR150920	2022-04-29	Baja California	Pharyngeal / Nasopharyngeal swab	Male	32	Ambulatory	BA.2
	EPI_ISL_12934768	hCoV-19/Mexico/CMX_IBT_IMSS_7268/2022	OR150921	2022-05-04	Mexico City	Pharyngeal / Nasopharyngeal swab	Female	29	Ambulatory	BA.1
	EPI_ISL_12934769	hCoV-19/Mexico/OAX_IBT_IMSS_7269/2022	OR150922	2022-05-02	Oaxaca	Pharyngeal / Nasopharyngeal swab	Female	51	Ambulatory	BA.1.1
	EPI_ISL_12934770	hCoV-19/Mexico/CMX_IBT_IMSS_7270/2022	OR150923	2022-05-03	Mexico City	Pharyngeal swab	Female	28	Ambulatory	BA.2
	EPI_ISL_12934771	hCoV-19/Mexico/BCS_IBT_IMSS_7271/2022	OR150924	2022-05-04	Baja California Sur	Pharyngeal / Nasopharyngeal swab	Male	33	Ambulatory	BA.2.9
	EPI_ISL_12934772	hCoV-19/Mexico/BCS_IBT_IMSS_7272/2022	OR150925	2022-05-04	Baja California Sur	Pharyngeal / Nasopharyngeal swab	Male	33	Ambulatory	BA.2.12.1
	EPI_ISL_12934773	hCoV-19/Mexico/CMX_IBT_IMSS_7273/2022	OR150926	2022-05-05	Mexico City	Pharyngeal / Nasopharyngeal swab	Female	33	Ambulatory	BA.2.3
	EPI_ISL_12934774	hCoV-19/Mexico/CMX_IBT_IMSS_7274/2022	OR150927	2022-05-05	Mexico City	Pharyngeal / Nasopharyngeal swab	Male	48	Ambulatory	BA.2.12.1
	EPI_ISL_12934775	hCoV-19/Mexico/HID_IBT_IMSS_052980LCE-NC/2022	OR150928	2022-05-04	Hidalgo	Pharyngeal / Nasopharyngeal swab	Male	32	Ambulatory	BA.2.9
	EPI_ISL_12934776	hCoV-19/Mexico/OAX_IBT_IMSS_7275/2022	OR150929	2022-05-04	Oaxaca	Pharyngeal / Nasopharyngeal swab	Male	43	Hospitalized	BA.2
	EPI_ISL_12934777	hCoV-19/Mexico/QUE_IBT_IMSS_7276/2022	OR150930	2022-05-05	Queretaro	Pharyngeal / Nasopharyngeal swab	Female	54	Ambulatory	BA.1.1
	EPI_ISL_12934778	hCoV-19/Mexico/QUE_IBT_IMSS_7277/2022	OR150931	2022-05-02	Queretaro	Pharyngeal / Nasopharyngeal swab	Male	32	Ambulatory	BA.2.49
	EPI_ISL_12934779	hCoV-19/Mexico/GUA_IBT_IMSS_7278/2022	OR150932	2022-05-05	Guanajuato	Pharyngeal / Nasopharyngeal swab	Female	0	Hospitalized	BA.2.9
	EPI_ISL_12934780	hCoV-19/Mexico/MEX_IBT_IMSS_7279/2022	OR150933	2022-05-03	State of Mexico	Pharyngeal / Nasopharyngeal swab	Female	42	Ambulatory	BA.2.9
	EPI_ISL_12934781	hCoV-19/Mexico/MEX_IBT_IMSS_7280/2022	OR150934	2022-05-04	State of Mexico	Pharyngeal / Nasopharyngeal swab	Male	52	Ambulatory	BA.2
	EPI_ISL_12934782	hCoV-19/Mexico/CMX_IBT_IMSS_7281/2022	OR150935	2022-05-06	Mexico City	Pharyngeal / Nasopharyngeal swab	Female	31	Ambulatory	BA.2.9
	EPI_ISL_12934783	hCoV-19/Mexico/MEX_IBT_IMSS_7282/2022	OR150936	2022-05-06	State of Mexico	Pharyngeal / Nasopharyngeal swab	Female	26	Ambulatory	BA.1.1
	EPI_ISL_12934784	hCoV-19/Mexico/GRO_IBT_IMSS_7283/2022	OR150937	2022-05-05	Guerrero	Pharyngeal / Nasopharyngeal swab	Female	68	Ambulatory	BA.2.9
	EPI_ISL_12934785	hCoV-19/Mexico/GRO_IBT_IMSS_7284/2022	OR150938	2022-05-05	Guerrero	Pharyngeal / Nasopharyngeal swab	Female	52	Ambulatory	BA.2.9
	EPI_ISL_12934786	hCoV-19/Mexico/GRO_IBT_IMSS_7285/2022	OR150939	2022-05-05	Guerrero	Pharyngeal / Nasopharyngeal swab	Female	14	Ambulatory	BA.2.9
	EPI_ISL_12934787	hCoV-19/Mexico/MEX_IBT_IMSS_7286/2022	OR150940	2022-05-04	State of Mexico	Pharyngeal / Nasopharyngeal swab	Female	11	Ambulatory	BA.2.9
	EPI_ISL_12934788	hCoV-19/Mexico/BCN_IBT_IMSS_7287/2022	OR150941	2022-05-02	Baja California	Pharyngeal / Nasopharyngeal swab	Male	65	Ambulatory	BA.2.18
	EPI_ISL_12934789	hCoV-19/Mexico/BCN_IBT_IMSS_7288/2022	OR150942	2022-05-05	Baja California	Pharyngeal / Nasopharyngeal swab	Male	52	Ambulatory	BA.2
	EPI_ISL_12934790	hCoV-19/Mexico/YUC_IBT_IMSS_7162/2022	OR150943	2022-04-25	Yucatan	Pharyngeal / Nasopharyngeal swab	Female	65	Ambulatory	BA.2
	EPI_ISL_12934791	hCoV-19/Mexico/YUC_IBT_IMSS_7163/2022	OR150944	2022-04-25	Yucatan	Pharyngeal / Nasopharyngeal swab	Male	26	Ambulatory	BA.2.9
	EPI_ISL_12934792	hCoV-19/Mexico/YUC_IBT_IMSS_7164/2022	OR150945	2022-04-25	Yucatan	Pharyngeal / Nasopharyngeal swab	Male	24	Ambulatory	BA.2.3
	EPI_ISL_12934793	hCoV-19/Mexico/YUC_IBT_IMSS_7165/2022	OR150946	2022-04-25	Yucatan	Pharyngeal / Nasopharyngeal swab	Male	64	Ambulatory	BA.2.9
	EPI_ISL_12934794	hCoV-19/Mexico/YUC_IBT_IMSS_7166/2022	OR150947	2022-04-26	Yucatan	Pharyngeal / Nasopharyngeal swab	Female	46	Ambulatory	BA.2.9
	EPI_ISL_12934795	hCoV-19/Mexico/YUC_IBT_IMSS_007848UIMY-NC/2022	OR150948	2022-04-26	Yucatan	Pharyngeal / Nasopharyngeal swab	Male	13	Ambulatory	BA.2.9
	EPI_ISL_12934796	hCoV-19/Mexico/YUC_IBT_IMSS_7167/2022	OR150949	2022-04-26	Yucatan	Pharyngeal / Nasopharyngeal swab	Male	45	Ambulatory	BA.2
	EPI_ISL_12934797	hCoV-19/Mexico/YUC_IBT_IMSS_7168/2022	OR150950	2022-04-26	Yucatan	Pharyngeal / Nasopharyngeal swab	Male	38	Ambulatory	BA.2.9
	EPI_ISL_12934798	hCoV-19/Mexico/YUC_IBT_IMSS_7169/2022	OR150951	2022-04-26	Yucatan	Pharyngeal / Nasopharyngeal swab	Female	25	Ambulatory	BA.2.9
	EPI_ISL_12934799	hCoV-19/Mexico/YUC_IBT_IMSS_7170/2022	OR150952	2022-04-26	Yucatan	Pharyngeal / Nasopharyngeal swab	Female	20	Ambulatory	BA.2.9
	EPI_ISL_12934800	hCoV-19/Mexico/YUC_IBT_IMSS_7171/2022	OR150953	2022-04-26	Yucatan	Pharyngeal / Nasopharyngeal swab	Male	59	Ambulatory	BA.2
	EPI_ISL_12934801	hCoV-19/Mexico/YUC_IBT_IMSS_7172/2022	OR150954	2022-04-26	Yucatan	Pharyngeal / Nasopharyngeal swab	Male	33	Ambulatory	BA.2.9
	EPI_ISL_12934802	hCoV-19/Mexico/ROO_IBT_IMSS_7173/2022	OR150955	2022-04-25	Quintana Roo	Pharyngeal / Nasopharyngeal swab	Male	52	Hospitalized	BA.2.9
	EPI_ISL_12934803	hCoV-19/Mexico/YUC_IBT_IMSS_7174/2022	OR150956	2022-04-27	Yucatan	Pharyngeal / Nasopharyngeal swab	Male	56	Ambulatory	BA.2.9
	EPI_ISL_12934804	hCoV-19/Mexico/YUC_IBT_IMSS_7175/2022	OR150957	2022-04-27	Yucatan	Pharyngeal / Nasopharyngeal swab	Male	22	Ambulatory	BA.2.9
	EPI_ISL_12934805	hCoV-19/Mexico/YUC_IBT_IMSS_7176/2022	OR150958	2022-04-27	Yucatan	Pharyngeal / Nasopharyngeal swab	Female	31	Ambulatory	BA.2.9
	EPI_ISL_12934806	hCoV-19/Mexico/YUC_IBT_IMSS_7177/2022	OR150959	2022-04-27	Yucatan	Pharyngeal / Nasopharyngeal swab	Male	26	Ambulatory	BA.2.3
	EPI_ISL_12934807	hCoV-19/Mexico/YUC_IBT_IMSS_7178/2022	OR150960	2022-04-27	Yucatan	Pharyngeal / Nasopharyngeal swab	Female	23	Ambulatory	BA.1.15
	EPI_ISL_12934808	hCoV-19/Mexico/YUC_IBT_IMSS_7179/2022	OR150961	2022-04-28	Yucatan	Pharyngeal / Nasopharyngeal swab	Female	21	Ambulatory	BA.2.9
	EPI_ISL_12934809	hCoV-19/Mexico/YUC_IBT_IMSS_7180/2022	OR150962	2022-04-28	Yucatan	Pharyngeal / Nasopharyngeal swab	Male	32	Ambulatory	BA.2.9
	EPI_ISL_12934810	hCoV-19/Mexico/YUC_IBT_IMSS_7181/2022	OR150963	2022-04-28	Yucatan	Pharyngeal / Nasopharyngeal swab	Male	72	Ambulatory	BA.2.9
	EPI_ISL_12934811	hCoV-19/Mexico/YUC_IBT_IMSS_7182/2022	OR150964	2022-04-27	Yucatan	Pharyngeal / Nasopharyngeal swab	Male	20	Ambulatory	BA.2.9
	EPI_ISL_12934812	hCoV-19/Mexico/YUC_IBT_IMSS_7183/2022	OR150965	2022-04-29	Yucatan	Pharyngeal / Nasopharyngeal swab	Female	54	Ambulatory	BA.2.9
	EPI_ISL_12934813	hCoV-19/Mexico/YUC_IBT_IMSS_7184/2022	OR150966	2022-04-29	Yucatan	Pharyngeal / Nasopharyngeal swab	Male	14	Ambulatory	BA.2.9
	EPI_ISL_12934814	hCoV-19/Mexico/YUC_IBT_IMSS_7185/2022	OR150967	2022-04-29	Yucatan	Pharyngeal / Nasopharyngeal swab	Female	70	Ambulatory	BA.2.9
	EPI_ISL_12934815	hCoV-19/Mexico/YUC_IBT_IMSS_7186/2022	OR150968	2022-04-29	Yucatan	Pharyngeal / Nasopharyngeal swab	Male	84	Ambulatory	BA.2.12.1
	EPI_ISL_12934816	hCoV-19/Mexico/YUC_IBT_IMSS_7187/2022	OR150969	2022-04-28	Yucatan	Pharyngeal / Nasopharyngeal swab	Female	25	Ambulatory	BA.2
	EPI_ISL_12934817	hCoV-19/Mexico/YUC_IBT_IMSS_7188/2022	OR150970	2022-05-02	Yucatan	Pharyngeal / Nasopharyngeal swab	Female	51	Ambulatory	BA.2.9
	EPI_ISL_12934818	hCoV-19/Mexico/YUC_IBT_IMSS_7189/2022	OR150971	2022-05-02	Yucatan	Pharyngeal / Nasopharyngeal swab	Female	54	Ambulatory	BA.2.9
	EPI_ISL_12934819	hCoV-19/Mexico/YUC_IBT_IMSS_7190/2022	OR150972	2022-05-02	Yucatan	Pharyngeal / Nasopharyngeal swab	Male	47	Ambulatory	BA.2.9
	EPI_ISL_12934820	hCoV-19/Mexico/YUC_IBT_IMSS_7191/2022	OR150973	2022-05-02	Yucatan	Pharyngeal / Nasopharyngeal swab	Female	21	Ambulatory	BA.2.9
	EPI_ISL_12934821	hCoV-19/Mexico/YUC_IBT_IMSS_7192/2022	OR150974	2022-05-02	Yucatan	Pharyngeal / Nasopharyngeal swab	Female	47	Ambulatory	BA.2
	EPI_ISL_12934822	hCoV-19/Mexico/YUC_IBT_IMSS_7193/2022	OR150975	2022-05-02	Yucatan	Pharyngeal / Nasopharyngeal swab	Female	54	Ambulatory	BA.2
	EPI_ISL_12934823	hCoV-19/Mexico/YUC_IBT_IMSS_008099UIMY-NC/2022	OR150976	2022-05-03	Yucatan	Pharyngeal / Nasopharyngeal swab	Female	32	Ambulatory	BA.2.9
	EPI_ISL_12934824	hCoV-19/Mexico/YUC_IBT_IMSS_7194/2022	OR150977	2022-05-03	Yucatan	Pharyngeal / Nasopharyngeal swab	Male	41	Ambulatory	XAH
	EPI_ISL_12934825	hCoV-19/Mexico/YUC_IBT_IMSS_7195/2022	OR150978	2022-05-03	Yucatan	Pharyngeal / Nasopharyngeal swab	Female	51	Ambulatory	BA.2.9
	EPI_ISL_12934826	hCoV-19/Mexico/YUC_IBT_IMSS_7196/2022	OR150979	2022-05-03	Yucatan	Pharyngeal / Nasopharyngeal swab	Female	27	Ambulatory	BA.2.9
	EPI_ISL_12934827	hCoV-19/Mexico/YUC_IBT_IMSS_7197/2022	OR150980	2022-05-03	Yucatan	Pharyngeal / Nasopharyngeal swab	Male	31	Ambulatory	BA.2.9
	EPI_ISL_12934828	hCoV-19/Mexico/YUC_IBT_IMSS_7198/2022	OR150981	2022-05-03	Yucatan	Pharyngeal / Nasopharyngeal swab	Female	54	Ambulatory	BA.2.65
	EPI_ISL_12934829	hCoV-19/Mexico/YUC_IBT_IMSS_7199/2022	OR150982	2022-05-03	Yucatan	Pharyngeal / Nasopharyngeal swab	Female	31	Ambulatory	BA.2
	EPI_ISL_12934830	hCoV-19/Mexico/YUC_IBT_IMSS_7200/2022	OR150983	2022-05-02	Yucatan	Pharyngeal / Nasopharyngeal swab	Female	48	Ambulatory	BA.2.9
	EPI_ISL_12934831	hCoV-19/Mexico/YUC_IBT_IMSS_7201/2022	OR150984	2022-05-04	Yucatan	Pharyngeal / Nasopharyngeal swab	Female	29	Ambulatory	BA.2.9
	EPI_ISL_12934832	hCoV-19/Mexico/YUC_IBT_IMSS_7202/2022	OR150985	2022-05-04	Yucatan	Pharyngeal / Nasopharyngeal swab	Female	23	Ambulatory	BA.2.9
	EPI_ISL_12934833	hCoV-19/Mexico/YUC_IBT_IMSS_7203/2022	OR150986	2022-05-04	Yucatan	Pharyngeal / Nasopharyngeal swab	Female	43	Ambulatory	BA.2
	EPI_ISL_12934834	hCoV-19/Mexico/YUC_IBT_IMSS_7204/2022	OR150987	2022-05-04	Yucatan	Pharyngeal / Nasopharyngeal swab	Female	37	Ambulatory	BA.2.9
	EPI_ISL_12934835	hCoV-19/Mexico/YUC_IBT_IMSS_7205/2022	OR150988	2022-05-04	Yucatan	Pharyngeal / Nasopharyngeal swab	Male	31	Ambulatory	BA.2
	EPI_ISL_12934836	hCoV-19/Mexico/YUC_IBT_IMSS_7206/2022	OR150989	2022-05-04	Yucatan	Pharyngeal / Nasopharyngeal swab	Female	59	Ambulatory	BA.2.9
	EPI_ISL_12934837	hCoV-19/Mexico/YUC_IBT_IMSS_7207/2022	OR150990	2022-05-04	Yucatan	Pharyngeal / Nasopharyngeal swab	Male	47	Ambulatory	BA.2.9
	EPI_ISL_12934838	hCoV-19/Mexico/YUC_IBT_IMSS_7208/2022	OR150991	2022-05-04	Yucatan	Pharyngeal / Nasopharyngeal swab	Male	45	Ambulatory	BA.2.9
	EPI_ISL_12934839	hCoV-19/Mexico/YUC_IBT_IMSS_7209/2022	OR150992	2022-05-05	Yucatan	Pharyngeal / Nasopharyngeal swab	Female	45	Ambulatory	BA.2
	EPI_ISL_12934840	hCoV-19/Mexico/YUC_IBT_IMSS_7210/2022	OR150993	2022-05-05	Yucatan	Pharyngeal / Nasopharyngeal swab	Male	43	Ambulatory	BA.2
	EPI_ISL_12934841	hCoV-19/Mexico/YUC_IBT_IMSS_7211/2022	OR150994	2022-05-05	Yucatan	Pharyngeal / Nasopharyngeal swab	Male	27	Ambulatory	BA.2.9
	EPI_ISL_12934842	hCoV-19/Mexico/YUC_IBT_IMSS_7212/2022	OR150995	2022-05-05	Yucatan	Pharyngeal / Nasopharyngeal swab	Female	35	Ambulatory	BA.2
	EPI_ISL_12934843	hCoV-19/Mexico/YUC_IBT_IMSS_7213/2022	OR150996	2022-05-05	Yucatan	Pharyngeal / Nasopharyngeal swab	Female	37	Ambulatory	BA.2.9
	EPI_ISL_12934844	hCoV-19/Mexico/YUC_IBT_IMSS_7214/2022	OR150997	2022-05-05	Yucatan	Pharyngeal / Nasopharyngeal swab	Male	50	Ambulatory	BA.2.9
	EPI_ISL_12934845	hCoV-19/Mexico/YUC_IBT_IMSS_7215/2022	OR150998	2022-05-05	Yucatan	Pharyngeal / Nasopharyngeal swab	Female	37	Ambulatory	BA.2.9
	EPI_ISL_12934846	hCoV-19/Mexico/ROO_IBT_IMSS_7216/2022	OR150999	2022-05-04	Quintana Roo	Pharyngeal / Nasopharyngeal swab	Female	34	Ambulatory	BA.2
	EPI_ISL_12934847	hCoV-19/Mexico/ROO_IBT_IMSS_7217/2022	OR151000	2022-05-02	Quintana Roo	Pharyngeal / Nasopharyngeal swab	Female	43	Ambulatory	BA.2.9
	EPI_ISL_12934848	hCoV-19/Mexico/YUC_IBT_IMSS_7218/2022	OR151001	2022-05-06	Yucatan	Pharyngeal / Nasopharyngeal swab	Female	43	Ambulatory	BA.2.3
	EPI_ISL_12934849	hCoV-19/Mexico/YUC_IBT_IMSS_7219/2022	OR151002	2022-05-06	Yucatan	Pharyngeal / Nasopharyngeal swab	Male	41	Ambulatory	BA.2.9
	EPI_ISL_12934850	hCoV-19/Mexico/YUC_IBT_IMSS_7220/2022	OR151003	2022-05-06	Yucatan	Pharyngeal / Nasopharyngeal swab	Male	20	Ambulatory	BA.2.9
	EPI_ISL_12934851	hCoV-19/Mexico/YUC_IBT_IMSS_7221/2022	OR151004	2022-05-05	Yucatan	Pharyngeal / Nasopharyngeal swab	Female	23	Ambulatory	BA.2.9
	EPI_ISL_12934852	hCoV-19/Mexico/YUC_IBT_IMSS_7222/2022	OR151005	2022-05-07	Yucatan	Pharyngeal / Nasopharyngeal swab	Male	0	Hospitalized	BA.2.3.6
	EPI_ISL_12934853	hCoV-19/Mexico/YUC_IBT_IMSS_7223/2022	OR151006	2022-05-07	Yucatan	Pharyngeal / Nasopharyngeal swab	Male	41	Ambulatory	BA.2.9
	EPI_ISL_12934854	hCoV-19/Mexico/NLE_IBT_IMSS_7233/2022	OR151007	2022-04-23	Nuevo Leon	Nasopharyngeal swab	Male	86	Ambulatory	BA.2
	EPI_ISL_12934855	hCoV-19/Mexico/NLE_IBT_IMSS_7234/2022	OR151008	2022-04-27	Nuevo Leon	Pharyngeal / Nasopharyngeal swab	Male	30	Hospitalized	BA.1.15
	EPI_ISL_12934856	hCoV-19/Mexico/COA_IBT_IMSS_7235/2022	OR151009	2022-04-25	Coahuila	Pharyngeal / Nasopharyngeal swab	Female	46	Hospitalized	BA.1.15
	EPI_ISL_12934857	hCoV-19/Mexico/SLP_IBT_IMSS_7236/2022	OR151010	2022-05-03	San Luis Potosi	Nasopharyngeal swab	Male	12	Hospitalized	BA.1.15
	EPI_ISL_12934858	hCoV-19/Mexico/NLE_IBT_IMSS_7237/2022	OR151011	2022-05-03	Nuevo Leon	Pharyngeal / Nasopharyngeal swab	Female	45	Hospitalized	BA.1.1
	EPI_ISL_12934859	hCoV-19/Mexico/NLE_IBT_IMSS_7238/2022	OR151012	2022-05-03	Nuevo Leon	Pharyngeal / Nasopharyngeal swab	Female	90	Hospitalized	BA.1.1
	EPI_ISL_12934860	hCoV-19/Mexico/NLE_IBT_IMSS_7239/2022	OR151013	2022-05-05	Nuevo Leon	Nasopharyngeal swab	Female	44	Ambulatory	BA.2
	EPI_ISL_12934861	hCoV-19/Mexico/NLE_IBT_IMSS_7240/2022	OR151014	2022-05-05	Nuevo Leon	Nasopharyngeal swab	Male	49	Ambulatory	BA.2
	EPI_ISL_12934862	hCoV-19/Mexico/NLE_IBT_IMSS_7241/2022	OR151015	2022-05-05	Nuevo Leon	Nasopharyngeal swab	Female	40	Ambulatory	BA.2.12.1
	EPI_ISL_12934863	hCoV-19/Mexico/NLE_IBT_IMSS_7242/2022	OR151016	2022-05-06	Nuevo Leon	Pharyngeal / Nasopharyngeal swab	Male	21	Ambulatory	BA.2.9
	EPI_ISL_12934864	hCoV-19/Mexico/NLE_IBT_IMSS_7243/2022	OR151017	2022-05-06	Nuevo Leon	Pharyngeal / Nasopharyngeal swab	Male	51	Ambulatory	BA.1.15.2
	EPI_ISL_12934865	hCoV-19/Mexico/TAM_IBT_IMSS_7244/2022	OR151018	2022-05-04	Tamaulipas	Pharyngeal / Nasopharyngeal swab	Female	86	Hospitalized	BA.2.12.1
	EPI_ISL_12934866	hCoV-19/Mexico/NLE_IBT_IMSS_7245/2022	OR151019	2022-05-07	Nuevo Leon	Pharyngeal / Nasopharyngeal swab	Female	25	Ambulatory	BA.2
	EPI_ISL_12934867	hCoV-19/Mexico/CHH_IBT_IMSS_7246/2022	OR151020	2022-05-03	Chihuahua	Pharyngeal / Nasopharyngeal swab	Female	38	Ambulatory	BA.2.12.1
	EPI_ISL_12934868	hCoV-19/Mexico/NLE_IBT_IMSS_7247/2022	OR151021	2022-05-08	Nuevo Leon	Pharyngeal / Nasopharyngeal swab	Female	44	Ambulatory	BA.2.12.1
	EPI_ISL_12934869	hCoV-19/Mexico/JAL_IBT_IMSS_7224/2022	OR151022	2022-04-28	Jalisco	Pharyngeal / Nasopharyngeal swab	Female	73	Hospitalized	BA.1.1
	EPI_ISL_12934870	hCoV-19/Mexico/MIC_IBT_IMSS_7225/2022	OR151023	2022-04-22	Michoacan	Pharyngeal / Nasopharyngeal swab	Female	27	Ambulatory	BA.1.1.18
	EPI_ISL_12934871	hCoV-19/Mexico/COL_IBT_IMSS_7226/2022	OR151024	2022-05-01	Colima	Pharyngeal / Nasopharyngeal swab	Female	29	Ambulatory	BA.2
	EPI_ISL_12934872	hCoV-19/Mexico/GUA_IBT_IMSS_7227/2022	OR151025	2022-05-03	Guanajuato	Pharyngeal / Nasopharyngeal swab	Male	76	Hospitalized	BA.1.1
	EPI_ISL_12934873	hCoV-19/Mexico/JAL_IBT_IMSS_7228/2022	OR151026	2022-05-04	Jalisco	Pharyngeal / Nasopharyngeal swab	Male	1	Ambulatory	BA.2.12.1
	EPI_ISL_12934874	hCoV-19/Mexico/GUA_IBT_IMSS_019566CIBO-NC/2022	OR151027	2022-04-29	Guanajuato	Pharyngeal / Nasopharyngeal swab	Female	22	Ambulatory	BA.1.1
	EPI_ISL_12934875	hCoV-19/Mexico/JAL_IBT_IMSS_7229/2022	OR151028	2022-05-05	Jalisco	Pharyngeal / Nasopharyngeal swab	Female	60	Ambulatory	BA.2
	EPI_ISL_12934876	hCoV-19/Mexico/MIC_IBT_IMSS_7230/2022	OR151029	2022-05-02	Michoacan	Pharyngeal / Nasopharyngeal swab	Female	50	Ambulatory	BA.2
	EPI_ISL_12934877	hCoV-19/Mexico/MIC_IBT_IMSS_7231/2022	OR151030	2022-05-05	Michoacan	Pharyngeal / Nasopharyngeal swab	Male	35	Ambulatory	BA.2
	EPI_ISL_12934878	hCoV-19/Mexico/SIN_IBT_IMSS_7232/2022	OR151031	2022-05-05	Sinaloa	Pharyngeal / Nasopharyngeal swab	Female	59	Ambulatory	BA.1.1
	EPI_ISL_12934879	hCoV-19/Mexico/SLP_IBT_IMSS_7160/2022	OR151032	2022-04-25	San Luis Potosi	Pharyngeal / Nasopharyngeal swab	Female	51	Ambulatory	BA.2.3
	EPI_ISL_12934880	hCoV-19/Mexico/ZAC_IBT_IMSS_7161/2022	OR151033	2022-04-27	Zacatecas	Pharyngeal / Nasopharyngeal swab	Male	43	Ambulatory	BA.2
	EPI_ISL_13018075	hCoV-19/Mexico/BCS_CIAD-IMSS_202201053442/2022	OR151034	2022-05-09	Baja California Sur	unknown	Male	21	Ambulatory	BA.2
	EPI_ISL_13018076	hCoV-19/Mexico/BCS_CIAD-IMSS_202201053443/2022	OR151035	2022-05-09	Baja California Sur	unknown	Male	26	Ambulatory	BA.2
	EPI_ISL_13018077	hCoV-19/Mexico/BCS_CIAD-IMSS_202201053444/2022	OR151036	2022-05-09	Baja California Sur	unknown	Female	32	Ambulatory	BA.2.9
	EPI_ISL_13018078	hCoV-19/Mexico/BCS_CIAD-IMSS_202201053445/2022	OR151037	2022-05-09	Baja California Sur	unknown	Female	26	Ambulatory	BA.2.12.1
	EPI_ISL_13018079	hCoV-19/Mexico/BCS_CIAD-IMSS_202201053446/2022	OR151038	2022-05-09	Baja California Sur	unknown	Female	43	Ambulatory	BA.2.9
	EPI_ISL_13018080	hCoV-19/Mexico/BCS_CIAD-IMSS_202201053452/2022	OR151039	2022-05-06	Baja California Sur	unknown	Male	41	Ambulatory	BA.2
	EPI_ISL_13018081	hCoV-19/Mexico/BCS_CIAD-IMSS_202201053453/2022	OR151040	2022-05-05	Baja California Sur	unknown	Female	55	Ambulatory	BA.2.3
	EPI_ISL_13018082	hCoV-19/Mexico/BCS_CIAD-IMSS_202201053454/2022	OR151041	2022-05-06	Baja California Sur	unknown	Male	53	Ambulatory	BA.2.38
	EPI_ISL_13018083	hCoV-19/Mexico/BCS_CIAD-IMSS_202201053455/2022	OR151042	2022-05-06	Baja California Sur	unknown	Female	59	Ambulatory	BA.2.3
	EPI_ISL_13018084	hCoV-19/Mexico/BCS_CIAD-IMSS_202201053396/2022	OR151043	2022-05-05	Baja California Sur	unknown	Female	86	Ambulatory	BA.2.3
	EPI_ISL_13018085	hCoV-19/Mexico/BCS_CIAD-IMSS_202201053733/2022	OR151044	2022-05-06	Baja California Sur	unknown	Male	12	Ambulatory	BA.2
	EPI_ISL_13018086	hCoV-19/Mexico/BCS_CIAD-IMSS_202201053751/2022	OR151045	2022-05-11	Baja California Sur	unknown	Female	19	Ambulatory	BA.2.12.1
	EPI_ISL_13018087	hCoV-19/Mexico/BCS_CIAD-IMSS_202201053753/2022	OR151046	2022-05-11	Baja California Sur	unknown	Male	23	Ambulatory	BA.2.36
	EPI_ISL_13018088	hCoV-19/Mexico/BCS_CIAD-IMSS_202201053754/2022	OR151047	2022-05-11	Baja California Sur	unknown	Female	22	Ambulatory	BA.2.3
	EPI_ISL_13018089	hCoV-19/Mexico/CAM_CIAD-IMSS_202201008435/2022	OR151048	2022-05-09	Campeche	unknown	Female	56	Ambulatory	BA.2.56
	EPI_ISL_13018090	hCoV-19/Mexico/CAM_CIAD-IMSS_202201008510/2022	OR151049	2022-05-12	Campeche	unknown	Male	48	Ambulatory	BA.2.9
	EPI_ISL_13018091	hCoV-19/Mexico/COL_CIAD-IMSS_202201053621/2022	OR151050	2022-05-01	Colima	unknown	Female	29	Ambulatory	BA.2
	EPI_ISL_13018092	hCoV-19/Mexico/GUA_CIAD-IMSS_202201019871/2022	OR151051	2022-05-09	Guanajuato	unknown	Male	60	Ambulatory	BA.1.15
	EPI_ISL_13018093	hCoV-19/Mexico/GUA_CIAD-IMSS_202201053624/2022	OR151052	2022-05-03	Guanajuato	unknown	Male	76	Hospitalized	BA.1.1
	EPI_ISL_13018094	hCoV-19/Mexico/JAL_CIAD-IMSS_202201019904/2022	OR151053	2022-05-12	Jalisco	unknown	Male	47	Ambulatory	BA.2.9
	EPI_ISL_13018095	hCoV-19/Mexico/JAL_CIAD-IMSS_202201019910/2022	OR151054	2022-05-12	Jalisco	unknown	Female	38	Ambulatory	BA.2.9
	EPI_ISL_13018096	hCoV-19/Mexico/JAL_CIAD-IMSS_202201019833/2022	OR151055	2022-05-10	Jalisco	unknown	Male	51	Ambulatory	BA.2.12.1
	EPI_ISL_13018097	hCoV-19/Mexico/JAL_CIAD-IMSS_202201019837/2022	OR151056	2022-05-11	Jalisco	unknown	Female	48	Ambulatory	BA.2.12.1
	EPI_ISL_13018098	hCoV-19/Mexico/JAL_CIAD-IMSS_202201019846/2022	OR151057	2022-05-11	Jalisco	unknown	Male	11	Hospitalized	BA.2.12.1
	EPI_ISL_13018099	hCoV-19/Mexico/JAL_CIAD-IMSS_202201019988/2022	OR151058	2022-05-12	Jalisco	unknown	Female	0	Ambulatory	BA.2.12.1
	EPI_ISL_13018100	hCoV-19/Mexico/JAL_CIAD-IMSS_202201053622/2022	OR151059	2022-05-04	Jalisco	unknown	Male	1	Ambulatory	BA.2.12.1
	EPI_ISL_13018101	hCoV-19/Mexico/CMX_CIAD-IMSS_202201053498/2022	OR151060	2022-05-11	Mexico City	unknown	Male	35	Ambulatory	BA.2
	EPI_ISL_13018102	hCoV-19/Mexico/CMX_CIAD-IMSS_202201053643/2022	OR151061	2022-05-12	Mexico City	unknown	Female	26	Ambulatory	BA.2
	EPI_ISL_13018103	hCoV-19/Mexico/CMX_CIAD-IMSS_202201053790/2022	OR151062	2022-05-13	Mexico City	unknown	Female	63	Ambulatory	BA.2
	EPI_ISL_13018105	hCoV-19/Mexico/CMX_CIAD-IMSS_202201053501/2022	OR151063	2022-05-10	Mexico City	unknown	Female	37	Ambulatory	BA.2
	EPI_ISL_13018106	hCoV-19/Mexico/CMX_CIAD-IMSS_202201053644/2022	OR151064	2022-05-12	Mexico City	unknown	Female	27	Ambulatory	BA.2
	EPI_ISL_13018107	hCoV-19/Mexico/CMX_CIAD-IMSS_202201054057/2022	OR151065	2022-05-13	Mexico City	unknown	Male	11	Hospitalized	BA.2
	EPI_ISL_13018108	hCoV-19/Mexico/CMX_CIAD-IMSS_202201053502/2022	OR151066	2022-05-10	Mexico City	unknown	Female	60	Hospitalized	BA.2
	EPI_ISL_13018109	hCoV-19/Mexico/CMX_CIAD-IMSS_202201053523/2022	OR151067	2022-05-11	Mexico City	unknown	Male	24	Ambulatory	BA.2.9
	EPI_ISL_13018110	hCoV-19/Mexico/CMX_CIAD-IMSS_202201053719/2022	OR151068	2022-05-12	Mexico City	unknown	Male	31	Hospitalized	BA.2.12.1
	EPI_ISL_13018112	hCoV-19/Mexico/CMX_CIAD-IMSS_202201053839/2022	OR151069	2022-05-12	Mexico City	unknown	Female	27	Ambulatory	BA.2.9
	EPI_ISL_13018113	hCoV-19/Mexico/CMX_CIAD-IMSS_202201053853/2022	OR151070	2022-05-11	Mexico City	unknown	Female	0	Ambulatory	BA.2.9
	EPI_ISL_13018114	hCoV-19/Mexico/CMX_CIAD-IMSS_202201053473/2022	OR151071	2022-05-09	Mexico City	unknown	Female	50	Ambulatory	BA.2.9
	EPI_ISL_13018115	hCoV-19/Mexico/CMX_CIAD-IMSS_202201053474/2022	OR151072	2022-05-09	Mexico City	unknown	Male	39	Ambulatory	BA.2
	EPI_ISL_13018116	hCoV-19/Mexico/CMX_CIAD-IMSS_202201053656/2022	OR151073	2022-05-11	Mexico City	unknown	Female	59	Ambulatory	BA.2.9
	EPI_ISL_13018117	hCoV-19/Mexico/MIC_CIAD-IMSS_202201019945/2022	OR151074	2022-05-13	Michoacan	unknown	Female	1	Hospitalized	BA.1.1
	EPI_ISL_13018118	hCoV-19/Mexico/MIC_CIAD-IMSS_202201053625/2022	OR151075	2022-04-22	Michoacan	unknown	Female	27	Ambulatory	BA.1.1.18
	EPI_ISL_13018119	hCoV-19/Mexico/NLE_CIAD-IMSS_202201023546/2022	OR151076	2022-05-10	Nuevo Leon	Nasopharyngeal swab	Female	56	Ambulatory	BA.2.12.1
	EPI_ISL_13018120	hCoV-19/Mexico/NLE_CIAD-IMSS_202201023833/2022	OR151077	2022-05-13	Nuevo Leon	unknown	Female	21	Hospitalized	BA.2
	EPI_ISL_13018121	hCoV-19/Mexico/NLE_CIAD-IMSS_202201023564/2022	OR151078	2022-05-09	Nuevo Leon	unknown	Female	61	Ambulatory	BA.2
	EPI_ISL_13018122	hCoV-19/Mexico/NLE_CIAD-IMSS_202201023607/2022	OR151079	2022-05-11	Nuevo Leon	unknown	Female	0	Hospitalized	BA.2
	EPI_ISL_13018123	hCoV-19/Mexico/NLE_CIAD-IMSS_202201023591/2022	OR151080	2022-05-11	Nuevo Leon	unknown	Male	43	Hospitalized	BA.2
	EPI_ISL_13018124	hCoV-19/Mexico/NLE_CIAD-IMSS_202201023602/2022	OR151081	2022-05-11	Nuevo Leon	Nasopharyngeal swab	Female	59	Ambulatory	BA.2.12.1
	EPI_ISL_13018125	hCoV-19/Mexico/QUE_CIAD-IMSS_202201053966/2022	OR151082	2022-05-12	Queretaro	unknown	Female	36	Ambulatory	BA.2.9
	EPI_ISL_13018126	hCoV-19/Mexico/ROO_CIAD-IMSS_202201008355/2022	OR151083	2022-05-08	Quintana Roo	unknown	Female	38	Ambulatory	BA.2.12.1
	EPI_ISL_13018127	hCoV-19/Mexico/ROO_CIAD-IMSS_202201008486/2022	OR151084	2022-05-11	Quintana Roo	unknown	Female	24	Ambulatory	BA.2.12.1
	EPI_ISL_13018128	hCoV-19/Mexico/SIN_CIAD-IMSS_202201020008/2022	OR151085	2022-05-13	Sinaloa	unknown	Female	6	Ambulatory	BA.2.12.1
	EPI_ISL_13018129	hCoV-19/Mexico/SIN_CIAD-MZT_HJ6031/2022	OR151086	2022-05-11	Sinaloa	Oropharyngeal swab	Female	35	unknown	BA.2.12.1
	EPI_ISL_13018130	hCoV-19/Mexico/SIN_CIAD-MZT_S8860/2022	OR151087	2022-05-06	Sinaloa	Oropharyngeal swab	Female	24	unknown	BA.2.12.1
	EPI_ISL_13018131	hCoV-19/Mexico/MEX_CIAD-IMSS_202201053645/2022	OR151088	2022-05-12	State of Mexico	unknown	Female	26	Ambulatory	BA.2
	EPI_ISL_13018132	hCoV-19/Mexico/MEX_CIAD-IMSS_202201053933/2022	OR151089	2022-05-09	State of Mexico	unknown	Male	36	Ambulatory	BA.2
	EPI_ISL_13018133	hCoV-19/Mexico/MEX_CIAD-IMSS_202201053937/2022	OR151090	2022-05-11	State of Mexico	unknown	Female	59	Ambulatory	BA.2.9
	EPI_ISL_13018134	hCoV-19/Mexico/VER_CIAD-IMSS_202201053415/2022	OR151091	2022-05-09	Veracruz	unknown	Male	39	Hospitalized	BA.1.15
	EPI_ISL_13018135	hCoV-19/Mexico/VER_CIAD-IMSS_202201053422/2022	OR151092	2022-05-05	Veracruz	unknown	Female	18	Ambulatory	BA.1.1
	EPI_ISL_13018136	hCoV-19/Mexico/VER_CIAD-IMSS_202201053881/2022	OR151093	2022-05-11	Veracruz	unknown	Female	20	Ambulatory	BA.2.9
	EPI_ISL_13018137	hCoV-19/Mexico/VER_CIAD-IMSS_202201053882/2022	OR151094	2022-05-09	Veracruz	unknown	Female	55	Hospitalized	BA.1
	EPI_ISL_13018138	hCoV-19/Mexico/YUC_CIAD-IMSS_202201008474/2022	OR151095	2022-05-13	Yucatan	unknown	Female	34	Hospitalized	BA.2.9
	EPI_ISL_13018139	hCoV-19/Mexico/YUC_CIAD-IMSS_202201008480/2022	OR151096	2022-05-12	Yucatan	unknown	Female	68	Ambulatory	BA.2.9
	EPI_ISL_13018140	hCoV-19/Mexico/YUC_CIAD-IMSS_202201008302/2022	OR151097	2022-05-09	Yucatan	unknown	Female	41	Ambulatory	BA.2
	EPI_ISL_13018141	hCoV-19/Mexico/YUC_CIAD-IMSS_202201008319/2022	OR151098	2022-05-09	Yucatan	unknown	Male	60	Ambulatory	BA.2.9
	EPI_ISL_13018142	hCoV-19/Mexico/YUC_CIAD-IMSS_202201008320/2022	OR151099	2022-05-09	Yucatan	unknown	Female	29	Ambulatory	BA.2.12.1
	EPI_ISL_13018143	hCoV-19/Mexico/YUC_CIAD-IMSS_202201008325/2022	OR151100	2022-05-09	Yucatan	unknown	Female	24	Ambulatory	BA.2.3
	EPI_ISL_13018144	hCoV-19/Mexico/YUC_CIAD-IMSS_202201008361/2022	OR151101	2022-05-11	Yucatan	unknown	Male	21	Ambulatory	BA.2.9
	EPI_ISL_13018145	hCoV-19/Mexico/YUC_CIAD-IMSS_202201008372/2022	OR151102	2022-05-09	Yucatan	unknown	Male	23	Ambulatory	BA.2.56
	EPI_ISL_13018146	hCoV-19/Mexico/YUC_CIAD-IMSS_202201008376/2022	OR151103	2022-05-11	Yucatan	unknown	Male	24	Ambulatory	BA.2.9
	EPI_ISL_13018147	hCoV-19/Mexico/YUC_CIAD-IMSS_202201008377/2022	OR151104	2022-05-11	Yucatan	unknown	Female	44	Ambulatory	BA.2
	EPI_ISL_13018148	hCoV-19/Mexico/YUC_CIAD-IMSS_202201008393/2022	OR151105	2022-05-11	Yucatan	unknown	Male	36	Ambulatory	BA.2.9
	EPI_ISL_13018149	hCoV-19/Mexico/YUC_CIAD-IMSS_202201008396/2022	OR151106	2022-05-11	Yucatan	unknown	Female	44	Ambulatory	BA.2.9
	EPI_ISL_13018150	hCoV-19/Mexico/YUC_CIAD-IMSS_202201008397/2022	OR151107	2022-05-11	Yucatan	unknown	Female	34	Ambulatory	BA.2.9
	EPI_ISL_13018151	hCoV-19/Mexico/YUC_CIAD-IMSS_202201008399/2022	OR151108	2022-05-11	Yucatan	unknown	Female	25	Ambulatory	BA.2.9
	EPI_ISL_13018152	hCoV-19/Mexico/YUC_CIAD-IMSS_202201008404/2022	OR151109	2022-05-11	Yucatan	unknown	Male	32	Ambulatory	BA.2
	EPI_ISL_13018153	hCoV-19/Mexico/YUC_CIAD-IMSS_202201008406/2022	OR151110	2022-05-10	Yucatan	unknown	Female	29	Ambulatory	BA.2.3
	EPI_ISL_13018154	hCoV-19/Mexico/YUC_CIAD-IMSS_202201008409/2022	OR151111	2022-05-11	Yucatan	unknown	Female	41	Ambulatory	BA.2.9
	EPI_ISL_13018155	hCoV-19/Mexico/YUC_CIAD-IMSS_202201008417/2022	OR151112	2022-05-12	Yucatan	unknown	Female	68	Ambulatory	BA.2.9
	EPI_ISL_13018156	hCoV-19/Mexico/YUC_CIAD-IMSS_202201008420/2022	OR151113	2022-05-12	Yucatan	unknown	Female	11	Ambulatory	BA.2.9
	EPI_ISL_13018157	hCoV-19/Mexico/YUC_CIAD-IMSS_202201008424/2022	OR151114	2022-05-12	Yucatan	unknown	Male	47	Ambulatory	BA.2.9
	EPI_ISL_13018158	hCoV-19/Mexico/YUC_CIAD-IMSS_202201008459/2022	OR151115	2022-05-12	Yucatan	unknown	Male	28	Ambulatory	BA.2.9
	EPI_ISL_13018159	hCoV-19/Mexico/YUC_CIAD-IMSS_202201008460/2022	OR151116	2022-05-12	Yucatan	unknown	Female	21	Ambulatory	BA.2.9
	EPI_ISL_13018160	hCoV-19/Mexico/YUC_CIAD-IMSS_202201008462/2022	OR151117	2022-05-12	Yucatan	unknown	Female	26	Ambulatory	BA.2.9
	EPI_ISL_13018161	hCoV-19/Mexico/YUC_CIAD-IMSS_202201008470/2022	OR151118	2022-05-13	Yucatan	unknown	Male	44	Ambulatory	BA.2.9
	EPI_ISL_13018162	hCoV-19/Mexico/YUC_CIAD-IMSS_202201008473/2022	OR151119	2022-05-13	Yucatan	unknown	Female	59	Ambulatory	BA.2.65
	EPI_ISL_13018163	hCoV-19/Mexico/YUC_CIAD-IMSS_202201008490/2022	OR151120	2022-05-13	Yucatan	unknown	Female	10	Ambulatory	BA.2.9
	EPI_ISL_13018164	hCoV-19/Mexico/YUC_CIAD-IMSS_202201008492/2022	OR151121	2022-05-13	Yucatan	unknown	Male	39	Ambulatory	BA.2.9
	EPI_ISL_13018165	hCoV-19/Mexico/YUC_CIAD-IMSS_202201008493/2022	OR151122	2022-05-13	Yucatan	unknown	Female	50	Ambulatory	BA.2.9
	EPI_ISL_13018166	hCoV-19/Mexico/YUC_CIAD-IMSS_202201008498/2022	OR151123	2022-05-13	Yucatan	unknown	Female	27	Ambulatory	BA.2
	EPI_ISL_13018167	hCoV-19/Mexico/YUC_CIAD-IMSS_202201008500/2022	OR151124	2022-05-13	Yucatan	unknown	Female	19	Ambulatory	BA.2.9
	EPI_ISL_13018168	hCoV-19/Mexico/YUC_CIAD-IMSS_202201008527/2022	OR151125	2022-05-14	Yucatan	unknown	Female	70	Hospitalized	BA.2.12.1
	EPI_ISL_13018169	hCoV-19/Mexico/YUC_CIAD-IMSS_202201008529/2022	OR151126	2022-05-14	Yucatan	unknown	Male	28	Ambulatory	BA.2.3
	EPI_ISL_13018170	hCoV-19/Mexico/YUC_CIAD-IMSS_202201008536/2022	OR151127	2022-05-15	Yucatan	unknown	Male	14	Ambulatory	BA.2.9
	EPI_ISL_13018171	hCoV-19/Mexico/YUC_CIAD-IMSS_202201008451/2022	OR151128	2022-05-11	Yucatan	unknown	Female	23	Ambulatory	BA.2.9
	EPI_ISL_13018172	hCoV-19/Mexico/YUC_CIAD-IMSS_202201008452/2022	OR151129	2022-05-11	Yucatan	unknown	Female	27	Ambulatory	BA.5.1
	EPI_ISL_13018173	hCoV-19/Mexico/YUC_CIAD-IMSS_202201008534/2022	OR151130	2022-05-14	Yucatan	unknown	Female	50	Hospitalized	BA.2
	EPI_ISL_13091904	hCoV-19/Mexico/CMX-INER-IBT-1721/2022	OR151131	2022-04-21	Mexico City	Oropharyngeal swab	Female	25	Hospitalized	BA.1
	EPI_ISL_13091905	hCoV-19/Mexico/CMX-INER-IBT-1722/2022	OR151132	2022-04-21	Mexico City	Oropharyngeal swab	Male	69	Hospitalized	BA.1.1
	EPI_ISL_13091906	hCoV-19/Mexico/CMX-INER-IBT-1723/2022	OR151133	2022-04-21	Mexico City	Oropharyngeal swab	Male	42	Released	BA.2
	EPI_ISL_13091907	hCoV-19/Mexico/CMX-INER-IBT-1724/2022	OR151134	2022-04-24	Mexico City	Oropharyngeal swab	Male	50	Hospitalized	BA.2
	EPI_ISL_13091908	hCoV-19/Mexico/CMX-INER-IBT-1725/2022	OR151135	2022-04-25	Mexico City	Oropharyngeal swab	Female	46	Hospitalized	BA.1
	EPI_ISL_13091909	hCoV-19/Mexico/CMX-INER-IBT-1726/2022	OR151136	2022-04-28	Mexico City	Oropharyngeal swab	Male	42	Released	BA.2
	EPI_ISL_13091910	hCoV-19/Mexico/CMX-INER-IBT-1727/2022	OR151137	2022-05-04	Mexico City	Oropharyngeal swab	Female	32	Released	BA.2.9
	EPI_ISL_13091911	hCoV-19/Mexico/CMX-INER-IBT-1728/2022	OR151138	2022-05-06	Mexico City	Oropharyngeal swab	Male	47	Hospitalized	BA.1.1
	EPI_ISL_13091912	hCoV-19/Mexico/CMX-INER-IBT-1729/2022	OR151139	2022-05-06	Mexico City	Oropharyngeal swab	Male	48	Hospitalized	BA.1.1
	EPI_ISL_13091913	hCoV-19/Mexico/CMX-INER-IBT-1730/2022	OR151140	2022-05-06	Mexico City	Oropharyngeal swab	Male	42	Hospitalized	BA.2
	EPI_ISL_13091914	hCoV-19/Mexico/MEX-INER-IBT-1731/2022	OR151141	2022-05-14	State of Mexico	Oropharyngeal swab	Female	45	Hospitalized	BA.1.1.18
	EPI_ISL_13091915	hCoV-19/Mexico/CMX-INER-IBT-1732/2022	OR151142	2022-05-16	Mexico City	Oropharyngeal swab	Female	31	Hospitalized	BA.2
	EPI_ISL_13091916	hCoV-19/Mexico/CMX-INER-IBT-1733/2022	OR151143	2022-05-16	Mexico City	Oropharyngeal swab	Male	51	Released	BA.2.12.1
	EPI_ISL_13091918	hCoV-19/Mexico/CMX-INER-IBT-1735/2022	OR151144	2022-05-17	Mexico City	Oropharyngeal swab	Female	25	Released	BA.2.12.1
	EPI_ISL_13091919	hCoV-19/Mexico/CMX-INER-IBT-1736/2022	OR151145	2022-05-18	Mexico City	Oropharyngeal swab	Female	25	Released	BA.2.21
	EPI_ISL_13091920	hCoV-19/Mexico/CMX-INER-IBT-1737/2022	OR151146	2022-05-18	Mexico City	Oropharyngeal swab	Male	32	Released	BA.2.21
	EPI_ISL_13091923	hCoV-19/Mexico/CMX-INER-IBT-1740/2022	OR151147	2022-05-19	Mexico City	Oropharyngeal swab	Female	43	Released	BA.2.9
	EPI_ISL_13091924	hCoV-19/Mexico/CMX-INER-IBT-1741/2022	OR151148	2022-05-20	Mexico City	Oropharyngeal swab	Female	27	Released	BA.2
	EPI_ISL_13091925	hCoV-19/Mexico/CMX-INER-IBT-1742/2022	OR151149	2022-05-20	Mexico City	Oropharyngeal swab	Male	48	Hospitalized	BA.1.1
	EPI_ISL_13091927	hCoV-19/Mexico/CMX-INER-IBT-1744/2022	OR151150	2022-05-23	Mexico City	Oropharyngeal swab	Male	25	Hospitalized	BA.2.40.1
	EPI_ISL_13091928	hCoV-19/Mexico/CMX-INER-IBT-1745/2022	OR151151	2022-05-23	Mexico City	Oropharyngeal swab	Female	45	Hospitalized	BA.1.1.18
	EPI_ISL_13091929	hCoV-19/Mexico/CMX-INER-IBT-1746/2022	OR151152	2022-05-23	Mexico City	Oropharyngeal swab	Male	48	Hospitalized	BA.1.1
	EPI_ISL_13091930	hCoV-19/Mexico/CMX-INER-IBT-1747/2022	OR151153	2022-05-25	Mexico City	Oropharyngeal swab	Male	54	Released	BA.2.9
	EPI_ISL_13091931	hCoV-19/Mexico/CMX-INER-IBT-1748/2022	OR151154	2022-05-26	Mexico City	Oropharyngeal swab	Female	44	Released	BA.2.9
	EPI_ISL_13091932	hCoV-19/Mexico/CMX-INER-IBT-1749/2022	OR151155	2022-05-26	Mexico City	Oropharyngeal swab	Female	55	Released	BA.2.9
	EPI_ISL_13091933	hCoV-19/Mexico/CMX-INER-IBT-1750/2022	OR151156	2022-05-26	Mexico City	Oropharyngeal swab	Male	41	Released	BA.2.9
	EPI_ISL_13091934	hCoV-19/Mexico/CMX-INER-IBT-1751/2022	OR151157	2022-05-26	Mexico City	Oropharyngeal swab	Male	54	Released	BF.1
	EPI_ISL_13164182	hCoV-19/Mexico/YUC_LANGEBIO_IMSS_6550/2022	OR151158	2022-05-17	Yucatan	Pharyngeal / Nasopharyngeal swab	Male	24	Ambulatory	BA.2.9
	EPI_ISL_13164183	hCoV-19/Mexico/YUC_LANGEBIO_IMSS_6556/2022	OR151159	2022-05-17	Yucatan	Pharyngeal / Nasopharyngeal swab	Female	11	Ambulatory	BA.2.9
	EPI_ISL_13164184	hCoV-19/Mexico/CHH_LANGEBIO_IMSS_6619/2022	OR151160	2022-05-16	Chihuahua	Nasopharyngeal swab	Female	81	Hospitalized	BA.2.13
	EPI_ISL_13164185	hCoV-19/Mexico/GUA_LANGEBIO_IMSS_6628/2022	OR151161	2022-05-19	Guanajuato	Pharyngeal / Nasopharyngeal swab	Female	67	Ambulatory	BA.2
	EPI_ISL_13164186	hCoV-19/Mexico/JAL_LANGEBIO_IMSS_6620/2022	OR151162	2022-05-16	Jalisco	Pharyngeal / Nasopharyngeal swab	Female	25	Ambulatory	BA.2.12.1
	EPI_ISL_13164187	hCoV-19/Mexico/JAL_LANGEBIO_IMSS_6621/2022	OR151163	2022-05-16	Jalisco	Pharyngeal / Nasopharyngeal swab	Female	46	Ambulatory	BA.2.12.1
	EPI_ISL_13164188	hCoV-19/Mexico/JAL_LANGEBIO_IMSS_6622/2022	OR151164	2022-05-16	Jalisco	Pharyngeal / Nasopharyngeal swab	Female	56	Ambulatory	BA.2.9
	EPI_ISL_13164189	hCoV-19/Mexico/JAL_LANGEBIO_IMSS_6624/2022	OR151165	2022-05-16	Jalisco	Pharyngeal / Nasopharyngeal swab	Male	37	Ambulatory	BA.2.12.1
	EPI_ISL_13164190	hCoV-19/Mexico/JAL_LANGEBIO_IMSS_6625/2022	OR151166	2022-05-16	Jalisco	Nasopharyngeal swab	Female	18	Ambulatory	BA.2.9
	EPI_ISL_13164191	hCoV-19/Mexico/JAL_LANGEBIO_IMSS_6626/2022	OR151167	2022-05-20	Jalisco	Pharyngeal / Nasopharyngeal swab	Male	22	Ambulatory	BA.2
	EPI_ISL_13164192	hCoV-19/Mexico/JAL_LANGEBIO_IMSS_6627/2022	OR151168	2022-05-20	Jalisco	Pharyngeal / Nasopharyngeal swab	Male	27	Ambulatory	BA.2
	EPI_ISL_13164193	hCoV-19/Mexico/MIC_LANGEBIO_IMSS_6629/2022	OR151169	2022-05-17	Michoacan	Pharyngeal / Nasopharyngeal swab	Female	41	Ambulatory	BA.2.9
	EPI_ISL_13164194	hCoV-19/Mexico/ZAC_LANGEBIO_IMSS_6631/2022	OR151170	2022-05-09	Zacatecas	Pharyngeal / Nasopharyngeal swab	Female	57	Ambulatory	BA.2.12.1
	EPI_ISL_13164195	hCoV-19/Mexico/CAM_LANGEBIO_IMSS_6563/2022	OR151171	2022-05-13	Campeche	Nasopharyngeal swab	Male	56	Ambulatory	BA.2.9
	EPI_ISL_13164196	hCoV-19/Mexico/CAM_LANGEBIO_IMSS_6564/2022	OR151172	2022-05-17	Campeche	Pharyngeal / Nasopharyngeal swab	Female	47	Ambulatory	BA.2.9
	EPI_ISL_13164197	hCoV-19/Mexico/CAM_LANGEBIO_IMSS_6565/2022	OR151173	2022-05-17	Campeche	Pharyngeal / Nasopharyngeal swab	Male	52	Ambulatory	BA.2.9
	EPI_ISL_13164198	hCoV-19/Mexico/CAM_LANGEBIO_IMSS_6589/2022	OR151174	2022-05-15	Campeche	Pharyngeal / Nasopharyngeal swab	Female	20	Hospitalized	BA.2.9
	EPI_ISL_13164199	hCoV-19/Mexico/CAM_LANGEBIO_IMSS_6593/2022	OR151175	2022-05-18	Campeche	Pharyngeal / Nasopharyngeal swab	Female	24	Ambulatory	BA.2.9
	EPI_ISL_13164200	hCoV-19/Mexico/CAM_LANGEBIO_IMSS_6594/2022	OR151176	2022-05-18	Campeche	Pharyngeal / Nasopharyngeal swab	Male	31	Ambulatory	BA.2.12.1
	EPI_ISL_13164201	hCoV-19/Mexico/ROO_LANGEBIO_IMSS_6595/2022	OR151177	2022-05-18	Quintana Roo	Pharyngeal / Nasopharyngeal swab	Male	33	Ambulatory	BA.2.12.1
	EPI_ISL_13164202	hCoV-19/Mexico/ROO_LANGEBIO_IMSS_6596/2022	OR151178	2022-05-18	Quintana Roo	Pharyngeal / Nasopharyngeal swab	Male	51	Ambulatory	BA.2.9
	EPI_ISL_13164203	hCoV-19/Mexico/YUC_LANGEBIO_IMSS_6530/2022	OR151179	2022-05-13	Yucatan	Pharyngeal / Nasopharyngeal swab	Male	26	Ambulatory	BA.2
	EPI_ISL_13164204	hCoV-19/Mexico/YUC_LANGEBIO_IMSS_6532/2022	OR151180	2022-05-16	Yucatan	Pharyngeal / Nasopharyngeal swab	Male	44	Ambulatory	BA.2.3
	EPI_ISL_13164205	hCoV-19/Mexico/YUC_LANGEBIO_IMSS_6533/2022	OR151181	2022-05-16	Yucatan	Pharyngeal / Nasopharyngeal swab	Female	52	Ambulatory	BA.2.9
	EPI_ISL_13164206	hCoV-19/Mexico/YUC_LANGEBIO_IMSS_6535/2022	OR151182	2022-05-16	Yucatan	Pharyngeal / Nasopharyngeal swab	Female	32	Ambulatory	BA.2.9
	EPI_ISL_13164207	hCoV-19/Mexico/YUC_LANGEBIO_IMSS_6536/2022	OR151183	2022-05-16	Yucatan	Pharyngeal / Nasopharyngeal swab	Male	39	Ambulatory	BA.2.9
	EPI_ISL_13164208	hCoV-19/Mexico/YUC_LANGEBIO_IMSS_6537/2022	OR151184	2022-05-16	Yucatan	Pharyngeal / Nasopharyngeal swab	Male	32	Ambulatory	BA.2.9
	EPI_ISL_13164209	hCoV-19/Mexico/YUC_LANGEBIO_IMSS_6538/2022	OR151185	2022-05-16	Yucatan	Pharyngeal / Nasopharyngeal swab	Female	28	Ambulatory	BA.2.9
	EPI_ISL_13164210	hCoV-19/Mexico/YUC_LANGEBIO_IMSS_6539/2022	OR151186	2022-05-16	Yucatan	Pharyngeal / Nasopharyngeal swab	Male	46	Ambulatory	BA.2.9
	EPI_ISL_13164211	hCoV-19/Mexico/YUC_LANGEBIO_IMSS_6540/2022	OR151187	2022-05-16	Yucatan	Pharyngeal / Nasopharyngeal swab	Male	36	Ambulatory	BA.2
	EPI_ISL_13164212	hCoV-19/Mexico/YUC_LANGEBIO_IMSS_6541/2022	OR151188	2022-05-16	Yucatan	Pharyngeal / Nasopharyngeal swab	Female	33	Ambulatory	BA.2
	EPI_ISL_13164213	hCoV-19/Mexico/YUC_LANGEBIO_IMSS_6542/2022	OR151189	2022-05-16	Yucatan	Pharyngeal / Nasopharyngeal swab	Male	11	Ambulatory	BA.2
	EPI_ISL_13164214	hCoV-19/Mexico/YUC_LANGEBIO_IMSS_6543/2022	OR151190	2022-05-16	Yucatan	Pharyngeal / Nasopharyngeal swab	Female	53	Ambulatory	BA.2.9
	EPI_ISL_13164215	hCoV-19/Mexico/YUC_LANGEBIO_IMSS_6544/2022	OR151191	2022-05-16	Yucatan	Pharyngeal / Nasopharyngeal swab	Male	35	Ambulatory	BA.2.3
	EPI_ISL_13164216	hCoV-19/Mexico/YUC_LANGEBIO_IMSS_6545/2022	OR151192	2022-05-16	Yucatan	Pharyngeal / Nasopharyngeal swab	Male	46	Ambulatory	BA.2.9
	EPI_ISL_13164217	hCoV-19/Mexico/YUC_LANGEBIO_IMSS_6546/2022	OR151193	2022-05-16	Yucatan	Pharyngeal / Nasopharyngeal swab	Female	54	Ambulatory	BA.2
	EPI_ISL_13164218	hCoV-19/Mexico/YUC_LANGEBIO_IMSS_6547/2022	OR151194	2022-05-16	Yucatan	Pharyngeal / Nasopharyngeal swab	Female	44	Ambulatory	BA.2.9
	EPI_ISL_13164219	hCoV-19/Mexico/YUC_LANGEBIO_IMSS_6548/2022	OR151195	2022-05-16	Yucatan	Pharyngeal / Nasopharyngeal swab	Male	13	Ambulatory	BA.2.9
	EPI_ISL_13164220	hCoV-19/Mexico/YUC_LANGEBIO_IMSS_6549/2022	OR151196	2022-05-17	Yucatan	Pharyngeal / Nasopharyngeal swab	Female	33	Ambulatory	BA.2
	EPI_ISL_13164221	hCoV-19/Mexico/YUC_LANGEBIO_IMSS_6552/2022	OR151197	2022-05-17	Yucatan	Pharyngeal / Nasopharyngeal swab	Female	36	Ambulatory	BA.2.9
	EPI_ISL_13164222	hCoV-19/Mexico/YUC_LANGEBIO_IMSS_6553/2022	OR151198	2022-05-17	Yucatan	Pharyngeal / Nasopharyngeal swab	Female	36	Ambulatory	BA.2.9
	EPI_ISL_13164223	hCoV-19/Mexico/YUC_LANGEBIO_IMSS_6554/2022	OR151199	2022-05-17	Yucatan	Pharyngeal / Nasopharyngeal swab	Male	27	Ambulatory	BA.2.9
	EPI_ISL_13164224	hCoV-19/Mexico/YUC_LANGEBIO_IMSS_6555/2022	OR151200	2022-05-17	Yucatan	Pharyngeal / Nasopharyngeal swab	Female	47	Ambulatory	BA.2.9
	EPI_ISL_13164225	hCoV-19/Mexico/YUC_LANGEBIO_IMSS_6557/2022	OR151201	2022-05-17	Yucatan	Pharyngeal / Nasopharyngeal swab	Female	23	Ambulatory	BA.2
	EPI_ISL_13164226	hCoV-19/Mexico/YUC_LANGEBIO_IMSS_6559/2022	OR151202	2022-05-18	Yucatan	Pharyngeal / Nasopharyngeal swab	Female	44	Ambulatory	BA.2.9
	EPI_ISL_13164227	hCoV-19/Mexico/YUC_LANGEBIO_IMSS_6560/2022	OR151203	2022-05-18	Yucatan	Pharyngeal / Nasopharyngeal swab	Female	56	Ambulatory	BA.2.9
	EPI_ISL_13164228	hCoV-19/Mexico/YUC_LANGEBIO_IMSS_6561/2022	OR151204	2022-05-18	Yucatan	Pharyngeal / Nasopharyngeal swab	Female	32	Ambulatory	BA.2.9
	EPI_ISL_13164229	hCoV-19/Mexico/YUC_LANGEBIO_IMSS_6562/2022	OR151205	2022-05-18	Yucatan	Pharyngeal / Nasopharyngeal swab	Female	20	Ambulatory	BA.2.9
	EPI_ISL_13164230	hCoV-19/Mexico/YUC_LANGEBIO_IMSS_6566/2022	OR151206	2022-05-18	Yucatan	Pharyngeal / Nasopharyngeal swab	Male	52	Ambulatory	BA.2.9
	EPI_ISL_13164231	hCoV-19/Mexico/YUC_LANGEBIO_IMSS_6567/2022	OR151207	2022-05-18	Yucatan	Pharyngeal / Nasopharyngeal swab	Female	20	Ambulatory	BA.2.9
	EPI_ISL_13164232	hCoV-19/Mexico/YUC_LANGEBIO_IMSS_6569/2022	OR151208	2022-05-18	Yucatan	Pharyngeal / Nasopharyngeal swab	Male	35	Ambulatory	BA.2.9
	EPI_ISL_13164233	hCoV-19/Mexico/YUC_LANGEBIO_IMSS_6570/2022	OR151209	2022-05-18	Yucatan	Pharyngeal / Nasopharyngeal swab	Male	19	Ambulatory	BA.2
	EPI_ISL_13164234	hCoV-19/Mexico/YUC_LANGEBIO_IMSS_6571/2022	OR151210	2022-05-18	Yucatan	Pharyngeal / Nasopharyngeal swab	Female	39	Ambulatory	BA.2.9
	EPI_ISL_13164235	hCoV-19/Mexico/YUC_LANGEBIO_IMSS_6572/2022	OR151211	2022-05-18	Yucatan	Pharyngeal / Nasopharyngeal swab	Male	20	Ambulatory	BA.2
	EPI_ISL_13164236	hCoV-19/Mexico/YUC_LANGEBIO_IMSS_6573/2022	OR151212	2022-05-18	Yucatan	Pharyngeal / Nasopharyngeal swab	Female	36	Ambulatory	BA.2.9
	EPI_ISL_13164237	hCoV-19/Mexico/YUC_LANGEBIO_IMSS_6574/2022	OR151213	2022-05-18	Yucatan	Pharyngeal / Nasopharyngeal swab	Female	27	Ambulatory	BA.2.9
	EPI_ISL_13164238	hCoV-19/Mexico/YUC_LANGEBIO_IMSS_6575/2022	OR151214	2022-05-18	Yucatan	Pharyngeal / Nasopharyngeal swab	Male	37	Ambulatory	BA.2.9
	EPI_ISL_13164239	hCoV-19/Mexico/YUC_LANGEBIO_IMSS_6576/2022	OR151215	2022-05-17	Yucatan	Pharyngeal / Nasopharyngeal swab	Female	59	Ambulatory	BA.2.9
	EPI_ISL_13164240	hCoV-19/Mexico/YUC_LANGEBIO_IMSS_6578/2022	OR151216	2022-05-18	Yucatan	Pharyngeal / Nasopharyngeal swab	Male	32	Ambulatory	BA.2
	EPI_ISL_13164241	hCoV-19/Mexico/YUC_LANGEBIO_IMSS_6579/2022	OR151217	2022-05-19	Yucatan	Pharyngeal / Nasopharyngeal swab	Male	42	Ambulatory	BA.2.9
	EPI_ISL_13164242	hCoV-19/Mexico/YUC_LANGEBIO_IMSS_6580/2022	OR151218	2022-05-19	Yucatan	Pharyngeal / Nasopharyngeal swab	Female	65	Ambulatory	BA.2.9
	EPI_ISL_13164243	hCoV-19/Mexico/YUC_LANGEBIO_IMSS_6581/2022	OR151219	2022-05-19	Yucatan	Pharyngeal / Nasopharyngeal swab	Female	41	Ambulatory	BA.2.9
	EPI_ISL_13164244	hCoV-19/Mexico/YUC_LANGEBIO_IMSS_6582/2022	OR151220	2022-05-19	Yucatan	Pharyngeal / Nasopharyngeal swab	Female	29	Ambulatory	BA.2.9
	EPI_ISL_13164245	hCoV-19/Mexico/YUC_LANGEBIO_IMSS_6583/2022	OR151221	2022-05-19	Yucatan	Pharyngeal / Nasopharyngeal swab	Female	33	Ambulatory	BA.2.9
	EPI_ISL_13164246	hCoV-19/Mexico/YUC_LANGEBIO_IMSS_6584/2022	OR151222	2022-05-19	Yucatan	Pharyngeal / Nasopharyngeal swab	Female	32	Ambulatory	BA.2.12.1
	EPI_ISL_13164247	hCoV-19/Mexico/YUC_LANGEBIO_IMSS_6585/2022	OR151223	2022-05-19	Yucatan	Pharyngeal / Nasopharyngeal swab	Female	19	Ambulatory	BA.2.3
	EPI_ISL_13164248	hCoV-19/Mexico/YUC_LANGEBIO_IMSS_6587/2022	OR151224	2022-05-19	Yucatan	Pharyngeal / Nasopharyngeal swab	Male	11	Ambulatory	BA.2.12.1
	EPI_ISL_13164249	hCoV-19/Mexico/YUC_LANGEBIO_IMSS_6588/2022	OR151225	2022-05-19	Yucatan	Pharyngeal / Nasopharyngeal swab	Female	43	Ambulatory	BA.2
	EPI_ISL_13164250	hCoV-19/Mexico/YUC_LANGEBIO_IMSS_6590/2022	OR151226	2022-05-20	Yucatan	Pharyngeal / Nasopharyngeal swab	Male	34	Ambulatory	BA.2.9
	EPI_ISL_13164251	hCoV-19/Mexico/YUC_LANGEBIO_IMSS_6591/2022	OR151227	2022-05-20	Yucatan	Pharyngeal / Nasopharyngeal swab	Female	27	Ambulatory	BA.2.12.1
	EPI_ISL_13164252	hCoV-19/Mexico/YUC_LANGEBIO_IMSS_6592/2022	OR151228	2022-05-20	Yucatan	Pharyngeal / Nasopharyngeal swab	Female	52	Ambulatory	BA.2.12.1
	EPI_ISL_13164253	hCoV-19/Mexico/YUC_LANGEBIO_IMSS_6597/2022	OR151229	2022-05-20	Yucatan	Pharyngeal / Nasopharyngeal swab	Female	61	Ambulatory	BA.2.13
	EPI_ISL_13164254	hCoV-19/Mexico/YUC_LANGEBIO_IMSS_6598/2022	OR151230	2022-05-20	Yucatan	Pharyngeal / Nasopharyngeal swab	Female	33	Ambulatory	BA.2.13
	EPI_ISL_13164255	hCoV-19/Mexico/YUC_LANGEBIO_IMSS_6599/2022	OR151231	2022-05-20	Yucatan	Pharyngeal / Nasopharyngeal swab	Female	32	Ambulatory	BA.2.12.1
	EPI_ISL_13164256	hCoV-19/Mexico/YUC_LANGEBIO_IMSS_6600/2022	OR151232	2022-05-20	Yucatan	Pharyngeal / Nasopharyngeal swab	Male	46	Ambulatory	BA.2.3
	EPI_ISL_13164257	hCoV-19/Mexico/YUC_LANGEBIO_IMSS_6601/2022	OR151233	2022-05-19	Yucatan	Pharyngeal / Nasopharyngeal swab	Female	28	Ambulatory	BA.2.9
	EPI_ISL_13164258	hCoV-19/Mexico/NLE_LANGEBIO_IMSS_6603/2022	OR151234	2022-05-16	Nuevo Leon	Nasopharyngeal swab	Male	48	Ambulatory	BA.2.12.1
	EPI_ISL_13164259	hCoV-19/Mexico/NLE_LANGEBIO_IMSS_6604/2022	OR151235	2022-05-16	Nuevo Leon	Pharyngeal / Nasopharyngeal swab	Male	55	Ambulatory	BA.2.3
	EPI_ISL_13164260	hCoV-19/Mexico/NLE_LANGEBIO_IMSS_6605/2022	OR151236	2022-05-16	Nuevo Leon	Pharyngeal / Nasopharyngeal swab	Female	33	Ambulatory	BA.2.12.1
	EPI_ISL_13164261	hCoV-19/Mexico/NLE_LANGEBIO_IMSS_6606/2022	OR151237	2022-05-16	Nuevo Leon	Nasopharyngeal swab	Female	28	Ambulatory	BA.2
	EPI_ISL_13164262	hCoV-19/Mexico/NLE_LANGEBIO_IMSS_6607/2022	OR151238	2022-05-16	Nuevo Leon	Pharyngeal / Nasopharyngeal swab	Female	62	Hospitalized	BA.2
	EPI_ISL_13164263	hCoV-19/Mexico/NLE_LANGEBIO_IMSS_6608/2022	OR151239	2022-05-18	Nuevo Leon	Nasopharyngeal swab	Female	31	Ambulatory	BA.2.9
	EPI_ISL_13164264	hCoV-19/Mexico/NLE_LANGEBIO_IMSS_6609/2022	OR151240	2022-05-19	Nuevo Leon	Nasopharyngeal swab	Female	46	Ambulatory	BA.2.12.1
	EPI_ISL_13164265	hCoV-19/Mexico/NLE_LANGEBIO_IMSS_6610/2022	OR151241	2022-05-18	Nuevo Leon	Pharyngeal / Nasopharyngeal swab	Female	15	Ambulatory	BA.2.9
	EPI_ISL_13164266	hCoV-19/Mexico/NLE_LANGEBIO_IMSS_6611/2022	OR151242	2022-05-18	Nuevo Leon	Pharyngeal / Nasopharyngeal swab	Male	43	Ambulatory	BA.2.9
	EPI_ISL_13164267	hCoV-19/Mexico/NLE_LANGEBIO_IMSS_6612/2022	OR151243	2022-05-20	Nuevo Leon	Nasopharyngeal swab	Female	46	Ambulatory	BA.2.12.1
	EPI_ISL_13164268	hCoV-19/Mexico/NLE_LANGEBIO_IMSS_6613/2022	OR151244	2022-05-20	Nuevo Leon	Nasopharyngeal swab	Female	28	Ambulatory	BA.2.12.1
	EPI_ISL_13164269	hCoV-19/Mexico/NLE_LANGEBIO_IMSS_6616/2022	OR151245	2022-05-20	Nuevo Leon	Nasopharyngeal swab	Female	28	Ambulatory	BA.2.12.1
	EPI_ISL_13164270	hCoV-19/Mexico/NLE_LANGEBIO_IMSS_6617/2022	OR151246	2022-05-21	Nuevo Leon	Pharyngeal / Nasopharyngeal swab	Female	30	Hospitalized	BA.2.12.1
	EPI_ISL_13164271	hCoV-19/Mexico/TAM_LANGEBIO_IMSS_6615/2022	OR151247	2022-05-20	Tamaulipas	Pharyngeal / Nasopharyngeal swab	Female	29	Ambulatory	BA.2.22
	EPI_ISL_13164272	hCoV-19/Mexico/BCN_LANGEBIO_IMSS_6487/2022	OR151248	2022-05-13	Baja California	Pharyngeal / Nasopharyngeal swab	Female	54	Ambulatory	BA.2.12.1
	EPI_ISL_13164273	hCoV-19/Mexico/BCN_LANGEBIO_IMSS_6488/2022	OR151249	2022-05-13	Baja California	Pharyngeal / Nasopharyngeal swab	Male	16	Ambulatory	BA.2
	EPI_ISL_13164274	hCoV-19/Mexico/BCN_LANGEBIO_IMSS_6502/2022	OR151250	2022-05-17	Baja California	Nasopharyngeal swab	Female	31	Ambulatory	BA.2.12.1
	EPI_ISL_13164275	hCoV-19/Mexico/BCN_LANGEBIO_IMSS_6519/2022	OR151251	2022-05-18	Baja California	Pharyngeal / Nasopharyngeal swab	Male	53	Ambulatory	BA.2
	EPI_ISL_13164276	hCoV-19/Mexico/BCS_LANGEBIO_IMSS_6468/2022	OR151252	2022-05-17	Baja California Sur	Pharyngeal / Nasopharyngeal swab	Female	26	Ambulatory	BA.2
	EPI_ISL_13164277	hCoV-19/Mexico/BCS_LANGEBIO_IMSS_6469/2022	OR151253	2022-05-12	Baja California Sur	Pharyngeal / Nasopharyngeal swab	Male	23	Ambulatory	BA.2.12.1
	EPI_ISL_13164278	hCoV-19/Mexico/BCS_LANGEBIO_IMSS_6503/2022	OR151254	2022-05-18	Baja California Sur	Pharyngeal swab	Male	30	Ambulatory	BA.2
	EPI_ISL_13164279	hCoV-19/Mexico/BCS_LANGEBIO_IMSS_6504/2022	OR151255	2022-05-18	Baja California Sur	Pharyngeal / Nasopharyngeal swab	Male	35	Ambulatory	BA.2.9
	EPI_ISL_13164280	hCoV-19/Mexico/BCS_LANGEBIO_IMSS_6505/2022	OR151256	2022-05-18	Baja California Sur	Pharyngeal / Nasopharyngeal swab	Male	56	Ambulatory	BA.2.9
	EPI_ISL_13164281	hCoV-19/Mexico/BCS_LANGEBIO_IMSS_6506/2022	OR151257	2022-05-18	Baja California Sur	Pharyngeal / Nasopharyngeal swab	Female	24	Ambulatory	BA.2.9
	EPI_ISL_13164282	hCoV-19/Mexico/BCS_LANGEBIO_IMSS_6507/2022	OR151258	2022-05-18	Baja California Sur	Pharyngeal / Nasopharyngeal swab	Female	32	Ambulatory	BA.2.12.1
	EPI_ISL_13164283	hCoV-19/Mexico/BCS_LANGEBIO_IMSS_6508/2022	OR151259	2022-05-17	Baja California Sur	Pharyngeal / Nasopharyngeal swab	Female	39	Ambulatory	BA.2.12.1
	EPI_ISL_13164284	hCoV-19/Mexico/BCS_LANGEBIO_IMSS_6509/2022	OR151260	2022-05-17	Baja California Sur	Pharyngeal / Nasopharyngeal swab	Male	10	Ambulatory	BA.2.9
	EPI_ISL_13164285	hCoV-19/Mexico/BCS_LANGEBIO_IMSS_6510/2022	OR151261	2022-05-17	Baja California Sur	Pharyngeal / Nasopharyngeal swab	Female	20	Ambulatory	BA.2.12.1
	EPI_ISL_13164286	hCoV-19/Mexico/BCS_LANGEBIO_IMSS_6511/2022	OR151262	2022-05-17	Baja California Sur	Pharyngeal / Nasopharyngeal swab	Female	35	Ambulatory	BA.2.9
	EPI_ISL_13164287	hCoV-19/Mexico/BCS_LANGEBIO_IMSS_6512/2022	OR151263	2022-05-18	Baja California Sur	Pharyngeal / Nasopharyngeal swab	Male	23	Ambulatory	BA.2.12.1
	EPI_ISL_13164288	hCoV-19/Mexico/BCS_LANGEBIO_IMSS_6513/2022	OR151264	2022-05-18	Baja California Sur	Pharyngeal / Nasopharyngeal swab	Female	22	Hospitalized	BA.2.12.1
	EPI_ISL_13164289	hCoV-19/Mexico/BCS_LANGEBIO_IMSS_6520/2022	OR151265	2022-05-20	Baja California Sur	Pharyngeal / Nasopharyngeal swab	Female	28	Ambulatory	BA.2
	EPI_ISL_13164290	hCoV-19/Mexico/BCS_LANGEBIO_IMSS_6521/2022	OR151266	2022-05-18	Baja California Sur	Pharyngeal / Nasopharyngeal swab	Female	32	Ambulatory	BA.2.12.1
	EPI_ISL_13164291	hCoV-19/Mexico/BCS_LANGEBIO_IMSS_6522/2022	OR151267	2022-05-18	Baja California Sur	Pharyngeal / Nasopharyngeal swab	Female	41	Ambulatory	BA.2
	EPI_ISL_13164292	hCoV-19/Mexico/BCS_LANGEBIO_IMSS_6523/2022	OR151268	2022-05-16	Baja California Sur	Pharyngeal / Nasopharyngeal swab	Male	19	Ambulatory	BA.2.12.1
	EPI_ISL_13164293	hCoV-19/Mexico/BCS_LANGEBIO_IMSS_6524/2022	OR151269	2022-05-17	Baja California Sur	Pharyngeal / Nasopharyngeal swab	Male	33	Ambulatory	BA.2.9
	EPI_ISL_13164294	hCoV-19/Mexico/JAL_LANGEBIO_IMSS_6471/2022	OR151270	2022-05-11	Jalisco	Pharyngeal / Nasopharyngeal swab	Female	48	Ambulatory	BA.2.12.1
	EPI_ISL_13164295	hCoV-19/Mexico/JAL_LANGEBIO_IMSS_6472/2022	OR151271	2022-05-05	Jalisco	Pharyngeal / Nasopharyngeal swab	Female	60	Ambulatory	BA.2
	EPI_ISL_13164296	hCoV-19/Mexico/CMX_LANGEBIO_IMSS_6463/2022	OR151272	2022-05-16	Mexico City	Pharyngeal / Nasopharyngeal swab	Female	49	Ambulatory	BA.2.12.1
	EPI_ISL_13164297	hCoV-19/Mexico/CMX_LANGEBIO_IMSS_6466/2022	OR151273	2022-05-17	Mexico City	Pharyngeal / Nasopharyngeal swab	Female	33	Hospitalized	BA.2.3
	EPI_ISL_13164298	hCoV-19/Mexico/CMX_LANGEBIO_IMSS_6467/2022	OR151274	2022-05-17	Mexico City	Pharyngeal / Nasopharyngeal swab	Male	76	Hospitalized	BA.2
	EPI_ISL_13164299	hCoV-19/Mexico/CMX_LANGEBIO_IMSS_6476/2022	OR151275	2022-05-16	Mexico City	Pharyngeal / Nasopharyngeal swab	Male	50	Ambulatory	BA.2.12.1
	EPI_ISL_13164300	hCoV-19/Mexico/CMX_LANGEBIO_IMSS_6478/2022	OR151276	2022-05-16	Mexico City	Pharyngeal / Nasopharyngeal swab	Male	38	Ambulatory	BA.2.12.1
	EPI_ISL_13164301	hCoV-19/Mexico/CMX_LANGEBIO_IMSS_6479/2022	OR151277	2022-05-17	Mexico City	Pharyngeal / Nasopharyngeal swab	Male	31	Ambulatory	BA.2.9
	EPI_ISL_13164302	hCoV-19/Mexico/CMX_LANGEBIO_IMSS_6480/2022	OR151278	2022-05-18	Mexico City	Pharyngeal / Nasopharyngeal swab	Male	32	Ambulatory	BA.2.12.1
	EPI_ISL_13164303	hCoV-19/Mexico/CMX_LANGEBIO_IMSS_6491/2022	OR151279	2022-05-18	Mexico City	Pharyngeal / Nasopharyngeal swab	Male	27	Ambulatory	BA.2.12.1
	EPI_ISL_13164304	hCoV-19/Mexico/CMX_LANGEBIO_IMSS_6492/2022	OR151280	2022-05-18	Mexico City	Pharyngeal / Nasopharyngeal swab	Female	27	Ambulatory	BA.2.12.1
	EPI_ISL_13164305	hCoV-19/Mexico/CMX_LANGEBIO_IMSS_6493/2022	OR151281	2022-05-18	Mexico City	Pharyngeal / Nasopharyngeal swab	Female	32	Ambulatory	BA.2.12.1
	EPI_ISL_13164306	hCoV-19/Mexico/CMX_LANGEBIO_IMSS_6494/2022	OR151282	2022-05-18	Mexico City	Pharyngeal / Nasopharyngeal swab	Male	29	Ambulatory	BA.2.12.1
	EPI_ISL_13164307	hCoV-19/Mexico/CMX_LANGEBIO_IMSS_6495/2022	OR151283	2022-05-17	Mexico City	Pharyngeal / Nasopharyngeal swab	Male	35	Ambulatory	BA.2.9
	EPI_ISL_13164308	hCoV-19/Mexico/CMX_LANGEBIO_IMSS_6497/2022	OR151284	2022-05-18	Mexico City	Pharyngeal / Nasopharyngeal swab	Female	78	Hospitalized	BA.2.12.1
	EPI_ISL_13164309	hCoV-19/Mexico/CMX_LANGEBIO_IMSS_6514/2022	OR151285	2022-05-19	Mexico City	Pharyngeal / Nasopharyngeal swab	Female	29	Ambulatory	BA.2.12.1
	EPI_ISL_13164310	hCoV-19/Mexico/CMX_LANGEBIO_IMSS_6518/2022	OR151286	2022-05-20	Mexico City	Pharyngeal / Nasopharyngeal swab	Female	35	Ambulatory	BA.2.9
	EPI_ISL_13164311	hCoV-19/Mexico/MIC_LANGEBIO_IMSS_6473/2022	OR151287	2022-05-02	Michoacan	Pharyngeal / Nasopharyngeal swab	Female	50	Ambulatory	BA.2
	EPI_ISL_13164312	hCoV-19/Mexico/MIC_LANGEBIO_IMSS_6474/2022	OR151288	2022-05-05	Michoacan	Pharyngeal / Nasopharyngeal swab	Male	35	Ambulatory	BA.2
	EPI_ISL_13164313	hCoV-19/Mexico/MOR_LANGEBIO_IMSS_6464/2022	OR151289	2022-05-12	Morelos	Pharyngeal / Nasopharyngeal swab	Female	41	Ambulatory	BA.2.12.1
	EPI_ISL_13164314	hCoV-19/Mexico/OAX_LANGEBIO_IMSS_6500/2022	OR151290	2022-05-18	Oaxaca	Pharyngeal / Nasopharyngeal swab	Male	58	Ambulatory	BA.2.9
	EPI_ISL_13164315	hCoV-19/Mexico/PUE_LANGEBIO_IMSS_6528/2022	OR151291	2022-05-18	Puebla	Nasopharyngeal swab	Male	30	Ambulatory	BA.2.9
	EPI_ISL_13164316	hCoV-19/Mexico/QUE_LANGEBIO_IMSS_6485/2022	OR151292	2022-05-13	Queretaro	Pharyngeal / Nasopharyngeal swab	Female	34	Ambulatory	BA.2
	EPI_ISL_13164317	hCoV-19/Mexico/QUE_LANGEBIO_IMSS_6486/2022	OR151293	2022-05-16	Queretaro	Pharyngeal / Nasopharyngeal swab	Female	27	Ambulatory	BA.2.3
	EPI_ISL_13164318	hCoV-19/Mexico/QUE_LANGEBIO_IMSS_6526/2022	OR151294	2022-05-19	Queretaro	Pharyngeal / Nasopharyngeal swab	Male	30	Hospitalized	BA.2
	EPI_ISL_13164319	hCoV-19/Mexico/QUE_LANGEBIO_IMSS_6527/2022	OR151295	2022-05-17	Queretaro	Pharyngeal / Nasopharyngeal swab	Female	60	Ambulatory	BA.2.12.1
	EPI_ISL_13164320	hCoV-19/Mexico/MEX_LANGEBIO_IMSS_6482/2022	OR151296	2022-05-17	State of Mexico	Pharyngeal / Nasopharyngeal swab	Male	26	Ambulatory	BA.2.9
	EPI_ISL_13164321	hCoV-19/Mexico/MEX_LANGEBIO_IMSS_6484/2022	OR151297	2022-05-16	State of Mexico	Pharyngeal / Nasopharyngeal swab	Female	39	Hospitalized	BA.2
	EPI_ISL_13164322	hCoV-19/Mexico/MEX_LANGEBIO_IMSS_6499/2022	OR151298	2022-05-18	State of Mexico	Pharyngeal / Nasopharyngeal swab	Male	13	Ambulatory	BA.2.9
	EPI_ISL_13164323	hCoV-19/Mexico/MEX_LANGEBIO_IMSS_6515/2022	OR151299	2022-05-17	State of Mexico	Pharyngeal / Nasopharyngeal swab	Female	59	Ambulatory	BA.2
	EPI_ISL_13164324	hCoV-19/Mexico/MEX_LANGEBIO_IMSS_6517/2022	OR151300	2022-05-19	State of Mexico	Pharyngeal / Nasopharyngeal swab	Female	25	Ambulatory	BA.2.21
	EPI_ISL_13164325	hCoV-19/Mexico/MEX_LANGEBIO_IMSS_6529/2022	OR151301	2022-05-18	State of Mexico	Pharyngeal / Nasopharyngeal swab	Female	16	Ambulatory	BA.2
	EPI_ISL_13164326	hCoV-19/Mexico/VER_LANGEBIO_IMSS_6489/2022	OR151302	2022-05-17	Veracruz	Pharyngeal / Nasopharyngeal swab	Female	61	Hospitalized	BA.2.9
	EPI_ISL_13164327	hCoV-19/Mexico/VER_LANGEBIO_IMSS_6490/2022	OR151303	2022-05-17	Veracruz	Pharyngeal / Nasopharyngeal swab	Female	73	Ambulatory	BA.2.3
	EPI_ISL_13164328	hCoV-19/Mexico/CMX_LANGEBIO_IMSS_6483/2022	OR151304	2022-05-16	Mexico City	Pharyngeal / Nasopharyngeal swab	Female	20	Ambulatory	BA.2
	EPI_ISL_13164329	hCoV-19/Mexico/CMX_LANGEBIO_IMSS_6496/2022	OR151305	2022-05-17	Mexico City	Pharyngeal / Nasopharyngeal swab	Female	66	Ambulatory	BA.2
	EPI_ISL_13164330	hCoV-19/Mexico/CMX_LANGEBIO_IMSS_6516/2022	OR151306	2022-05-20	Mexico City	Nasopharyngeal swab	Female	41	Ambulatory	BA.5.1
	EPI_ISL_13164331	hCoV-19/Mexico/MEX_LANGEBIO_IMSS_6501/2022	OR151307	2022-05-19	State of Mexico	Nasopharyngeal swab	Female	9	Ambulatory	BA.2
	EPI_ISL_13164332	hCoV-19/Mexico/MEX_LANGEBIO_IMSS_6465/2022	OR151308	2022-05-13	State of Mexico	Pharyngeal / Nasopharyngeal swab	Female	16	Hospitalized	BA.1.1
	EPI_ISL_13164333	hCoV-19/Mexico/SIN_LANGEBIO_IMSS_6623/2022	OR151309	2022-05-16	Sinaloa	Pharyngeal / Nasopharyngeal swab	Male	50	Ambulatory	BA.1.1
	EPI_ISL_13164334	hCoV-19/Mexico/NLE_LANGEBIO_IMSS_6618/2022	OR151310	2022-05-21	Nuevo Leon	Pharyngeal / Nasopharyngeal swab	Female	74	Hospitalized	BA.1.1.18
	EPI_ISL_13164335	hCoV-19/Mexico/SIN_LANGEBIO_IMSS_6475/2022	OR151311	2022-05-05	Sinaloa	Pharyngeal / Nasopharyngeal swab	Female	59	Ambulatory	BA.1.1
	EPI_ISL_13164336	hCoV-19/Mexico/VER_LANGEBIO_IMSS_6525/2022	OR151312	2022-05-18	Veracruz	Pharyngeal / Nasopharyngeal swab	Female	90	Hospitalized	BA.1
	EPI_ISL_13164337	hCoV-19/Mexico/MEX_LANGEBIO_IMSS_6498/2022	OR151313	2022-05-19	State of Mexico	Nasopharyngeal swab	Male	50	Ambulatory	BA.1.1
	EPI_ISL_13164338	hCoV-19/Mexico/SLP_LANGEBIO_IMSS_06374_NC/2022	OR151314	2022-05-06	San Luis Potosi	Pharyngeal / Nasopharyngeal swab	Male	74	Ambulatory	BA.2.9
	EPI_ISL_13164339	hCoV-19/Mexico/JAL_LANGEBIO_IMSS_6630/2022	OR151315	2022-05-20	Jalisco	Pharyngeal / Nasopharyngeal swab	Female	64	Ambulatory	BA.2.65
	EPI_ISL_13164340	hCoV-19/Mexico/YUC_LANGEBIO_IMSS_6534/2022	OR151316	2022-05-16	Yucatan	Pharyngeal / Nasopharyngeal swab	Male	60	Ambulatory	BA.2.65
	EPI_ISL_13164341	hCoV-19/Mexico/YUC_LANGEBIO_IMSS_6551/2022	OR151317	2022-05-17	Yucatan	Pharyngeal / Nasopharyngeal swab	Female	9	Hospitalized	BA.2.65
	EPI_ISL_13164342	hCoV-19/Mexico/YUC_LANGEBIO_IMSS_6568/2022	OR151318	2022-05-18	Yucatan	Pharyngeal / Nasopharyngeal swab	Female	33	Ambulatory	BA.2
	EPI_ISL_13164343	hCoV-19/Mexico/YUC_LANGEBIO_IMSS_6577/2022	OR151319	2022-05-17	Yucatan	Pharyngeal / Nasopharyngeal swab	Female	37	Ambulatory	BA.2.65
	EPI_ISL_13164344	hCoV-19/Mexico/BCS_LANGEBIO_IMSS_6470/2022	OR151320	2022-05-16	Baja California Sur	Pharyngeal / Nasopharyngeal swab	Female	17	Ambulatory	BA.2.65
	EPI_ISL_13164345	hCoV-19/Mexico/CMX_LANGEBIO_IMSS_6477/2022	OR151321	2022-05-16	Mexico City	Pharyngeal / Nasopharyngeal swab	Female	53	Ambulatory	BA.2.12.1
	EPI_ISL_13164346	hCoV-19/Mexico/BCN_LANGEBIO_IMSS_6481/2022	OR151322	2022-05-11	Baja California	Pharyngeal / Nasopharyngeal swab	Female	26	Ambulatory	BA.2.12.1
	EPI_ISL_13164347	hCoV-19/Mexico/YUC_LANGEBIO_IMSS_6531/2022	OR151323	2022-05-16	Yucatan	Pharyngeal / Nasopharyngeal swab	Male	54	Ambulatory	BA.2.9
	EPI_ISL_13164348	hCoV-19/Mexico/YUC_LANGEBIO_IMSS_6558/2022	OR151324	2022-05-17	Yucatan	Pharyngeal / Nasopharyngeal swab	Female	32	Ambulatory	BA.2
	EPI_ISL_13164349	hCoV-19/Mexico/YUC_LANGEBIO_IMSS_6602/2022	OR151325	2022-05-19	Yucatan	Pharyngeal / Nasopharyngeal swab	Male	22	Ambulatory	BA.2
	EPI_ISL_13164350	hCoV-19/Mexico/YUC_LANGEBIO_IMSS_6586/2022	OR151326	2022-05-19	Yucatan	Pharyngeal / Nasopharyngeal swab	Male	42	Ambulatory	BA.2
	EPI_ISL_13164351	hCoV-19/Mexico/YUC_LANGEBIO_IMSS_08723_NC/2022	OR151327	2022-05-19	Yucatan	Pharyngeal / Nasopharyngeal swab	Female	5	Ambulatory	BA.2.9
	EPI_ISL_13164352	hCoV-19/Mexico/YUC_LANGEBIO_IMSS_08812_NC/2022	OR151328	2022-05-20	Yucatan	Pharyngeal / Nasopharyngeal swab	Male	57	Ambulatory	BA.2.13
	EPI_ISL_13164353	hCoV-19/Mexico/YUC_LANGEBIO_IMSS_08813_NC/2022	OR151329	2022-05-20	Yucatan	Pharyngeal / Nasopharyngeal swab	Female	40	Ambulatory	BA.2
	EPI_ISL_13164354	hCoV-19/Mexico/ZAC_LANGEBIO_IMSS_06358_NC/2022	OR151330	2022-05-13	Zacatecas	Pharyngeal / Nasopharyngeal swab	Male	30	Ambulatory	BA.2.9
	EPI_ISL_13368391	hCoV-19/Mexico/SIN_CIAD-CLN_F1257/2022	OR151331	2022-05-20	Sinaloa	Oropharyngeal swab	Male	52	unknown	BA.2
	EPI_ISL_13368392	hCoV-19/Mexico/SIN_CIAD-CLN_L539/2022	OR151332	2022-05-25	Sinaloa	Oropharyngeal swab	Male	44	unknown	BA.2.9
	EPI_ISL_13368393	hCoV-19/Mexico/SIN_CIAD-CLN_V1441/2022	OR151333	2022-05-25	Sinaloa	Saliva	Female	36	unknown	BA.2
	EPI_ISL_13368394	hCoV-19/Mexico/SIN_CIAD-CLN_V1442/2022	OR151334	2022-05-26	Sinaloa	Saliva	Female	12	unknown	BA.2.12.1
	EPI_ISL_13368395	hCoV-19/Mexico/SIN_CIAD-MZT_HJ6105/2022	OR151335	2022-05-25	Sinaloa	Oropharyngeal swab	Male	59	unknown	BA.2.36
	EPI_ISL_13368396	hCoV-19/Mexico/SIN_CIAD-MZT_HJ6116/2022	OR151336	2022-05-26	Sinaloa	Oropharyngeal swab	Female	32	unknown	BA.2.12.1
	EPI_ISL_13368397	hCoV-19/Mexico/SIN_CIAD-MZT_HJ6120/2022	OR151337	2022-05-27	Sinaloa	Oropharyngeal swab	Male	47	unknown	BA.2
	EPI_ISL_13368398	hCoV-19/Mexico/SIN_CIAD-MZT_HJ6125/2022	OR151338	2022-05-27	Sinaloa	Oropharyngeal swab	Male	13	unknown	BA.2
	EPI_ISL_13368399	hCoV-19/Mexico/SIN_CIAD-MZT_HJ6137/2022	OR151339	2022-05-30	Sinaloa	Oropharyngeal swab	Female	33	unknown	BA.2.12.1
	EPI_ISL_13368400	hCoV-19/Mexico/SIN_CIAD-MZT_HJ6140/2022	OR151340	2022-05-30	Sinaloa	Oropharyngeal swab	Female	58	unknown	BA.2
	EPI_ISL_13368401	hCoV-19/Mexico/SIN_CIAD-MZT_HJ6141/2022	OR151341	2022-05-30	Sinaloa	Oropharyngeal swab	Female	31	unknown	BA.2.12.1
	EPI_ISL_13368402	hCoV-19/Mexico/SIN_CIAD-MZT_S8872/2022	OR151342	2022-05-24	Sinaloa	Oropharyngeal swab	Male	52	unknown	BA.2.12.1
	EPI_ISL_13368403	hCoV-19/Mexico/SIN_CIAD-MZT_S8873/2022	OR151343	2022-05-24	Sinaloa	Oropharyngeal swab	Female	62	unknown	BA.2.12.1
	EPI_ISL_13404936	hCoV-19/Mexico/ZAC_IBT_IMSS_006542UIBZ-NC/2022	OR151344	2022-05-24	Zacatecas	Pharyngeal / Nasopharyngeal swab	Male	39	Ambulatory	BA.2
	EPI_ISL_13404937	hCoV-19/Mexico/ZAC_IBT_IMSS_7387/2022	OR151345	2022-05-23	Zacatecas	Pharyngeal / Nasopharyngeal swab	Male	47	Ambulatory	BA.4
	EPI_ISL_13404938	hCoV-19/Mexico/ZAC_IBT_IMSS_7390/2022	OR151346	2022-05-30	Zacatecas	Pharyngeal / Nasopharyngeal swab	Female	54	Ambulatory	BA.2.12.1
	EPI_ISL_13404939	hCoV-19/Mexico/ZAC_IBT_IMSS_7391/2022	OR151347	2022-06-03	Zacatecas	Pharyngeal / Nasopharyngeal swab	Male	26	Ambulatory	BA.2.12.1
	EPI_ISL_13404940	hCoV-19/Mexico/ZAC_IBT_IMSS_7388/2022	OR151348	2022-05-31	Zacatecas	Pharyngeal / Nasopharyngeal swab	Female	44	Ambulatory	BA.2.12.1
	EPI_ISL_13404941	hCoV-19/Mexico/ZAC_IBT_IMSS_7389/2022	OR151349	2022-05-30	Zacatecas	Pharyngeal / Nasopharyngeal swab	Male	52	Ambulatory	BA.2.12.1
	EPI_ISL_13404943	hCoV-19/Mexico/YUC_IBT_IMSS_009152UIMY-NC/2022	OR151350	2022-05-30	Yucatan	Pharyngeal / Nasopharyngeal swab	Male	27	Ambulatory	BA.4
	EPI_ISL_13404944	hCoV-19/Mexico/YUC_IBT_IMSS_009216UIMY-NC/2022	OR151351	2022-05-31	Yucatan	Pharyngeal / Nasopharyngeal swab	Male	24	Ambulatory	BA.2.13
	EPI_ISL_13404945	hCoV-19/Mexico/YUC_IBT_IMSS_009153UIMY-NC/2022	OR151352	2022-05-30	Yucatan	Pharyngeal / Nasopharyngeal swab	Male	39	Ambulatory	BA.2.12.1
	EPI_ISL_13404946	hCoV-19/Mexico/YUC_IBT_IMSS_009428UIMY-NC/2022	OR151353	2022-06-03	Yucatan	Pharyngeal / Nasopharyngeal swab	Female	45	Ambulatory	BA.2.3.6
	EPI_ISL_13404947	hCoV-19/Mexico/YUC_IBT_IMSS_008876UIMY-NC/2022	OR151354	2022-05-23	Yucatan	Pharyngeal / Nasopharyngeal swab	Female	40	Ambulatory	BA.2.9
	EPI_ISL_13404948	hCoV-19/Mexico/YUC_IBT_IMSS_7478/2022	OR151355	2022-05-31	Yucatan	Pharyngeal / Nasopharyngeal swab	Female	38	Ambulatory	BA.2
	EPI_ISL_13404949	hCoV-19/Mexico/YUC_IBT_IMSS_009075UIMY-NC/2022	OR151356	2022-05-26	Yucatan	Pharyngeal / Nasopharyngeal swab	Female	35	Ambulatory	BA.2
	EPI_ISL_13404950	hCoV-19/Mexico/YUC_IBT_IMSS_7471/2022	OR151357	2022-05-31	Yucatan	Pharyngeal / Nasopharyngeal swab	Female	61	Ambulatory	BA.2.12.1
	EPI_ISL_13404952	hCoV-19/Mexico/YUC_IBT_IMSS_7452/2022	OR151358	2022-05-30	Yucatan	Pharyngeal / Nasopharyngeal swab	Female	49	Ambulatory	BA.2.9
	EPI_ISL_13404953	hCoV-19/Mexico/YUC_IBT_IMSS_7535/2022	OR151359	2022-06-03	Yucatan	Pharyngeal / Nasopharyngeal swab	Female	43	Ambulatory	BA.2
	EPI_ISL_13404954	hCoV-19/Mexico/YUC_IBT_IMSS_7400/2022	OR151360	2022-05-23	Yucatan	Pharyngeal / Nasopharyngeal swab	Female	49	Ambulatory	BA.2
	EPI_ISL_13404957	hCoV-19/Mexico/YUC_IBT_IMSS_7484/2022	OR151361	2022-06-01	Yucatan	Pharyngeal / Nasopharyngeal swab	Female	40	Ambulatory	BA.2.3.6
	EPI_ISL_13404958	hCoV-19/Mexico/YUC_IBT_IMSS_7501/2022	OR151362	2022-06-01	Yucatan	Pharyngeal / Nasopharyngeal swab	Female	24	Ambulatory	BA.2.12.1
	EPI_ISL_13404959	hCoV-19/Mexico/YUC_IBT_IMSS_7459/2022	OR151363	2022-05-30	Yucatan	Pharyngeal / Nasopharyngeal swab	Female	12	Ambulatory	BA.2.9
	EPI_ISL_13404960	hCoV-19/Mexico/YUC_IBT_IMSS_7438/2022	OR151364	2022-05-25	Yucatan	Pharyngeal / Nasopharyngeal swab	Female	22	Ambulatory	BA.2.9
	EPI_ISL_13404961	hCoV-19/Mexico/YUC_IBT_IMSS_7407/2022	OR151365	2022-05-24	Yucatan	Pharyngeal / Nasopharyngeal swab	Female	48	Ambulatory	BA.2.9
	EPI_ISL_13404962	hCoV-19/Mexico/YUC_IBT_IMSS_7531/2022	OR151366	2022-06-02	Yucatan	Pharyngeal / Nasopharyngeal swab	Female	34	Ambulatory	BA.2.12.1
	EPI_ISL_13404963	hCoV-19/Mexico/YUC_IBT_IMSS_7506/2022	OR151367	2022-06-02	Yucatan	Pharyngeal / Nasopharyngeal swab	Female	73	Hospitalized	BA.2.12.1
	EPI_ISL_13404964	hCoV-19/Mexico/YUC_IBT_IMSS_7489/2022	OR151368	2022-06-01	Yucatan	Pharyngeal / Nasopharyngeal swab	Female	47	Ambulatory	BA.2
	EPI_ISL_13404965	hCoV-19/Mexico/YUC_IBT_IMSS_7476/2022	OR151369	2022-05-31	Yucatan	Pharyngeal / Nasopharyngeal swab	Male	25	Ambulatory	BA.2.12.1
	EPI_ISL_13404966	hCoV-19/Mexico/YUC_IBT_IMSS_7473/2022	OR151370	2022-05-31	Yucatan	Pharyngeal / Nasopharyngeal swab	Male	28	Ambulatory	BA.2.12.1
	EPI_ISL_13404967	hCoV-19/Mexico/YUC_IBT_IMSS_7470/2022	OR151371	2022-05-31	Yucatan	Pharyngeal / Nasopharyngeal swab	Male	39	Ambulatory	BA.2
	EPI_ISL_13404968	hCoV-19/Mexico/YUC_IBT_IMSS_7444/2022	OR151372	2022-05-27	Yucatan	Pharyngeal / Nasopharyngeal swab	Female	48	Ambulatory	BA.2.65
	EPI_ISL_13404969	hCoV-19/Mexico/YUC_IBT_IMSS_7394/2022	OR151373	2022-05-23	Yucatan	Pharyngeal / Nasopharyngeal swab	Female	47	Ambulatory	BA.2.12.1
	EPI_ISL_13404970	hCoV-19/Mexico/YUC_IBT_IMSS_008871UIMY-NC/2022	OR151374	2022-05-23	Yucatan	Pharyngeal / Nasopharyngeal swab	Female	38	Ambulatory	BA.2.9
	EPI_ISL_13404971	hCoV-19/Mexico/YUC_IBT_IMSS_008865UIMY-NC/2022	OR151375	2022-05-23	Yucatan	Pharyngeal / Nasopharyngeal swab	Female	29	Ambulatory	BA.2.9
	EPI_ISL_13404972	hCoV-19/Mexico/YUC_IBT_IMSS_009311UIMY-NC/2022	OR151376	2022-06-01	Yucatan	Pharyngeal / Nasopharyngeal swab	Male	33	Ambulatory	BA.2.9
	EPI_ISL_13404973	hCoV-19/Mexico/YUC_IBT_IMSS_008873UIMY-NC/2022	OR151377	2022-05-23	Yucatan	Pharyngeal / Nasopharyngeal swab	Female	29	Ambulatory	BA.2.9
	EPI_ISL_13404974	hCoV-19/Mexico/YUC_IBT_IMSS_7398/2022	OR151378	2022-05-23	Yucatan	Pharyngeal / Nasopharyngeal swab	Female	61	Ambulatory	BA.2.9
	EPI_ISL_13404975	hCoV-19/Mexico/YUC_IBT_IMSS_7445/2022	OR151379	2022-05-27	Yucatan	Pharyngeal / Nasopharyngeal swab	Female	4	Ambulatory	BA.2
	EPI_ISL_13404976	hCoV-19/Mexico/YUC_IBT_IMSS_7427/2022	OR151380	2022-05-26	Yucatan	Pharyngeal / Nasopharyngeal swab	Female	59	Ambulatory	BA.2.12.1
	EPI_ISL_13404977	hCoV-19/Mexico/YUC_IBT_IMSS_7530/2022	OR151381	2022-06-02	Yucatan	Pharyngeal / Nasopharyngeal swab	Female	20	Ambulatory	BA.2.9
	EPI_ISL_13404978	hCoV-19/Mexico/YUC_IBT_IMSS_7544/2022	OR151382	2022-06-03	Yucatan	Pharyngeal / Nasopharyngeal swab	Male	72	Hospitalized	BA.2
	EPI_ISL_13404979	hCoV-19/Mexico/YUC_IBT_IMSS_7542/2022	OR151383	2022-06-03	Yucatan	Pharyngeal / Nasopharyngeal swab	Female	55	Ambulatory	BA.2.12.1
	EPI_ISL_13404980	hCoV-19/Mexico/YUC_IBT_IMSS_7541/2022	OR151384	2022-06-03	Yucatan	Pharyngeal / Nasopharyngeal swab	Male	29	Ambulatory	BA.2.9
	EPI_ISL_13404981	hCoV-19/Mexico/YUC_IBT_IMSS_7540/2022	OR151385	2022-06-03	Yucatan	Pharyngeal / Nasopharyngeal swab	Female	39	Ambulatory	BA.2.12.1
	EPI_ISL_13404982	hCoV-19/Mexico/YUC_IBT_IMSS_7539/2022	OR151386	2022-06-03	Yucatan	Pharyngeal / Nasopharyngeal swab	Female	40	Ambulatory	BA.2.9
	EPI_ISL_13404983	hCoV-19/Mexico/YUC_IBT_IMSS_7538/2022	OR151387	2022-06-02	Yucatan	Pharyngeal / Nasopharyngeal swab	Male	30	Ambulatory	BA.2.12.1
	EPI_ISL_13404984	hCoV-19/Mexico/YUC_IBT_IMSS_7537/2022	OR151388	2022-06-03	Yucatan	Pharyngeal / Nasopharyngeal swab	Male	65	Ambulatory	BA.2.12.1
	EPI_ISL_13404985	hCoV-19/Mexico/YUC_IBT_IMSS_7536/2022	OR151389	2022-06-03	Yucatan	Pharyngeal / Nasopharyngeal swab	Male	34	Ambulatory	BA.2.9
	EPI_ISL_13404986	hCoV-19/Mexico/YUC_IBT_IMSS_7533/2022	OR151390	2022-06-02	Yucatan	Pharyngeal / Nasopharyngeal swab	Male	32	Ambulatory	BA.2.12.1
	EPI_ISL_13404988	hCoV-19/Mexico/YUC_IBT_IMSS_7529/2022	OR151391	2022-06-02	Yucatan	Pharyngeal / Nasopharyngeal swab	Female	31	Ambulatory	BA.2.3
	EPI_ISL_13404989	hCoV-19/Mexico/YUC_IBT_IMSS_7528/2022	OR151392	2022-06-02	Yucatan	Pharyngeal / Nasopharyngeal swab	Female	50	Ambulatory	BA.2
	EPI_ISL_13404990	hCoV-19/Mexico/YUC_IBT_IMSS_7527/2022	OR151393	2022-06-02	Yucatan	Pharyngeal / Nasopharyngeal swab	Female	27	Ambulatory	BA.2.3
	EPI_ISL_13404991	hCoV-19/Mexico/YUC_IBT_IMSS_7526/2022	OR151394	2022-06-02	Yucatan	Pharyngeal / Nasopharyngeal swab	Female	38	Ambulatory	BA.2.9
	EPI_ISL_13404992	hCoV-19/Mexico/YUC_IBT_IMSS_7525/2022	OR151395	2022-06-02	Yucatan	Pharyngeal / Nasopharyngeal swab	Male	17	Ambulatory	BA.2.12.1
	EPI_ISL_13404993	hCoV-19/Mexico/YUC_IBT_IMSS_7512/2022	OR151396	2022-06-02	Yucatan	Pharyngeal / Nasopharyngeal swab	Female	31	Ambulatory	BA.2.12.1
	EPI_ISL_13404994	hCoV-19/Mexico/YUC_IBT_IMSS_7511/2022	OR151397	2022-06-02	Yucatan	Pharyngeal / Nasopharyngeal swab	Male	32	Ambulatory	BA.2.9
	EPI_ISL_13404995	hCoV-19/Mexico/YUC_IBT_IMSS_7510/2022	OR151398	2022-06-02	Yucatan	Pharyngeal / Nasopharyngeal swab	Female	52	Ambulatory	BA.2.12.1
	EPI_ISL_13404996	hCoV-19/Mexico/YUC_IBT_IMSS_7509/2022	OR151399	2022-06-02	Yucatan	Pharyngeal / Nasopharyngeal swab	Female	53	Ambulatory	BA.2.9
	EPI_ISL_13404997	hCoV-19/Mexico/YUC_IBT_IMSS_7508/2022	OR151400	2022-06-02	Yucatan	Pharyngeal / Nasopharyngeal swab	Female	17	Ambulatory	BA.2.9
	EPI_ISL_13404998	hCoV-19/Mexico/YUC_IBT_IMSS_7507/2022	OR151401	2022-06-01	Yucatan	Pharyngeal / Nasopharyngeal swab	Female	45	Ambulatory	BA.2.9
	EPI_ISL_13404999	hCoV-19/Mexico/YUC_IBT_IMSS_7505/2022	OR151402	2022-06-01	Yucatan	Pharyngeal / Nasopharyngeal swab	Female	43	Ambulatory	BA.2.9
	EPI_ISL_13405000	hCoV-19/Mexico/YUC_IBT_IMSS_7504/2022	OR151403	2022-06-01	Yucatan	Pharyngeal / Nasopharyngeal swab	Female	34	Ambulatory	BA.2.12.1
	EPI_ISL_13405001	hCoV-19/Mexico/YUC_IBT_IMSS_7503/2022	OR151404	2022-06-01	Yucatan	Pharyngeal / Nasopharyngeal swab	Female	27	Ambulatory	BA.2.9
	EPI_ISL_13405002	hCoV-19/Mexico/YUC_IBT_IMSS_7502/2022	OR151405	2022-06-01	Yucatan	Pharyngeal / Nasopharyngeal swab	Female	29	Ambulatory	BA.2.9
	EPI_ISL_13405003	hCoV-19/Mexico/YUC_IBT_IMSS_7500/2022	OR151406	2022-06-01	Yucatan	Pharyngeal / Nasopharyngeal swab	Female	44	Ambulatory	BA.2
	EPI_ISL_13405004	hCoV-19/Mexico/YUC_IBT_IMSS_7499/2022	OR151407	2022-06-01	Yucatan	Pharyngeal / Nasopharyngeal swab	Male	76	Ambulatory	BA.2
	EPI_ISL_13405005	hCoV-19/Mexico/YUC_IBT_IMSS_7498/2022	OR151408	2022-06-01	Yucatan	Pharyngeal / Nasopharyngeal swab	Female	32	Ambulatory	BA.2
	EPI_ISL_13405006	hCoV-19/Mexico/YUC_IBT_IMSS_7497/2022	OR151409	2022-06-01	Yucatan	Pharyngeal / Nasopharyngeal swab	Female	41	Ambulatory	BA.2.9
	EPI_ISL_13405007	hCoV-19/Mexico/YUC_IBT_IMSS_7496/2022	OR151410	2022-06-01	Yucatan	Pharyngeal / Nasopharyngeal swab	Female	58	Ambulatory	BA.2.9
	EPI_ISL_13405008	hCoV-19/Mexico/YUC_IBT_IMSS_7495/2022	OR151411	2022-06-01	Yucatan	Pharyngeal / Nasopharyngeal swab	Female	51	Ambulatory	BA.2.9
	EPI_ISL_13405009	hCoV-19/Mexico/YUC_IBT_IMSS_7494/2022	OR151412	2022-06-01	Yucatan	Pharyngeal / Nasopharyngeal swab	Male	51	Ambulatory	BA.2.9
	EPI_ISL_13405010	hCoV-19/Mexico/YUC_IBT_IMSS_7493/2022	OR151413	2022-06-01	Yucatan	Pharyngeal / Nasopharyngeal swab	Female	34	Ambulatory	BA.2.1
	EPI_ISL_13405011	hCoV-19/Mexico/YUC_IBT_IMSS_7492/2022	OR151414	2022-06-01	Yucatan	Pharyngeal / Nasopharyngeal swab	Male	46	Ambulatory	BA.2
	EPI_ISL_13405012	hCoV-19/Mexico/YUC_IBT_IMSS_7491/2022	OR151415	2022-06-01	Yucatan	Pharyngeal / Nasopharyngeal swab	Female	34	Ambulatory	BA.2.9
	EPI_ISL_13405013	hCoV-19/Mexico/YUC_IBT_IMSS_7490/2022	OR151416	2022-06-01	Yucatan	Pharyngeal / Nasopharyngeal swab	Female	45	Ambulatory	BA.2.9
	EPI_ISL_13405014	hCoV-19/Mexico/YUC_IBT_IMSS_7487/2022	OR151417	2022-06-01	Yucatan	Pharyngeal / Nasopharyngeal swab	Male	48	Ambulatory	BA.2.3.6
	EPI_ISL_13405015	hCoV-19/Mexico/YUC_IBT_IMSS_7486/2022	OR151418	2022-06-01	Yucatan	Pharyngeal / Nasopharyngeal swab	Female	33	Ambulatory	BA.2.9
	EPI_ISL_13405016	hCoV-19/Mexico/YUC_IBT_IMSS_7483/2022	OR151419	2022-06-01	Yucatan	Pharyngeal / Nasopharyngeal swab	Female	33	Ambulatory	BA.2
	EPI_ISL_13405017	hCoV-19/Mexico/YUC_IBT_IMSS_7482/2022	OR151420	2022-06-01	Yucatan	Pharyngeal / Nasopharyngeal swab	Female	17	Ambulatory	BA.2
	EPI_ISL_13405018	hCoV-19/Mexico/YUC_IBT_IMSS_7481/2022	OR151421	2022-05-31	Yucatan	Pharyngeal / Nasopharyngeal swab	Male	64	Hospitalized	BA.2.9
	EPI_ISL_13405019	hCoV-19/Mexico/YUC_IBT_IMSS_7480/2022	OR151422	2022-05-31	Yucatan	Pharyngeal / Nasopharyngeal swab	Male	38	Ambulatory	BA.2
	EPI_ISL_13405020	hCoV-19/Mexico/YUC_IBT_IMSS_7479/2022	OR151423	2022-05-31	Yucatan	Pharyngeal / Nasopharyngeal swab	Female	39	Ambulatory	BA.2
	EPI_ISL_13405021	hCoV-19/Mexico/YUC_IBT_IMSS_7477/2022	OR151424	2022-05-31	Yucatan	Pharyngeal / Nasopharyngeal swab	Male	48	Ambulatory	BA.2.12.1
	EPI_ISL_13405022	hCoV-19/Mexico/YUC_IBT_IMSS_7475/2022	OR151425	2022-05-31	Yucatan	Pharyngeal / Nasopharyngeal swab	Female	38	Ambulatory	BA.2.9
	EPI_ISL_13405023	hCoV-19/Mexico/YUC_IBT_IMSS_7474/2022	OR151426	2022-05-31	Yucatan	Pharyngeal / Nasopharyngeal swab	Female	49	Ambulatory	BA.2.3
	EPI_ISL_13405024	hCoV-19/Mexico/YUC_IBT_IMSS_7469/2022	OR151427	2022-05-31	Yucatan	Pharyngeal / Nasopharyngeal swab	Male	46	Ambulatory	BA.2.12.1
	EPI_ISL_13405025	hCoV-19/Mexico/YUC_IBT_IMSS_7468/2022	OR151428	2022-05-30	Yucatan	Pharyngeal / Nasopharyngeal swab	Female	35	Ambulatory	BA.2.3.6
	EPI_ISL_13405026	hCoV-19/Mexico/YUC_IBT_IMSS_7461/2022	OR151429	2022-05-30	Yucatan	Pharyngeal / Nasopharyngeal swab	Female	44	Ambulatory	BA.2.12.1
	EPI_ISL_13405027	hCoV-19/Mexico/YUC_IBT_IMSS_7460/2022	OR151430	2022-05-30	Yucatan	Pharyngeal / Nasopharyngeal swab	Male	18	Ambulatory	BA.2.9
	EPI_ISL_13405028	hCoV-19/Mexico/YUC_IBT_IMSS_7457/2022	OR151431	2022-05-30	Yucatan	Pharyngeal / Nasopharyngeal swab	Male	33	Ambulatory	BA.2.9
	EPI_ISL_13405029	hCoV-19/Mexico/YUC_IBT_IMSS_7456/2022	OR151432	2022-05-30	Yucatan	Pharyngeal / Nasopharyngeal swab	Male	28	Ambulatory	BA.2.9
	EPI_ISL_13405030	hCoV-19/Mexico/YUC_IBT_IMSS_7455/2022	OR151433	2022-05-30	Yucatan	Pharyngeal / Nasopharyngeal swab	Male	47	Ambulatory	BA.2.9
	EPI_ISL_13405031	hCoV-19/Mexico/YUC_IBT_IMSS_7454/2022	OR151434	2022-05-30	Yucatan	Pharyngeal / Nasopharyngeal swab	Male	45	Ambulatory	BA.2.9
	EPI_ISL_13405032	hCoV-19/Mexico/YUC_IBT_IMSS_7453/2022	OR151435	2022-05-30	Yucatan	Pharyngeal / Nasopharyngeal swab	Male	19	Ambulatory	BA.2.12.1
	EPI_ISL_13405033	hCoV-19/Mexico/YUC_IBT_IMSS_7451/2022	OR151436	2022-05-30	Yucatan	Pharyngeal / Nasopharyngeal swab	Female	25	Ambulatory	BA.2.9
	EPI_ISL_13405034	hCoV-19/Mexico/YUC_IBT_IMSS_7450/2022	OR151437	2022-05-30	Yucatan	Pharyngeal / Nasopharyngeal swab	Male	67	Hospitalized	BA.2.9
	EPI_ISL_13405035	hCoV-19/Mexico/YUC_IBT_IMSS_7446/2022	OR151438	2022-05-26	Yucatan	Pharyngeal / Nasopharyngeal swab	Male	33	Ambulatory	BA.2.9
	EPI_ISL_13405036	hCoV-19/Mexico/YUC_IBT_IMSS_7443/2022	OR151439	2022-05-27	Yucatan	Pharyngeal / Nasopharyngeal swab	Female	11	Ambulatory	BA.2.9
	EPI_ISL_13405037	hCoV-19/Mexico/YUC_IBT_IMSS_7442/2022	OR151440	2022-05-27	Yucatan	Pharyngeal / Nasopharyngeal swab	Male	23	Ambulatory	BA.2.9
	EPI_ISL_13405038	hCoV-19/Mexico/YUC_IBT_IMSS_7440/2022	OR151441	2022-05-26	Yucatan	Pharyngeal / Nasopharyngeal swab	Male	35	Ambulatory	BA.2.9
	EPI_ISL_13405039	hCoV-19/Mexico/YUC_IBT_IMSS_7439/2022	OR151442	2022-05-26	Yucatan	Pharyngeal / Nasopharyngeal swab	Female	22	Ambulatory	BA.2.9
	EPI_ISL_13405040	hCoV-19/Mexico/YUC_IBT_IMSS_7437/2022	OR151443	2022-05-26	Yucatan	Pharyngeal / Nasopharyngeal swab	Male	26	Ambulatory	BA.2.9
	EPI_ISL_13405041	hCoV-19/Mexico/YUC_IBT_IMSS_7436/2022	OR151444	2022-05-26	Yucatan	Pharyngeal / Nasopharyngeal swab	Female	25	Ambulatory	BA.2.9
	EPI_ISL_13405042	hCoV-19/Mexico/YUC_IBT_IMSS_7435/2022	OR151445	2022-05-26	Yucatan	Pharyngeal / Nasopharyngeal swab	Male	21	Ambulatory	BA.2.9
	EPI_ISL_13405043	hCoV-19/Mexico/YUC_IBT_IMSS_7434/2022	OR151446	2022-05-26	Yucatan	Pharyngeal / Nasopharyngeal swab	Male	31	Ambulatory	BA.2.9
	EPI_ISL_13405044	hCoV-19/Mexico/YUC_IBT_IMSS_7433/2022	OR151447	2022-05-26	Yucatan	Pharyngeal / Nasopharyngeal swab	Female	32	Ambulatory	BA.2.9
	EPI_ISL_13405045	hCoV-19/Mexico/YUC_IBT_IMSS_7432/2022	OR151448	2022-05-26	Yucatan	Pharyngeal / Nasopharyngeal swab	Male	40	Ambulatory	BA.2
	EPI_ISL_13405046	hCoV-19/Mexico/YUC_IBT_IMSS_7426/2022	OR151449	2022-05-25	Yucatan	Pharyngeal / Nasopharyngeal swab	Female	32	Ambulatory	BA.2
	EPI_ISL_13405047	hCoV-19/Mexico/YUC_IBT_IMSS_7425/2022	OR151450	2022-05-26	Yucatan	Pharyngeal / Nasopharyngeal swab	Female	31	Ambulatory	BA.2.9
	EPI_ISL_13405048	hCoV-19/Mexico/YUC_IBT_IMSS_7424/2022	OR151451	2022-05-25	Yucatan	Pharyngeal / Nasopharyngeal swab	Male	70	Hospitalized	BA.2.13
	EPI_ISL_13405049	hCoV-19/Mexico/YUC_IBT_IMSS_7423/2022	OR151452	2022-05-25	Yucatan	Pharyngeal / Nasopharyngeal swab	Female	27	Ambulatory	BA.2.9
	EPI_ISL_13405050	hCoV-19/Mexico/YUC_IBT_IMSS_7422/2022	OR151453	2022-05-25	Yucatan	Pharyngeal / Nasopharyngeal swab	Female	67	Ambulatory	BA.2.9
	EPI_ISL_13405051	hCoV-19/Mexico/YUC_IBT_IMSS_7420/2022	OR151454	2022-05-25	Yucatan	Pharyngeal / Nasopharyngeal swab	Female	27	Ambulatory	BA.2.9
	EPI_ISL_13405052	hCoV-19/Mexico/YUC_IBT_IMSS_7419/2022	OR151455	2022-05-25	Yucatan	Pharyngeal / Nasopharyngeal swab	Female	44	Ambulatory	BA.2.9
	EPI_ISL_13405053	hCoV-19/Mexico/YUC_IBT_IMSS_7418/2022	OR151456	2022-05-25	Yucatan	Pharyngeal / Nasopharyngeal swab	Female	34	Ambulatory	BA.2.9
	EPI_ISL_13405054	hCoV-19/Mexico/YUC_IBT_IMSS_7417/2022	OR151457	2022-05-25	Yucatan	Pharyngeal / Nasopharyngeal swab	Female	26	Ambulatory	BA.2.12.1
	EPI_ISL_13405055	hCoV-19/Mexico/YUC_IBT_IMSS_7416/2022	OR151458	2022-05-25	Yucatan	Pharyngeal / Nasopharyngeal swab	Male	25	Ambulatory	BA.2.9
	EPI_ISL_13405056	hCoV-19/Mexico/YUC_IBT_IMSS_7415/2022	OR151459	2022-05-25	Yucatan	Pharyngeal / Nasopharyngeal swab	Male	54	Ambulatory	BA.2.12.1
	EPI_ISL_13405057	hCoV-19/Mexico/YUC_IBT_IMSS_7412/2022	OR151460	2022-05-23	Yucatan	Pharyngeal / Nasopharyngeal swab	Female	34	Ambulatory	BA.2.9
	EPI_ISL_13405058	hCoV-19/Mexico/YUC_IBT_IMSS_7411/2022	OR151461	2022-05-23	Yucatan	Pharyngeal / Nasopharyngeal swab	Female	33	Ambulatory	BA.2.9
	EPI_ISL_13405059	hCoV-19/Mexico/YUC_IBT_IMSS_7409/2022	OR151462	2022-05-24	Yucatan	Pharyngeal / Nasopharyngeal swab	Male	17	Ambulatory	BA.2.9
	EPI_ISL_13405060	hCoV-19/Mexico/YUC_IBT_IMSS_7408/2022	OR151463	2022-05-24	Yucatan	Pharyngeal / Nasopharyngeal swab	Female	31	Ambulatory	BA.2
	EPI_ISL_13405061	hCoV-19/Mexico/YUC_IBT_IMSS_7406/2022	OR151464	2022-05-24	Yucatan	Pharyngeal / Nasopharyngeal swab	Female	46	Ambulatory	BA.2.9
	EPI_ISL_13405062	hCoV-19/Mexico/YUC_IBT_IMSS_7405/2022	OR151465	2022-05-24	Yucatan	Pharyngeal / Nasopharyngeal swab	Female	26	Ambulatory	BA.2.12.1
	EPI_ISL_13405063	hCoV-19/Mexico/YUC_IBT_IMSS_7404/2022	OR151466	2022-05-24	Yucatan	Pharyngeal / Nasopharyngeal swab	Male	48	Ambulatory	BA.2.9
	EPI_ISL_13405064	hCoV-19/Mexico/YUC_IBT_IMSS_7403/2022	OR151467	2022-05-24	Yucatan	Pharyngeal / Nasopharyngeal swab	Female	33	Ambulatory	BA.2.9
	EPI_ISL_13405065	hCoV-19/Mexico/YUC_IBT_IMSS_7402/2022	OR151468	2022-05-24	Yucatan	Pharyngeal / Nasopharyngeal swab	Female	55	Ambulatory	BA.2.9
	EPI_ISL_13405066	hCoV-19/Mexico/YUC_IBT_IMSS_7401/2022	OR151469	2022-05-24	Yucatan	Pharyngeal / Nasopharyngeal swab	Female	27	Ambulatory	BA.2.9
	EPI_ISL_13405067	hCoV-19/Mexico/YUC_IBT_IMSS_7399/2022	OR151470	2022-05-23	Yucatan	Pharyngeal / Nasopharyngeal swab	Male	20	Ambulatory	BA.2.9
	EPI_ISL_13405068	hCoV-19/Mexico/YUC_IBT_IMSS_7397/2022	OR151471	2022-05-23	Yucatan	Pharyngeal / Nasopharyngeal swab	Male	75	Ambulatory	BA.2
	EPI_ISL_13405069	hCoV-19/Mexico/YUC_IBT_IMSS_7396/2022	OR151472	2022-05-23	Yucatan	Pharyngeal / Nasopharyngeal swab	Male	61	Ambulatory	BA.2.12.1
	EPI_ISL_13405070	hCoV-19/Mexico/YUC_IBT_IMSS_7395/2022	OR151473	2022-05-23	Yucatan	Pharyngeal / Nasopharyngeal swab	Female	21	Ambulatory	BA.2.9
	EPI_ISL_13405071	hCoV-19/Mexico/YUC_IBT_IMSS_7393/2022	OR151474	2022-05-23	Yucatan	Pharyngeal / Nasopharyngeal swab	Female	46	Ambulatory	BA.2.12.1
	EPI_ISL_13405072	hCoV-19/Mexico/YUC_IBT_IMSS_7543/2022	OR151475	2022-06-03	Yucatan	Pharyngeal / Nasopharyngeal swab	Male	10	Ambulatory	BA.2.9
	EPI_ISL_13405073	hCoV-19/Mexico/YUC_IBT_IMSS_7485/2022	OR151476	2022-06-01	Yucatan	Pharyngeal / Nasopharyngeal swab	Male	47	Ambulatory	BA.2.9
	EPI_ISL_13405074	hCoV-19/Mexico/YUC_IBT_IMSS_7472/2022	OR151477	2022-05-31	Yucatan	Pharyngeal / Nasopharyngeal swab	Male	36	Ambulatory	BA.2.9
	EPI_ISL_13405075	hCoV-19/Mexico/YUC_IBT_IMSS_7462/2022	OR151478	2022-05-31	Yucatan	Pharyngeal / Nasopharyngeal swab	Female	46	Ambulatory	BA.2.9
	EPI_ISL_13405076	hCoV-19/Mexico/YUC_IBT_IMSS_7458/2022	OR151479	2022-05-30	Yucatan	Pharyngeal / Nasopharyngeal swab	Male	18	Ambulatory	BA.2.9
	EPI_ISL_13405077	hCoV-19/Mexico/VER_IBT_IMSS_7818/2022	OR151480	2022-05-30	Veracruz	Pharyngeal / Nasopharyngeal swab	Female	20	Ambulatory	BA.2.9
	EPI_ISL_13405079	hCoV-19/Mexico/VER_IBT_IMSS_7945/2022	OR151481	2022-06-03	Veracruz	Pharyngeal / Nasopharyngeal swab	Male	47	Ambulatory	BA.2.9
	EPI_ISL_13405080	hCoV-19/Mexico/VER_IBT_IMSS_7944/2022	OR151482	2022-06-01	Veracruz	Pharyngeal / Nasopharyngeal swab	Male	20	Ambulatory	BA.2
	EPI_ISL_13405081	hCoV-19/Mexico/VER_IBT_IMSS_7808/2022	OR151483	2022-05-26	Veracruz	Pharyngeal / Nasopharyngeal swab	Female	22	Ambulatory	BA.2.9
	EPI_ISL_13405082	hCoV-19/Mexico/VER_IBT_IMSS_7742/2022	OR151484	2022-05-19	Veracruz	Pharyngeal / Nasopharyngeal swab	Female	49	Ambulatory	BA.2.9
	EPI_ISL_13405083	hCoV-19/Mexico/VER_IBT_IMSS_7741/2022	OR151485	2022-05-19	Veracruz	Pharyngeal / Nasopharyngeal swab	Male	61	Ambulatory	BA.2.9
	EPI_ISL_13405084	hCoV-19/Mexico/VER_IBT_IMSS_7665/2022	OR151486	2022-05-22	Veracruz	Bronchoalveolar lavage	Male	21	Hospitalized	BA.2.9
	EPI_ISL_13405085	hCoV-19/Mexico/TAM_IBT_IMSS_025155CIBIN-NC/2022	OR151487	2022-06-02	Tamaulipas	Pharyngeal / Nasopharyngeal swab	Female	27	Ambulatory	BA.2.12.1
	EPI_ISL_13405086	hCoV-19/Mexico/TAM_IBT_IMSS_7620/2022	OR151488	2022-05-24	Tamaulipas	Pharyngeal / Nasopharyngeal swab	Female	25	Ambulatory	BA.2
	EPI_ISL_13405087	hCoV-19/Mexico/MEX_IBT_IMSS_056161LCE-NC/2022	OR151489	2022-05-26	State of Mexico	Pharyngeal / Nasopharyngeal swab	Male	8	Ambulatory	BA.2.9
	EPI_ISL_13405088	hCoV-19/Mexico/MEX_IBT_IMSS_057657LCE-NC/2022	OR151490	2022-06-02	State of Mexico	Pharyngeal / Nasopharyngeal swab	Female	45	Ambulatory	BA.2
	EPI_ISL_13405090	hCoV-19/Mexico/MEX_IBT_IMSS_056617LCE-NC/2022	OR151491	2022-05-30	State of Mexico	Pharyngeal / Nasopharyngeal swab	Female	38	Ambulatory	BA.2.23
	EPI_ISL_13405091	hCoV-19/Mexico/MEX_IBT_IMSS_7779/2022	OR151492	2022-05-25	State of Mexico	Pharyngeal / Nasopharyngeal swab	Female	24	Ambulatory	BA.2.9.3
	EPI_ISL_13405092	hCoV-19/Mexico/MEX_IBT_IMSS_7925/2022	OR151493	2022-06-02	State of Mexico	Pharyngeal / Nasopharyngeal swab	Female	34	Ambulatory	BA.2.12.1
	EPI_ISL_13405093	hCoV-19/Mexico/MEX_IBT_IMSS_7804/2022	OR151494	2022-05-30	State of Mexico	Pharyngeal / Nasopharyngeal swab	Male	21	Hospitalized	BA.2.12.1
	EPI_ISL_13405094	hCoV-19/Mexico/MEX_IBT_IMSS_7746/2022	OR151495	2022-05-20	State of Mexico	Pharyngeal / Nasopharyngeal swab	Male	32	Ambulatory	BA.2.12.1
	EPI_ISL_13405095	hCoV-19/Mexico/MEX_IBT_IMSS_7802/2022	OR151496	2022-05-26	State of Mexico	Pharyngeal / Nasopharyngeal swab	Male	29	Ambulatory	BA.1
	EPI_ISL_13405096	hCoV-19/Mexico/MEX_IBT_IMSS_7755/2022	OR151497	2022-05-25	State of Mexico	Pharyngeal / Nasopharyngeal swab	Female	0	Ambulatory	BA.1
	EPI_ISL_13405097	hCoV-19/Mexico/MEX_IBT_IMSS_7743/2022	OR151498	2022-05-23	State of Mexico	Pharyngeal / Nasopharyngeal swab	Female	26	Ambulatory	BA.1
	EPI_ISL_13405098	hCoV-19/Mexico/MEX_IBT_IMSS_7711/2022	OR151499	2022-05-23	State of Mexico	Pharyngeal / Nasopharyngeal swab	Male	32	Hospitalized	BA.1.1
	EPI_ISL_13405099	hCoV-19/Mexico/MEX_IBT_IMSS_7713/2022	OR151500	2022-05-25	State of Mexico	Pharyngeal / Nasopharyngeal swab	Male	31	Ambulatory	BA.4
	EPI_ISL_13405101	hCoV-19/Mexico/MEX_IBT_IMSS_7942/2022	OR151501	2022-06-01	State of Mexico	Pharyngeal / Nasopharyngeal swab	Female	48	Ambulatory	BA.2.9
	EPI_ISL_13405102	hCoV-19/Mexico/MEX_IBT_IMSS_7941/2022	OR151502	2022-06-01	State of Mexico	Pharyngeal / Nasopharyngeal swab	Male	36	Ambulatory	BA.5.2
	EPI_ISL_13405103	hCoV-19/Mexico/MEX_IBT_IMSS_7939/2022	OR151503	2022-05-27	State of Mexico	Pharyngeal / Nasopharyngeal swab	Female	54	Ambulatory	BA.5.1
	EPI_ISL_13405104	hCoV-19/Mexico/MEX_IBT_IMSS_7913/2022	OR151504	2022-05-31	State of Mexico	Pharyngeal / Nasopharyngeal swab	Male	24	Ambulatory	BA.5.1
	EPI_ISL_13405105	hCoV-19/Mexico/MEX_IBT_IMSS_7884/2022	OR151505	2022-06-01	State of Mexico	Pharyngeal / Nasopharyngeal swab	Male	65	Ambulatory	BA.5.1
	EPI_ISL_13405106	hCoV-19/Mexico/MEX_IBT_IMSS_7750/2022	OR151506	2022-05-25	State of Mexico	Pharyngeal / Nasopharyngeal swab	Male	39	Ambulatory	BA.2.9
	EPI_ISL_13405107	hCoV-19/Mexico/MEX_IBT_IMSS_7747/2022	OR151507	2022-05-23	State of Mexico	Pharyngeal / Nasopharyngeal swab	Female	46	Ambulatory	BA.5.1
	EPI_ISL_13405108	hCoV-19/Mexico/MEX_IBT_IMSS_7872/2022	OR151508	2022-06-02	State of Mexico	Pharyngeal / Nasopharyngeal swab	Female	32	Ambulatory	BA.2
	EPI_ISL_13405109	hCoV-19/Mexico/MEX_IBT_IMSS_7943/2022	OR151509	2022-06-02	State of Mexico	Pharyngeal / Nasopharyngeal swab	Female	35	Ambulatory	BA.2
	EPI_ISL_13405110	hCoV-19/Mexico/MEX_IBT_IMSS_7940/2022	OR151510	2022-05-27	State of Mexico	Pharyngeal / Nasopharyngeal swab	Female	56	Ambulatory	BA.2.9
	EPI_ISL_13405111	hCoV-19/Mexico/MEX_IBT_IMSS_7926/2022	OR151511	2022-06-02	State of Mexico	Pharyngeal / Nasopharyngeal swab	Female	45	Ambulatory	BA.2.12.1
	EPI_ISL_13405112	hCoV-19/Mexico/MEX_IBT_IMSS_7920/2022	OR151512	2022-05-31	State of Mexico	Pharyngeal / Nasopharyngeal swab	Male	43	Ambulatory	BA.2.12.1
	EPI_ISL_13405113	hCoV-19/Mexico/MEX_IBT_IMSS_7916/2022	OR151513	2022-06-02	State of Mexico	Pharyngeal / Nasopharyngeal swab	Female	78	Ambulatory	BA.2
	EPI_ISL_13405114	hCoV-19/Mexico/MEX_IBT_IMSS_7914/2022	OR151514	2022-06-02	State of Mexico	Pharyngeal / Nasopharyngeal swab	Female	54	Hospitalized	BA.2.9
	EPI_ISL_13405115	hCoV-19/Mexico/MEX_IBT_IMSS_7911/2022	OR151515	2022-06-03	State of Mexico	Nasopharyngeal swab	Female	30	Ambulatory	BA.2.12.1
	EPI_ISL_13405116	hCoV-19/Mexico/MEX_IBT_IMSS_7909/2022	OR151516	2022-06-01	State of Mexico	Pharyngeal / Nasopharyngeal swab	Male	55	Ambulatory	BA.2
	EPI_ISL_13405117	hCoV-19/Mexico/MEX_IBT_IMSS_7908/2022	OR151517	2022-06-02	State of Mexico	Pharyngeal / Nasopharyngeal swab	Female	65	Hospitalized	BA.2.12.1
	EPI_ISL_13405118	hCoV-19/Mexico/MEX_IBT_IMSS_7877/2022	OR151518	2022-06-01	State of Mexico	Pharyngeal / Nasopharyngeal swab	Male	32	Ambulatory	BA.2.12.1
	EPI_ISL_13405119	hCoV-19/Mexico/MEX_IBT_IMSS_7854/2022	OR151519	2022-05-31	State of Mexico	Nasopharyngeal swab	Female	35	Ambulatory	BA.2.12.1
	EPI_ISL_13405120	hCoV-19/Mexico/MEX_IBT_IMSS_7837/2022	OR151520	2022-05-30	State of Mexico	Pharyngeal / Nasopharyngeal swab	Female	59	Ambulatory	BA.2.9
	EPI_ISL_13405121	hCoV-19/Mexico/MEX_IBT_IMSS_7814/2022	OR151521	2022-05-30	State of Mexico	Pharyngeal / Nasopharyngeal swab	Female	14	Ambulatory	BA.2.12.1
	EPI_ISL_13405122	hCoV-19/Mexico/MEX_IBT_IMSS_7801/2022	OR151522	2022-05-26	State of Mexico	Pharyngeal / Nasopharyngeal swab	Female	37	Ambulatory	BA.2.12.1
	EPI_ISL_13405123	hCoV-19/Mexico/MEX_IBT_IMSS_7788/2022	OR151523	2022-05-25	State of Mexico	Nasopharyngeal swab	Female	28	Ambulatory	BA.2.3
	EPI_ISL_13405124	hCoV-19/Mexico/MEX_IBT_IMSS_7787/2022	OR151524	2022-05-26	State of Mexico	Pharyngeal / Nasopharyngeal swab	Female	43	Ambulatory	BA.2.12.1
	EPI_ISL_13405125	hCoV-19/Mexico/MEX_IBT_IMSS_7786/2022	OR151525	2022-05-26	State of Mexico	Pharyngeal / Nasopharyngeal swab	Male	32	Ambulatory	BA.2.12.1
	EPI_ISL_13405126	hCoV-19/Mexico/MEX_IBT_IMSS_7785/2022	OR151526	2022-05-25	State of Mexico	Pharyngeal / Nasopharyngeal swab	Female	18	Ambulatory	BA.2
	EPI_ISL_13405127	hCoV-19/Mexico/MEX_IBT_IMSS_7782/2022	OR151527	2022-05-24	State of Mexico	Pharyngeal / Nasopharyngeal swab	Female	20	Ambulatory	BA.2.9
	EPI_ISL_13405128	hCoV-19/Mexico/MEX_IBT_IMSS_7766/2022	OR151528	2022-05-27	State of Mexico	Pharyngeal / Nasopharyngeal swab	Female	60	Ambulatory	BA.2.12.1
	EPI_ISL_13405129	hCoV-19/Mexico/MEX_IBT_IMSS_7753/2022	OR151529	2022-05-25	State of Mexico	Pharyngeal / Nasopharyngeal swab	Male	20	Ambulatory	BA.2.40.1
	EPI_ISL_13405130	hCoV-19/Mexico/MEX_IBT_IMSS_7751/2022	OR151530	2022-05-25	State of Mexico	Pharyngeal / Nasopharyngeal swab	Male	24	Ambulatory	BA.2.12.1
	EPI_ISL_13405131	hCoV-19/Mexico/MEX_IBT_IMSS_7749/2022	OR151531	2022-05-25	State of Mexico	Pharyngeal / Nasopharyngeal swab	Female	52	Ambulatory	BA.2.12.1
	EPI_ISL_13405132	hCoV-19/Mexico/MEX_IBT_IMSS_7748/2022	OR151532	2022-05-20	State of Mexico	Pharyngeal / Nasopharyngeal swab	Male	69	Ambulatory	BA.2.12.1
	EPI_ISL_13405133	hCoV-19/Mexico/MEX_IBT_IMSS_7745/2022	OR151533	2022-05-20	State of Mexico	Pharyngeal / Nasopharyngeal swab	Male	41	Ambulatory	BA.2.9
	EPI_ISL_13405134	hCoV-19/Mexico/MEX_IBT_IMSS_7744/2022	OR151534	2022-05-24	State of Mexico	Pharyngeal / Nasopharyngeal swab	Male	20	Ambulatory	BA.2.12.1
	EPI_ISL_13405135	hCoV-19/Mexico/MEX_IBT_IMSS_7731/2022	OR151535	2022-05-25	State of Mexico	Pharyngeal / Nasopharyngeal swab	Male	56	Ambulatory	BA.2.9
	EPI_ISL_13405136	hCoV-19/Mexico/MEX_IBT_IMSS_7730/2022	OR151536	2022-05-25	State of Mexico	Pharyngeal / Nasopharyngeal swab	Male	32	Ambulatory	BA.2.40.1
	EPI_ISL_13405137	hCoV-19/Mexico/MEX_IBT_IMSS_7687/2022	OR151537	2022-05-23	State of Mexico	Pharyngeal / Nasopharyngeal swab	Male	49	Ambulatory	BA.2.12.1
	EPI_ISL_13405138	hCoV-19/Mexico/MEX_IBT_IMSS_7685/2022	OR151538	2022-05-24	State of Mexico	Pharyngeal / Nasopharyngeal swab	Male	36	Hospitalized	BA.2.9
	EPI_ISL_13405139	hCoV-19/Mexico/MEX_IBT_IMSS_7811/2022	OR151539	2022-05-31	State of Mexico	Pharyngeal / Nasopharyngeal swab	Male	21	Ambulatory	BA.2
	EPI_ISL_13405140	hCoV-19/Mexico/MEX_IBT_IMSS_7754/2022	OR151540	2022-05-25	State of Mexico	Pharyngeal / Nasopharyngeal swab	Male	10	Ambulatory	BA.2
	EPI_ISL_13405141	hCoV-19/Mexico/MEX_IBT_IMSS_7752/2022	OR151541	2022-05-25	State of Mexico	Pharyngeal / Nasopharyngeal swab	Female	34	Ambulatory	BA.2
	EPI_ISL_13405142	hCoV-19/Mexico/MEX_IBT_IMSS_7686/2022	OR151542	2022-05-20	State of Mexico	Pharyngeal / Nasopharyngeal swab	Female	43	Ambulatory	BA.2.12.1
	EPI_ISL_13405143	hCoV-19/Mexico/MEX_IBT_IMSS_7851/2022	OR151543	2022-05-31	State of Mexico	Pharyngeal / Nasopharyngeal swab	Female	34	Ambulatory	BA.2.12.1
	EPI_ISL_13405144	hCoV-19/Mexico/SON_IBT_IMSS_7612/2022	OR151544	2022-06-02	Sonora	Pharyngeal / Nasopharyngeal swab	Female	35	Hospitalized	BA.2.12.1
	EPI_ISL_13405145	hCoV-19/Mexico/SIN_IBT_IMSS_021145CIBO-NC/2022	OR151545	2022-05-30	Sinaloa	Pharyngeal / Nasopharyngeal swab	Female	33	Ambulatory	BA.2
	EPI_ISL_13405146	hCoV-19/Mexico/SIN_IBT_IMSS_7761/2022	OR151546	2022-05-16	Sinaloa	Pharyngeal / Nasopharyngeal swab	Male	50	Ambulatory	BA.1.1
	EPI_ISL_13405147	hCoV-19/Mexico/SIN_IBT_IMSS_7609/2022	OR151547	2022-06-02	Sinaloa	Pharyngeal / Nasopharyngeal swab	Female	80	Hospitalized	BA.5.3.1
	EPI_ISL_13405148	hCoV-19/Mexico/SIN_IBT_IMSS_7763/2022	OR151548	2022-05-13	Sinaloa	Pharyngeal / Nasopharyngeal swab	Female	6	Ambulatory	BA.2.12.1
	EPI_ISL_13405149	hCoV-19/Mexico/SIN_IBT_IMSS_7613/2022	OR151549	2022-06-02	Sinaloa	Pharyngeal / Nasopharyngeal swab	Female	50	Ambulatory	BA.2.12.1
	EPI_ISL_13405150	hCoV-19/Mexico/SIN_IBT_IMSS_7610/2022	OR151550	2022-06-01	Sinaloa	Pharyngeal / Nasopharyngeal swab	Female	36	Ambulatory	BA.2.12.1
	EPI_ISL_13405151	hCoV-19/Mexico/SIN_IBT_IMSS_7608/2022	OR151551	2022-06-02	Sinaloa	Pharyngeal / Nasopharyngeal swab	Female	35	Ambulatory	BA.2.12.1
	EPI_ISL_13405152	hCoV-19/Mexico/SIN_IBT_IMSS_7590/2022	OR151552	2022-05-28	Sinaloa	Pharyngeal / Nasopharyngeal swab	Female	79	Hospitalized	BA.2.12.1
	EPI_ISL_13405153	hCoV-19/Mexico/SIN_IBT_IMSS_7568/2022	OR151553	2022-05-26	Sinaloa	Pharyngeal / Nasopharyngeal swab	Female	36	Ambulatory	BA.2.12.1
	EPI_ISL_13405154	hCoV-19/Mexico/SIN_IBT_IMSS_7567/2022	OR151554	2022-05-26	Sinaloa	Pharyngeal / Nasopharyngeal swab	Female	23	Hospitalized	BA.2
	EPI_ISL_13405155	hCoV-19/Mexico/SIN_IBT_IMSS_7554/2022	OR151555	2022-05-23	Sinaloa	Pharyngeal / Nasopharyngeal swab	Male	41	Ambulatory	BA.2.12.1
	EPI_ISL_13405156	hCoV-19/Mexico/SIN_IBT_IMSS_7553/2022	OR151556	2022-05-22	Sinaloa	Pharyngeal / Nasopharyngeal swab	Male	40	Ambulatory	BA.2.12.1
	EPI_ISL_13405157	hCoV-19/Mexico/SLP_IBT_IMSS_7392/2022	OR151557	2022-05-31	San Luis Potosi	Pharyngeal / Nasopharyngeal swab	Female	18	Ambulatory	BA.2
	EPI_ISL_13405158	hCoV-19/Mexico/ROO_IBT_IMSS_7514/2022	OR151558	2022-05-30	Quintana Roo	Pharyngeal / Nasopharyngeal swab	Female	71	Hospitalized	BA.2
	EPI_ISL_13405159	hCoV-19/Mexico/ROO_IBT_IMSS_008941UIMY-NC/2022	OR151559	2022-05-20	Quintana Roo	Pharyngeal / Nasopharyngeal swab	Female	33	Ambulatory	BA.2.12.1
	EPI_ISL_13405160	hCoV-19/Mexico/ROO_IBT_IMSS_009344UIMY-NC/2022	OR151560	2022-05-31	Quintana Roo	Pharyngeal / Nasopharyngeal swab	Female	30	Ambulatory	BA.2.12.1
	EPI_ISL_13405161	hCoV-19/Mexico/ROO_IBT_IMSS_7428/2022	OR151561	2022-05-25	Quintana Roo	Pharyngeal / Nasopharyngeal swab	Male	42	Hospitalized	BA.1
	EPI_ISL_13405162	hCoV-19/Mexico/ROO_IBT_IMSS_7465/2022	OR151562	2022-05-27	Quintana Roo	Pharyngeal / Nasopharyngeal swab	Female	36	Ambulatory	BA.4
	EPI_ISL_13405163	hCoV-19/Mexico/ROO_IBT_IMSS_7421/2022	OR151563	2022-05-24	Quintana Roo	Pharyngeal / Nasopharyngeal swab	Female	39	Ambulatory	BA.5.1
	EPI_ISL_13405164	hCoV-19/Mexico/ROO_IBT_IMSS_7464/2022	OR151564	2022-05-27	Quintana Roo	Pharyngeal / Nasopharyngeal swab	Female	27	Ambulatory	XAF
	EPI_ISL_13405165	hCoV-19/Mexico/ROO_IBT_IMSS_7513/2022	OR151565	2022-05-31	Quintana Roo	Pharyngeal / Nasopharyngeal swab	Female	28	Ambulatory	BA.2.9
	EPI_ISL_13405166	hCoV-19/Mexico/ROO_IBT_IMSS_7467/2022	OR151566	2022-05-27	Quintana Roo	Pharyngeal / Nasopharyngeal swab	Female	28	Hospitalized	BA.2.12.1
	EPI_ISL_13405167	hCoV-19/Mexico/ROO_IBT_IMSS_7466/2022	OR151567	2022-05-28	Quintana Roo	Pharyngeal / Nasopharyngeal swab	Female	24	Ambulatory	BA.2.9
	EPI_ISL_13405168	hCoV-19/Mexico/ROO_IBT_IMSS_7441/2022	OR151568	2022-05-23	Quintana Roo	Pharyngeal / Nasopharyngeal swab	Female	28	Hospitalized	BA.2.12.1
	EPI_ISL_13405169	hCoV-19/Mexico/QUE_IBT_IMSS_056173LCE-NC/2022	OR151569	2022-05-25	Queretaro	Pharyngeal / Nasopharyngeal swab	Female	29	Ambulatory	BA.2.12.1
	EPI_ISL_13405170	hCoV-19/Mexico/QUE_IBT_IMSS_7923/2022	OR151570	2022-06-03	Queretaro	Pharyngeal / Nasopharyngeal swab	Male	90	Hospitalized	BA.2.12.1
	EPI_ISL_13405171	hCoV-19/Mexico/QUE_IBT_IMSS_7921/2022	OR151571	2022-06-03	Queretaro	Pharyngeal / Nasopharyngeal swab	Male	92	Hospitalized	BA.2.9
	EPI_ISL_13405172	hCoV-19/Mexico/QUE_IBT_IMSS_7849/2022	OR151572	2022-05-30	Queretaro	Pharyngeal / Nasopharyngeal swab	Female	32	Ambulatory	BA.2.9.3
	EPI_ISL_13405173	hCoV-19/Mexico/QUE_IBT_IMSS_7848/2022	OR151573	2022-05-31	Queretaro	Pharyngeal / Nasopharyngeal swab	Female	35	Ambulatory	BA.2.12.1
	EPI_ISL_13405174	hCoV-19/Mexico/QUE_IBT_IMSS_7847/2022	OR151574	2022-05-30	Queretaro	Pharyngeal / Nasopharyngeal swab	Male	33	Ambulatory	BA.2.12.1
	EPI_ISL_13405175	hCoV-19/Mexico/QUE_IBT_IMSS_7846/2022	OR151575	2022-05-30	Queretaro	Pharyngeal / Nasopharyngeal swab	Male	25	Ambulatory	BA.2.13
	EPI_ISL_13405176	hCoV-19/Mexico/QUE_IBT_IMSS_7781/2022	OR151576	2022-05-23	Queretaro	Pharyngeal / Nasopharyngeal swab	Female	24	Ambulatory	BA.2
	EPI_ISL_13405177	hCoV-19/Mexico/QUE_IBT_IMSS_7712/2022	OR151577	2022-05-23	Queretaro	Pharyngeal / Nasopharyngeal swab	Male	55	Ambulatory	BA.2.12.1
	EPI_ISL_13405178	hCoV-19/Mexico/QUE_IBT_IMSS_7922/2022	OR151578	2022-06-02	Queretaro	Pharyngeal / Nasopharyngeal swab	Female	47	Ambulatory	BA.2.12.1
	EPI_ISL_13405179	hCoV-19/Mexico/PUE_IBT_IMSS_055811LCE-NC/2022	OR151579	2022-05-23	Puebla	Pharyngeal / Nasopharyngeal swab	Male	76	Hospitalized	BA.2
	EPI_ISL_13405180	hCoV-19/Mexico/PUE_IBT_IMSS_7935/2022	OR151580	2022-06-02	Puebla	Pharyngeal / Nasopharyngeal swab	Female	66	Hospitalized	BA.2.12.1
	EPI_ISL_13405181	hCoV-19/Mexico/PUE_IBT_IMSS_7937/2022	OR151581	2022-06-01	Puebla	Pharyngeal / Nasopharyngeal swab	Female	13	Ambulatory	BA.1.1
	EPI_ISL_13405182	hCoV-19/Mexico/PUE_IBT_IMSS_7936/2022	OR151582	2022-06-02	Puebla	Pharyngeal / Nasopharyngeal swab	Male	24	Ambulatory	BA.4.1
	EPI_ISL_13405183	hCoV-19/Mexico/PUE_IBT_IMSS_7938/2022	OR151583	2022-05-30	Puebla	Nasopharyngeal swab	Female	53	Ambulatory	BA.2.12.1
	EPI_ISL_13405184	hCoV-19/Mexico/PUE_IBT_IMSS_7853/2022	OR151584	2022-05-26	Puebla	Pharyngeal swab	Male	54	Ambulatory	BA.2.12.1
	EPI_ISL_13405185	hCoV-19/Mexico/PUE_IBT_IMSS_7852/2022	OR151585	2022-05-31	Puebla	Pharyngeal / Nasopharyngeal swab	Female	43	Hospitalized	BA.2.9
	EPI_ISL_13405186	hCoV-19/Mexico/PUE_IBT_IMSS_7803/2022	OR151586	2022-05-26	Puebla	Nasopharyngeal swab	Male	33	Ambulatory	BA.2
	EPI_ISL_13405187	hCoV-19/Mexico/PUE_IBT_IMSS_7722/2022	OR151587	2022-05-20	Puebla	Nasopharyngeal swab	Male	78	Ambulatory	BA.2.12.1
	EPI_ISL_13405188	hCoV-19/Mexico/PUE_IBT_IMSS_7721/2022	OR151588	2022-05-25	Puebla	Pharyngeal / Nasopharyngeal swab	Female	74	Hospitalized	BA.2.12.1
	EPI_ISL_13405189	hCoV-19/Mexico/OAX_IBT_IMSS_7734/2022	OR151589	2022-05-25	Oaxaca	Pharyngeal / Nasopharyngeal swab	Male	87	Hospitalized	BA.1.1
	EPI_ISL_13405190	hCoV-19/Mexico/OAX_IBT_IMSS_7912/2022	OR151590	2022-05-27	Oaxaca	Pharyngeal / Nasopharyngeal swab	Male	26	Hospitalized	BA.1.1
	EPI_ISL_13405191	hCoV-19/Mexico/NLE_IBT_IMSS_024359CIBIN-NC/2022	OR151591	2022-05-23	Nuevo Leon	Nasopharyngeal swab	Male	49	Ambulatory	BA.2.12.1
	EPI_ISL_13405192	hCoV-19/Mexico/NLE_IBT_IMSS_024894CIBIN-NC/2022	OR151592	2022-05-30	Nuevo Leon	Pharyngeal / Nasopharyngeal swab	Female	83	Hospitalized	BA.2.12.1
	EPI_ISL_13405193	hCoV-19/Mexico/NLE_IBT_IMSS_024630CIBIN-NC/2022	OR151593	2022-05-27	Nuevo Leon	Nasopharyngeal swab	Male	21	Ambulatory	BA.2.22
	EPI_ISL_13405194	hCoV-19/Mexico/NLE_IBT_IMSS_024444CIBIN-NC/2022	OR151594	2022-05-24	Nuevo Leon	Nasopharyngeal swab	Female	29	Ambulatory	BA.5.3
	EPI_ISL_13405195	hCoV-19/Mexico/NLE_IBT_IMSS_7629/2022	OR151595	2022-05-27	Nuevo Leon	Nasopharyngeal swab	Female	81	Hospitalized	BA.2.12.1
	EPI_ISL_13405196	hCoV-19/Mexico/NLE_IBT_IMSS_7616/2022	OR151596	2022-05-23	Nuevo Leon	Pharyngeal / Nasopharyngeal swab	Female	47	Ambulatory	BA.2.12.1
	EPI_ISL_13405197	hCoV-19/Mexico/NLE_IBT_IMSS_7618/2022	OR151597	2022-05-23	Nuevo Leon	Pharyngeal / Nasopharyngeal swab	Male	47	Ambulatory	BA.2.12.1
	EPI_ISL_13405198	hCoV-19/Mexico/NLE_IBT_IMSS_7634/2022	OR151598	2022-05-30	Nuevo Leon	Nasopharyngeal swab	Male	29	Ambulatory	BA.2
	EPI_ISL_13405199	hCoV-19/Mexico/NLE_IBT_IMSS_7628/2022	OR151599	2022-05-26	Nuevo Leon	Pharyngeal / Nasopharyngeal swab	Female	38	Ambulatory	BA.2.12.1
	EPI_ISL_13405200	hCoV-19/Mexico/NLE_IBT_IMSS_7641/2022	OR151600	2022-05-31	Nuevo Leon	Nasopharyngeal swab	Male	89	Hospitalized	BA.2
	EPI_ISL_13405201	hCoV-19/Mexico/NLE_IBT_IMSS_7653/2022	OR151601	2022-06-01	Nuevo Leon	Pharyngeal / Nasopharyngeal swab	Male	25	Ambulatory	BA.2
	EPI_ISL_13405202	hCoV-19/Mexico/NLE_IBT_IMSS_7659/2022	OR151602	2022-06-01	Nuevo Leon	Pharyngeal / Nasopharyngeal swab	Male	37	Ambulatory	BA.4
	EPI_ISL_13405203	hCoV-19/Mexico/NLE_IBT_IMSS_7644/2022	OR151603	2022-05-31	Nuevo Leon	Nasopharyngeal swab	Female	34	Ambulatory	BA.4
	EPI_ISL_13405204	hCoV-19/Mexico/NLE_IBT_IMSS_024509CIBIN-NC/2022	OR151604	2022-05-25	Nuevo Leon	Nasopharyngeal swab	Female	31	Ambulatory	BA.2.12.1
	EPI_ISL_13405205	hCoV-19/Mexico/NLE_IBT_IMSS_025237CIBIN-NC/2022	OR151605	2022-06-04	Nuevo Leon	Pharyngeal / Nasopharyngeal swab	Female	84	Hospitalized	BA.5.1
	EPI_ISL_13405206	hCoV-19/Mexico/NLE_IBT_IMSS_024910CIBIN-NC/2022	OR151606	2022-05-31	Nuevo Leon	Nasopharyngeal swab	Female	56	Ambulatory	BA.2
	EPI_ISL_13405207	hCoV-19/Mexico/NLE_IBT_IMSS_7657/2022	OR151607	2022-06-02	Nuevo Leon	Pharyngeal / Nasopharyngeal swab	Male	48	Hospitalized	BA.1.15
	EPI_ISL_13405208	hCoV-19/Mexico/NLE_IBT_IMSS_7650/2022	OR151608	2022-06-01	Nuevo Leon	Nasopharyngeal swab	Female	44	Ambulatory	BA.5.2.1
	EPI_ISL_13405209	hCoV-19/Mexico/NLE_IBT_IMSS_7636/2022	OR151609	2022-05-30	Nuevo Leon	Pharyngeal / Nasopharyngeal swab	Male	49	Hospitalized	BA.5.1
	EPI_ISL_13405210	hCoV-19/Mexico/NLE_IBT_IMSS_7626/2022	OR151610	2022-05-26	Nuevo Leon	Nasopharyngeal swab	Male	28	Ambulatory	BA.5.1
	EPI_ISL_13405211	hCoV-19/Mexico/NLE_IBT_IMSS_7614/2022	OR151611	2022-05-23	Nuevo Leon	Pharyngeal / Nasopharyngeal swab	Female	24	Ambulatory	BA.2
	EPI_ISL_13405212	hCoV-19/Mexico/NLE_IBT_IMSS_7664/2022	OR151612	2022-06-05	Nuevo Leon	Pharyngeal / Nasopharyngeal swab	Female	63	Hospitalized	BA.2.12.1
	EPI_ISL_13405213	hCoV-19/Mexico/NLE_IBT_IMSS_7660/2022	OR151613	2022-06-03	Nuevo Leon	Nasopharyngeal swab	Male	32	Ambulatory	BA.2.12.1
	EPI_ISL_13405214	hCoV-19/Mexico/NLE_IBT_IMSS_7658/2022	OR151614	2022-06-02	Nuevo Leon	Pharyngeal / Nasopharyngeal swab	Male	45	Ambulatory	BA.2.12.1
	EPI_ISL_13405215	hCoV-19/Mexico/NLE_IBT_IMSS_7656/2022	OR151615	2022-06-02	Nuevo Leon	Pharyngeal / Nasopharyngeal swab	Male	0	Hospitalized	BA.2.12.1
	EPI_ISL_13405216	hCoV-19/Mexico/NLE_IBT_IMSS_7655/2022	OR151616	2022-06-02	Nuevo Leon	Pharyngeal / Nasopharyngeal swab	Female	62	Hospitalized	BA.2.12.1
	EPI_ISL_13405217	hCoV-19/Mexico/NLE_IBT_IMSS_7654/2022	OR151617	2022-06-02	Nuevo Leon	Nasopharyngeal swab	Female	40	Ambulatory	BA.2.12.1
	EPI_ISL_13405218	hCoV-19/Mexico/NLE_IBT_IMSS_7651/2022	OR151618	2022-06-01	Nuevo Leon	Pharyngeal / Nasopharyngeal swab	Female	58	Hospitalized	BA.2.12.1
	EPI_ISL_13405219	hCoV-19/Mexico/NLE_IBT_IMSS_7649/2022	OR151619	2022-06-01	Nuevo Leon	Nasopharyngeal swab	Male	30	Ambulatory	BA.2.12.1
	EPI_ISL_13405220	hCoV-19/Mexico/NLE_IBT_IMSS_7648/2022	OR151620	2022-06-01	Nuevo Leon	Pharyngeal / Nasopharyngeal swab	Male	45	Ambulatory	BA.2.9
	EPI_ISL_13405221	hCoV-19/Mexico/NLE_IBT_IMSS_7646/2022	OR151621	2022-05-31	Nuevo Leon	Pharyngeal / Nasopharyngeal swab	Male	87	Hospitalized	BA.2.18
	EPI_ISL_13405222	hCoV-19/Mexico/NLE_IBT_IMSS_7643/2022	OR151622	2022-05-30	Nuevo Leon	Pharyngeal / Nasopharyngeal swab	Male	14	Ambulatory	BA.2.3
	EPI_ISL_13405223	hCoV-19/Mexico/NLE_IBT_IMSS_7642/2022	OR151623	2022-05-30	Nuevo Leon	Pharyngeal / Nasopharyngeal swab	Male	33	Ambulatory	BA.2
	EPI_ISL_13405224	hCoV-19/Mexico/NLE_IBT_IMSS_7640/2022	OR151624	2022-05-30	Nuevo Leon	Nasopharyngeal swab	Female	47	Ambulatory	BA.2.12.1
	EPI_ISL_13405225	hCoV-19/Mexico/NLE_IBT_IMSS_7639/2022	OR151625	2022-05-30	Nuevo Leon	Nasopharyngeal swab	Male	26	Ambulatory	BA.2.9
	EPI_ISL_13405226	hCoV-19/Mexico/NLE_IBT_IMSS_7638/2022	OR151626	2022-05-27	Nuevo Leon	Pharyngeal / Nasopharyngeal swab	Female	33	Hospitalized	BA.2.12.1
	EPI_ISL_13405227	hCoV-19/Mexico/NLE_IBT_IMSS_7637/2022	OR151627	2022-05-28	Nuevo Leon	Pharyngeal / Nasopharyngeal swab	Male	83	Hospitalized	BA.2.12.1
	EPI_ISL_13405228	hCoV-19/Mexico/NLE_IBT_IMSS_7635/2022	OR151628	2022-05-30	Nuevo Leon	Pharyngeal / Nasopharyngeal swab	Female	34	Ambulatory	BA.2.12.1
	EPI_ISL_13405229	hCoV-19/Mexico/NLE_IBT_IMSS_7627/2022	OR151629	2022-05-26	Nuevo Leon	Nasopharyngeal swab	Female	46	Ambulatory	BA.2
	EPI_ISL_13405230	hCoV-19/Mexico/NLE_IBT_IMSS_7623/2022	OR151630	2022-05-25	Nuevo Leon	Pharyngeal / Nasopharyngeal swab	Female	90	Hospitalized	BA.2.9
	EPI_ISL_13405231	hCoV-19/Mexico/NLE_IBT_IMSS_7622/2022	OR151631	2022-05-25	Nuevo Leon	Pharyngeal / Nasopharyngeal swab	Female	45	Hospitalized	BA.2.12.1
	EPI_ISL_13405232	hCoV-19/Mexico/NLE_IBT_IMSS_7621/2022	OR151632	2022-05-25	Nuevo Leon	Nasopharyngeal swab	Female	13	Ambulatory	BA.2
	EPI_ISL_13405233	hCoV-19/Mexico/NLE_IBT_IMSS_7619/2022	OR151633	2022-05-24	Nuevo Leon	Nasopharyngeal swab	Female	25	Ambulatory	BA.2.12.1
	EPI_ISL_13405234	hCoV-19/Mexico/NLE_IBT_IMSS_7617/2022	OR151634	2022-05-23	Nuevo Leon	Pharyngeal / Nasopharyngeal swab	Female	24	Ambulatory	BA.2.12.1
	EPI_ISL_13405235	hCoV-19/Mexico/NLE_IBT_IMSS_7615/2022	OR151635	2022-05-23	Nuevo Leon	Pharyngeal / Nasopharyngeal swab	Male	30	Ambulatory	BA.2.22
	EPI_ISL_13405236	hCoV-19/Mexico/NLE_IBT_IMSS_7661/2022	OR151636	2022-06-03	Nuevo Leon	Nasopharyngeal swab	Male	46	Ambulatory	BA.2
	EPI_ISL_13405237	hCoV-19/Mexico/NLE_IBT_IMSS_7647/2022	OR151637	2022-06-01	Nuevo Leon	Pharyngeal / Nasopharyngeal swab	Female	81	Ambulatory	BA.2.12.1
	EPI_ISL_13405238	hCoV-19/Mexico/NLE_IBT_IMSS_7645/2022	OR151638	2022-05-31	Nuevo Leon	Pharyngeal / Nasopharyngeal swab	Female	29	Ambulatory	BA.2.12.1
	EPI_ISL_13405239	hCoV-19/Mexico/NAY_IBT_IMSS_021377CIBO-NC/2022	OR151639	2022-06-03	Nayarit	Pharyngeal / Nasopharyngeal swab	Male	43	Ambulatory	BA.2.12.1
	EPI_ISL_13405241	hCoV-19/Mexico/NAY_IBT_IMSS_7591/2022	OR151640	2022-05-31	Nayarit	Pharyngeal / Nasopharyngeal swab	Female	26	Ambulatory	BA.2.12.1
	EPI_ISL_13405242	hCoV-19/Mexico/NAY_IBT_IMSS_7569/2022	OR151641	2022-05-27	Nayarit	Pharyngeal / Nasopharyngeal swab	Female	38	Hospitalized	BA.2.12.1
	EPI_ISL_13405243	hCoV-19/Mexico/MOR_IBT_IMSS_7924/2022	OR151642	2022-06-02	Morelos	Pharyngeal / Nasopharyngeal swab	Female	26	Ambulatory	BA.2.12.1
	EPI_ISL_13405244	hCoV-19/Mexico/MOR_IBT_IMSS_7875/2022	OR151643	2022-05-31	Morelos	Pharyngeal / Nasopharyngeal swab	Male	42	Ambulatory	BA.2.12.1
	EPI_ISL_13405245	hCoV-19/Mexico/MOR_IBT_IMSS_7737/2022	OR151644	2022-05-24	Morelos	Pharyngeal / Nasopharyngeal swab	Female	87	Ambulatory	BA.2.12.1
	EPI_ISL_13405246	hCoV-19/Mexico/CMX_IBT_IMSS_056144LCE-NC/2022	OR151645	2022-05-26	Mexico City	Pharyngeal / Nasopharyngeal swab	Female	32	Ambulatory	BA.2.12.1
	EPI_ISL_13405247	hCoV-19/Mexico/CMX_IBT_IMSS_055624LCE-NC/2022	OR151646	2022-05-24	Mexico City	Pharyngeal / Nasopharyngeal swab	Male	27	Ambulatory	BA.2.12.1
	EPI_ISL_13405248	hCoV-19/Mexico/CMX_IBT_IMSS_056710LCE-NC/2022	OR151647	2022-05-30	Mexico City	Pharyngeal / Nasopharyngeal swab	Male	1	Ambulatory	BA.2.12.1
	EPI_ISL_13405249	hCoV-19/Mexico/CMX_IBT_IMSS_7813/2022	OR151648	2022-05-27	Mexico City	Pharyngeal / Nasopharyngeal swab	Female	46	Ambulatory	BA.2.12.1
	EPI_ISL_13405250	hCoV-19/Mexico/CMX_IBT_IMSS_7700/2022	OR151649	2022-05-25	Mexico City	Pharyngeal / Nasopharyngeal swab	Male	47	Ambulatory	BA.2.12.1
	EPI_ISL_13405252	hCoV-19/Mexico/CMX_IBT_IMSS_7698/2022	OR151650	2022-05-24	Mexico City	Pharyngeal / Nasopharyngeal swab	Male	89	Hospitalized	BA.2.9
	EPI_ISL_13405253	hCoV-19/Mexico/CMX_IBT_IMSS_7764/2022	OR151651	2022-05-26	Mexico City	Nasopharyngeal swab	Female	34	Ambulatory	BA.2.9
	EPI_ISL_13405254	hCoV-19/Mexico/CMX_IBT_IMSS_7778/2022	OR151652	2022-05-26	Mexico City	Pharyngeal / Nasopharyngeal swab	Male	47	Ambulatory	BA.2.12.1
	EPI_ISL_13405255	hCoV-19/Mexico/CMX_IBT_IMSS_7726/2022	OR151653	2022-05-25	Mexico City	Pharyngeal / Nasopharyngeal swab	Female	40	Ambulatory	BA.2.12.1
	EPI_ISL_13405256	hCoV-19/Mexico/CMX_IBT_IMSS_056993LCE-NC/2022	OR151654	2022-05-31	Mexico City	Pharyngeal / Nasopharyngeal swab	Male	1	Ambulatory	BA.2
	EPI_ISL_13405257	hCoV-19/Mexico/CMX_IBT_IMSS_055835LCE-NC/2022	OR151655	2022-05-24	Mexico City	Pharyngeal / Nasopharyngeal swab	Female	28	Ambulatory	BA.2
	EPI_ISL_13405258	hCoV-19/Mexico/CMX_IBT_IMSS_056147LCE-NC/2022	OR151656	2022-05-25	Mexico City	Pharyngeal / Nasopharyngeal swab	Male	22	Ambulatory	BA.2
	EPI_ISL_13405259	hCoV-19/Mexico/CMX_IBT_IMSS_7843/2022	OR151657	2022-05-31	Mexico City	Pharyngeal / Nasopharyngeal swab	Female	47	Ambulatory	BA.2
	EPI_ISL_13405260	hCoV-19/Mexico/CMX_IBT_IMSS_7835/2022	OR151658	2022-05-31	Mexico City	Pharyngeal / Nasopharyngeal swab	Female	42	Ambulatory	BA.1.1
	EPI_ISL_13405261	hCoV-19/Mexico/CMX_IBT_IMSS_7735/2022	OR151659	2022-05-26	Mexico City	Pharyngeal / Nasopharyngeal swab	Male	25	Hospitalized	BA.1.15
	EPI_ISL_13405262	hCoV-19/Mexico/CMX_IBT_IMSS_7680/2022	OR151660	2022-05-23	Mexico City	Pharyngeal / Nasopharyngeal swab	Female	34	Ambulatory	BA.1.1.18
	EPI_ISL_13405263	hCoV-19/Mexico/CMX_IBT_IMSS_7679/2022	OR151661	2022-05-23	Mexico City	Pharyngeal / Nasopharyngeal swab	Female	26	Ambulatory	BA.1.1
	EPI_ISL_13405264	hCoV-19/Mexico/CMX_IBT_IMSS_7919/2022	OR151662	2022-06-01	Mexico City	Pharyngeal / Nasopharyngeal swab	Male	29	Ambulatory	BA.4.1
	EPI_ISL_13405265	hCoV-19/Mexico/CMX_IBT_IMSS_7776/2022	OR151663	2022-05-26	Mexico City	Pharyngeal / Nasopharyngeal swab	Male	29	Ambulatory	BA.4.1
	EPI_ISL_13405266	hCoV-19/Mexico/CMX_IBT_IMSS_7708/2022	OR151664	2022-05-24	Mexico City	Pharyngeal / Nasopharyngeal swab	Female	89	Hospitalized	BA.2.9
	EPI_ISL_13405267	hCoV-19/Mexico/CMX_IBT_IMSS_7893/2022	OR151665	2022-06-01	Mexico City	Pharyngeal / Nasopharyngeal swab	Female	61	Hospitalized	BA.5.1
	EPI_ISL_13405268	hCoV-19/Mexico/CMX_IBT_IMSS_7876/2022	OR151666	2022-06-01	Mexico City	Pharyngeal / Nasopharyngeal swab	Female	18	Ambulatory	BA.5.1
	EPI_ISL_13405269	hCoV-19/Mexico/CMX_IBT_IMSS_7833/2022	OR151667	2022-05-30	Mexico City	Pharyngeal / Nasopharyngeal swab	Male	45	Ambulatory	BA.5.1
	EPI_ISL_13405270	hCoV-19/Mexico/CMX_IBT_IMSS_7832/2022	OR151668	2022-05-30	Mexico City	Pharyngeal / Nasopharyngeal swab	Female	57	Ambulatory	BA.5.1
	EPI_ISL_13405271	hCoV-19/Mexico/CMX_IBT_IMSS_7809/2022	OR151669	2022-05-30	Mexico City	Pharyngeal / Nasopharyngeal swab	Female	21	Ambulatory	BA.5.1
	EPI_ISL_13405272	hCoV-19/Mexico/CMX_IBT_IMSS_7704/2022	OR151670	2022-05-24	Mexico City	Pharyngeal / Nasopharyngeal swab	Male	33	Ambulatory	BA.5.1
	EPI_ISL_13405273	hCoV-19/Mexico/CMX_IBT_IMSS_7701/2022	OR151671	2022-05-24	Mexico City	Pharyngeal / Nasopharyngeal swab	Male	46	Ambulatory	BA.5.1
	EPI_ISL_13405274	hCoV-19/Mexico/CMX_IBT_IMSS_7699/2022	OR151672	2022-05-24	Mexico City	Pharyngeal / Nasopharyngeal swab	Female	54	Ambulatory	BA.5.1
	EPI_ISL_13405275	hCoV-19/Mexico/CMX_IBT_IMSS_7684/2022	OR151673	2022-05-24	Mexico City	Pharyngeal / Nasopharyngeal swab	Male	43	Ambulatory	BA.5.1
	EPI_ISL_13405276	hCoV-19/Mexico/CMX_IBT_IMSS_7683/2022	OR151674	2022-05-24	Mexico City	Pharyngeal / Nasopharyngeal swab	Male	13	Ambulatory	BA.5.1
	EPI_ISL_13405277	hCoV-19/Mexico/CMX_IBT_IMSS_7681/2022	OR151675	2022-05-23	Mexico City	Pharyngeal / Nasopharyngeal swab	Female	44	Ambulatory	BA.5.1
	EPI_ISL_13405278	hCoV-19/Mexico/CMX_IBT_IMSS_7732/2022	OR151676	2022-05-26	Mexico City	Pharyngeal / Nasopharyngeal swab	Female	52	Ambulatory	BA.2.1
	EPI_ISL_13405279	hCoV-19/Mexico/CMX_IBT_IMSS_7918/2022	OR151677	2022-06-02	Mexico City	Pharyngeal / Nasopharyngeal swab	Female	38	Ambulatory	BA.2.12.1
	EPI_ISL_13405280	hCoV-19/Mexico/CMX_IBT_IMSS_7917/2022	OR151678	2022-06-02	Mexico City	Pharyngeal / Nasopharyngeal swab	Female	20	Ambulatory	BA.2.71
	EPI_ISL_13405281	hCoV-19/Mexico/CMX_IBT_IMSS_7915/2022	OR151679	2022-06-03	Mexico City	Pharyngeal / Nasopharyngeal swab	Female	54	Ambulatory	BA.2.12.1
	EPI_ISL_13405282	hCoV-19/Mexico/CMX_IBT_IMSS_7910/2022	OR151680	2022-06-01	Mexico City	Pharyngeal / Nasopharyngeal swab	Male	31	Ambulatory	BA.2.12.1
	EPI_ISL_13405283	hCoV-19/Mexico/CMX_IBT_IMSS_7907/2022	OR151681	2022-06-01	Mexico City	Pharyngeal / Nasopharyngeal swab	Female	23	Ambulatory	BA.2.9
	EPI_ISL_13405284	hCoV-19/Mexico/CMX_IBT_IMSS_7905/2022	OR151682	2022-06-01	Mexico City	Pharyngeal / Nasopharyngeal swab	Female	37	Ambulatory	BA.2
	EPI_ISL_13405285	hCoV-19/Mexico/CMX_IBT_IMSS_7904/2022	OR151683	2022-06-01	Mexico City	Pharyngeal / Nasopharyngeal swab	Female	32	Ambulatory	BA.2
	EPI_ISL_13405286	hCoV-19/Mexico/CMX_IBT_IMSS_7903/2022	OR151684	2022-06-01	Mexico City	Pharyngeal / Nasopharyngeal swab	Female	55	Ambulatory	BA.2.9
	EPI_ISL_13405287	hCoV-19/Mexico/CMX_IBT_IMSS_7894/2022	OR151685	2022-05-27	Mexico City	Pharyngeal / Nasopharyngeal swab	Female	51	Ambulatory	BA.2.12.1
	EPI_ISL_13405288	hCoV-19/Mexico/CMX_IBT_IMSS_7892/2022	OR151686	2022-06-02	Mexico City	Pharyngeal / Nasopharyngeal swab	Female	19	Ambulatory	BA.2.12.1
	EPI_ISL_13405289	hCoV-19/Mexico/CMX_IBT_IMSS_7891/2022	OR151687	2022-05-28	Mexico City	Pharyngeal / Nasopharyngeal swab	Female	39	Ambulatory	BA.2
	EPI_ISL_13405290	hCoV-19/Mexico/CMX_IBT_IMSS_7886/2022	OR151688	2022-06-02	Mexico City	Pharyngeal / Nasopharyngeal swab	Female	39	Hospitalized	BA.2.9
	EPI_ISL_13405291	hCoV-19/Mexico/CMX_IBT_IMSS_7885/2022	OR151689	2022-06-01	Mexico City	Pharyngeal / Nasopharyngeal swab	Male	25	Ambulatory	BA.2.12.1
	EPI_ISL_13405292	hCoV-19/Mexico/CMX_IBT_IMSS_7883/2022	OR151690	2022-06-01	Mexico City	Pharyngeal / Nasopharyngeal swab	Female	40	Ambulatory	BA.2.12.1
	EPI_ISL_13405293	hCoV-19/Mexico/CMX_IBT_IMSS_7882/2022	OR151691	2022-06-02	Mexico City	Pharyngeal / Nasopharyngeal swab	Female	34	Ambulatory	BA.2.12.1
	EPI_ISL_13405294	hCoV-19/Mexico/CMX_IBT_IMSS_7879/2022	OR151692	2022-06-02	Mexico City	Pharyngeal / Nasopharyngeal swab	Male	10	Ambulatory	BA.2.12.1
	EPI_ISL_13405295	hCoV-19/Mexico/CMX_IBT_IMSS_7878/2022	OR151693	2022-06-02	Mexico City	Pharyngeal / Nasopharyngeal swab	Male	32	Ambulatory	BA.2
	EPI_ISL_13405296	hCoV-19/Mexico/CMX_IBT_IMSS_7874/2022	OR151694	2022-06-01	Mexico City	Pharyngeal / Nasopharyngeal swab	Male	32	Ambulatory	BA.2.12.1
	EPI_ISL_13405297	hCoV-19/Mexico/CMX_IBT_IMSS_7873/2022	OR151695	2022-06-01	Mexico City	Pharyngeal / Nasopharyngeal swab	Female	39	Ambulatory	BA.2.21
	EPI_ISL_13405298	hCoV-19/Mexico/CMX_IBT_IMSS_7871/2022	OR151696	2022-05-31	Mexico City	Pharyngeal / Nasopharyngeal swab	Female	23	Ambulatory	BA.2.12.1
	EPI_ISL_13405299	hCoV-19/Mexico/CMX_IBT_IMSS_7870/2022	OR151697	2022-06-01	Mexico City	Nasopharyngeal swab	Male	103	Hospitalized	BA.2
	EPI_ISL_13405300	hCoV-19/Mexico/CMX_IBT_IMSS_7850/2022	OR151698	2022-06-01	Mexico City	Pharyngeal / Nasopharyngeal swab	Male	7	Ambulatory	BA.2.12.1
	EPI_ISL_13405301	hCoV-19/Mexico/CMX_IBT_IMSS_7845/2022	OR151699	2022-05-31	Mexico City	Pharyngeal / Nasopharyngeal swab	Female	63	Ambulatory	BA.2.12.1
	EPI_ISL_13405302	hCoV-19/Mexico/CMX_IBT_IMSS_7844/2022	OR151700	2022-05-31	Mexico City	Pharyngeal / Nasopharyngeal swab	Male	24	Ambulatory	BA.2.21
	EPI_ISL_13405303	hCoV-19/Mexico/CMX_IBT_IMSS_7842/2022	OR151701	2022-05-31	Mexico City	Pharyngeal / Nasopharyngeal swab	Female	24	Ambulatory	BA.2.9
	EPI_ISL_13405304	hCoV-19/Mexico/CMX_IBT_IMSS_7841/2022	OR151702	2022-05-31	Mexico City	Pharyngeal / Nasopharyngeal swab	Male	31	Ambulatory	BA.2
	EPI_ISL_13405305	hCoV-19/Mexico/CMX_IBT_IMSS_7840/2022	OR151703	2022-05-30	Mexico City	Pharyngeal / Nasopharyngeal swab	Male	43	Ambulatory	BA.2.9
	EPI_ISL_13405306	hCoV-19/Mexico/CMX_IBT_IMSS_7839/2022	OR151704	2022-05-31	Mexico City	Pharyngeal / Nasopharyngeal swab	Male	11	Ambulatory	BA.2
	EPI_ISL_13405307	hCoV-19/Mexico/CMX_IBT_IMSS_7838/2022	OR151705	2022-05-31	Mexico City	Pharyngeal / Nasopharyngeal swab	Female	51	Ambulatory	BA.2.9
	EPI_ISL_13405308	hCoV-19/Mexico/CMX_IBT_IMSS_7816/2022	OR151706	2022-05-31	Mexico City	Pharyngeal / Nasopharyngeal swab	Female	36	Ambulatory	BA.2.12.1
	EPI_ISL_13405309	hCoV-19/Mexico/CMX_IBT_IMSS_7810/2022	OR151707	2022-05-31	Mexico City	Pharyngeal / Nasopharyngeal swab	Female	24	Ambulatory	BA.2
	EPI_ISL_13405310	hCoV-19/Mexico/CMX_IBT_IMSS_7806/2022	OR151708	2022-05-30	Mexico City	Pharyngeal / Nasopharyngeal swab	Male	47	Ambulatory	BA.2.9
	EPI_ISL_13405311	hCoV-19/Mexico/CMX_IBT_IMSS_7805/2022	OR151709	2022-05-30	Mexico City	Pharyngeal / Nasopharyngeal swab	Male	62	Ambulatory	BA.2.12.1
	EPI_ISL_13405312	hCoV-19/Mexico/CMX_IBT_IMSS_7784/2022	OR151710	2022-05-23	Mexico City	Pharyngeal / Nasopharyngeal swab	Male	26	Ambulatory	BA.2.9
	EPI_ISL_13405313	hCoV-19/Mexico/CMX_IBT_IMSS_7783/2022	OR151711	2022-05-25	Mexico City	Pharyngeal / Nasopharyngeal swab	Female	37	Ambulatory	BA.2.12.1
	EPI_ISL_13405314	hCoV-19/Mexico/CMX_IBT_IMSS_7777/2022	OR151712	2022-05-26	Mexico City	Pharyngeal / Nasopharyngeal swab	Male	38	Ambulatory	BA.2.9
	EPI_ISL_13405315	hCoV-19/Mexico/CMX_IBT_IMSS_7775/2022	OR151713	2022-05-26	Mexico City	Pharyngeal / Nasopharyngeal swab	Female	23	Ambulatory	BA.2.12.1
	EPI_ISL_13405316	hCoV-19/Mexico/CMX_IBT_IMSS_7774/2022	OR151714	2022-05-25	Mexico City	Pharyngeal / Nasopharyngeal swab	Male	14	Ambulatory	BA.2.9
	EPI_ISL_13405317	hCoV-19/Mexico/CMX_IBT_IMSS_7773/2022	OR151715	2022-05-25	Mexico City	Pharyngeal / Nasopharyngeal swab	Female	52	Ambulatory	BA.2.3
	EPI_ISL_13405318	hCoV-19/Mexico/CMX_IBT_IMSS_7772/2022	OR151716	2022-05-25	Mexico City	Pharyngeal / Nasopharyngeal swab	Female	39	Ambulatory	BA.2
	EPI_ISL_13405319	hCoV-19/Mexico/CMX_IBT_IMSS_7771/2022	OR151717	2022-05-25	Mexico City	Pharyngeal / Nasopharyngeal swab	Female	19	Ambulatory	BA.2.9
	EPI_ISL_13405320	hCoV-19/Mexico/CMX_IBT_IMSS_7770/2022	OR151718	2022-05-25	Mexico City	Pharyngeal / Nasopharyngeal swab	Male	25	Ambulatory	BA.2.3
	EPI_ISL_13405321	hCoV-19/Mexico/CMX_IBT_IMSS_7768/2022	OR151719	2022-05-25	Mexico City	Pharyngeal / Nasopharyngeal swab	Female	61	Ambulatory	BA.2.3
	EPI_ISL_13405322	hCoV-19/Mexico/CMX_IBT_IMSS_7767/2022	OR151720	2022-05-26	Mexico City	Pharyngeal / Nasopharyngeal swab	Female	2	Ambulatory	BA.2.12.1
	EPI_ISL_13405323	hCoV-19/Mexico/CMX_IBT_IMSS_7765/2022	OR151721	2022-05-27	Mexico City	Pharyngeal / Nasopharyngeal swab	Male	35	Ambulatory	BA.2.9
	EPI_ISL_13405324	hCoV-19/Mexico/CMX_IBT_IMSS_7733/2022	OR151722	2022-05-25	Mexico City	Pharyngeal / Nasopharyngeal swab	Male	11	Ambulatory	BA.2
	EPI_ISL_13405325	hCoV-19/Mexico/CMX_IBT_IMSS_7729/2022	OR151723	2022-05-26	Mexico City	Pharyngeal / Nasopharyngeal swab	Male	17	Ambulatory	BA.2.12.1
	EPI_ISL_13405326	hCoV-19/Mexico/CMX_IBT_IMSS_7728/2022	OR151724	2022-05-26	Mexico City	Pharyngeal / Nasopharyngeal swab	Female	25	Ambulatory	BA.2.9
	EPI_ISL_13405327	hCoV-19/Mexico/CMX_IBT_IMSS_7727/2022	OR151725	2022-05-25	Mexico City	Pharyngeal / Nasopharyngeal swab	Male	42	Ambulatory	BA.2.12.1
	EPI_ISL_13405328	hCoV-19/Mexico/CMX_IBT_IMSS_7725/2022	OR151726	2022-05-25	Mexico City	Pharyngeal / Nasopharyngeal swab	Female	44	Ambulatory	BA.2.12.1
	EPI_ISL_13405329	hCoV-19/Mexico/CMX_IBT_IMSS_7724/2022	OR151727	2022-05-25	Mexico City	Pharyngeal / Nasopharyngeal swab	Female	38	Ambulatory	BA.2.9
	EPI_ISL_13405330	hCoV-19/Mexico/CMX_IBT_IMSS_7723/2022	OR151728	2022-05-24	Mexico City	Pharyngeal / Nasopharyngeal swab	Female	67	Ambulatory	BA.2.9
	EPI_ISL_13405331	hCoV-19/Mexico/CMX_IBT_IMSS_7709/2022	OR151729	2022-05-25	Mexico City	Pharyngeal / Nasopharyngeal swab	Female	24	Ambulatory	BA.2.12.1
	EPI_ISL_13405332	hCoV-19/Mexico/CMX_IBT_IMSS_7707/2022	OR151730	2022-05-24	Mexico City	Pharyngeal / Nasopharyngeal swab	Male	24	Ambulatory	BA.2.12.1
	EPI_ISL_13405333	hCoV-19/Mexico/CMX_IBT_IMSS_7706/2022	OR151731	2022-05-24	Mexico City	Pharyngeal / Nasopharyngeal swab	Male	27	Ambulatory	BA.2.12.1
	EPI_ISL_13405334	hCoV-19/Mexico/CMX_IBT_IMSS_7705/2022	OR151732	2022-05-24	Mexico City	Pharyngeal / Nasopharyngeal swab	Female	36	Ambulatory	BA.2.12.1
	EPI_ISL_13405335	hCoV-19/Mexico/CMX_IBT_IMSS_7703/2022	OR151733	2022-05-24	Mexico City	Pharyngeal / Nasopharyngeal swab	Female	30	Ambulatory	BA.2.9
	EPI_ISL_13405336	hCoV-19/Mexico/CMX_IBT_IMSS_7702/2022	OR151734	2022-05-24	Mexico City	Pharyngeal / Nasopharyngeal swab	Male	19	Ambulatory	BA.2.12
	EPI_ISL_13405337	hCoV-19/Mexico/CMX_IBT_IMSS_7682/2022	OR151735	2022-05-23	Mexico City	Pharyngeal swab	Female	49	Ambulatory	BA.2
	EPI_ISL_13405338	hCoV-19/Mexico/CMX_IBT_IMSS_7678/2022	OR151736	2022-05-23	Mexico City	Pharyngeal / Nasopharyngeal swab	Female	44	Ambulatory	BA.2
	EPI_ISL_13405339	hCoV-19/Mexico/CMX_IBT_IMSS_7677/2022	OR151737	2022-05-23	Mexico City	Pharyngeal / Nasopharyngeal swab	Male	40	Ambulatory	BA.2.12.1
	EPI_ISL_13405340	hCoV-19/Mexico/CMX_IBT_IMSS_7676/2022	OR151738	2022-05-23	Mexico City	Nasopharyngeal swab	Male	29	Ambulatory	BA.2.9
	EPI_ISL_13405341	hCoV-19/Mexico/CMX_IBT_IMSS_7675/2022	OR151739	2022-05-23	Mexico City	Pharyngeal / Nasopharyngeal swab	Female	19	Ambulatory	BA.2.3
	EPI_ISL_13405342	hCoV-19/Mexico/CMX_IBT_IMSS_7674/2022	OR151740	2022-05-24	Mexico City	Pharyngeal / Nasopharyngeal swab	Female	23	Hospitalized	BA.2
	EPI_ISL_13405343	hCoV-19/Mexico/CMX_IBT_IMSS_7906/2022	OR151741	2022-06-01	Mexico City	Pharyngeal / Nasopharyngeal swab	Female	37	Ambulatory	BA.5.1
	EPI_ISL_13405344	hCoV-19/Mexico/CMX_IBT_IMSS_7902/2022	OR151742	2022-06-01	Mexico City	Pharyngeal / Nasopharyngeal swab	Male	30	Ambulatory	BA.2
	EPI_ISL_13405345	hCoV-19/Mexico/CMX_IBT_IMSS_7834/2022	OR151743	2022-06-01	Mexico City	Pharyngeal / Nasopharyngeal swab	Male	40	Ambulatory	BA.2.12.1
	EPI_ISL_13405346	hCoV-19/Mexico/CMX_IBT_IMSS_7807/2022	OR151744	2022-05-30	Mexico City	Nasopharyngeal swab	Female	37	Ambulatory	BA.2.9
	EPI_ISL_13405347	hCoV-19/Mexico/CMX_IBT_IMSS_7769/2022	OR151745	2022-05-25	Mexico City	Pharyngeal / Nasopharyngeal swab	Male	26	Ambulatory	BA.2
	EPI_ISL_13405348	hCoV-19/Mexico/CMX_IBT_IMSS_7736/2022	OR151746	2022-05-26	Mexico City	Pharyngeal / Nasopharyngeal swab	Female	43	Ambulatory	BA.2.9
	EPI_ISL_13405349	hCoV-19/Mexico/CMX_IBT_IMSS_7881/2022	OR151747	2022-06-02	Mexico City	Pharyngeal / Nasopharyngeal swab	Male	71	Ambulatory	BA.2.12.1
	EPI_ISL_13405350	hCoV-19/Mexico/CMX_IBT_IMSS_7880/2022	OR151748	2022-06-02	Mexico City	Pharyngeal / Nasopharyngeal swab	Female	66	Ambulatory	BA.2.12.1
	EPI_ISL_13405351	hCoV-19/Mexico/CMX_IBT_IMSS_7815/2022	OR151749	2022-05-30	Mexico City	Pharyngeal / Nasopharyngeal swab	Male	30	Ambulatory	BA.2
	EPI_ISL_13405352	hCoV-19/Mexico/JAL_IBT_IMSS_021278CIBO-NC/2022	OR151750	2022-06-02	Jalisco	Pharyngeal / Nasopharyngeal swab	Female	29	Ambulatory	BA.2.12.1
	EPI_ISL_13405353	hCoV-19/Mexico/JAL_IBT_IMSS_021174CIBO-NC/2022	OR151751	2022-06-01	Jalisco	Pharyngeal / Nasopharyngeal swab	Female	20	Ambulatory	BA.4
	EPI_ISL_13405354	hCoV-19/Mexico/JAL_IBT_IMSS_056049LCE-NC/2022	OR151752	2022-05-16	Jalisco	Pharyngeal / Nasopharyngeal swab	Female	25	Ambulatory	BA.2.12.1
	EPI_ISL_13405355	hCoV-19/Mexico/JAL_IBT_IMSS_7564/2022	OR151753	2022-05-25	Jalisco	Pharyngeal swab	Female	9	Ambulatory	BA.2.12.1
	EPI_ISL_13405356	hCoV-19/Mexico/JAL_IBT_IMSS_021191CIBO-NC/2022	OR151754	2022-06-01	Jalisco	Pharyngeal swab	Male	1	Ambulatory	BA.2.9
	EPI_ISL_13405357	hCoV-19/Mexico/JAL_IBT_IMSS_7589/2022	OR151755	2022-06-01	Jalisco	Pharyngeal / Nasopharyngeal swab	Male	37	Ambulatory	BA.2.9
	EPI_ISL_13405358	hCoV-19/Mexico/JAL_IBT_IMSS_7597/2022	OR151756	2022-06-02	Jalisco	Pharyngeal / Nasopharyngeal swab	Female	50	Ambulatory	BA.2.12.1
	EPI_ISL_13405359	hCoV-19/Mexico/JAL_IBT_IMSS_7760/2022	OR151757	2022-05-16	Jalisco	Pharyngeal / Nasopharyngeal swab	Female	56	Ambulatory	BA.2.9
	EPI_ISL_13405360	hCoV-19/Mexico/JAL_IBT_IMSS_7762/2022	OR151758	2022-05-12	Jalisco	Pharyngeal / Nasopharyngeal swab	Female	0	Ambulatory	BA.2.12.1
	EPI_ISL_13405361	hCoV-19/Mexico/JAL_IBT_IMSS_7576/2022	OR151759	2022-05-30	Jalisco	Pharyngeal / Nasopharyngeal swab	Female	44	Ambulatory	BA.4
	EPI_ISL_13405362	hCoV-19/Mexico/JAL_IBT_IMSS_7562/2022	OR151760	2022-05-25	Jalisco	Pharyngeal / Nasopharyngeal swab	Female	30	Ambulatory	BA.2.9
	EPI_ISL_13405363	hCoV-19/Mexico/JAL_IBT_IMSS_7598/2022	OR151761	2022-06-02	Jalisco	Pharyngeal / Nasopharyngeal swab	Male	54	Ambulatory	BA.2.12.1
	EPI_ISL_13405364	hCoV-19/Mexico/JAL_IBT_IMSS_7551/2022	OR151762	2022-05-19	Jalisco	Pharyngeal / Nasopharyngeal swab	Female	35	Ambulatory	BA.2.10
	EPI_ISL_13405365	hCoV-19/Mexico/JAL_IBT_IMSS_020777CIBO-NC/2022	OR151763	2022-05-24	Jalisco	Pharyngeal swab	Male	8	Ambulatory	BA.2.12.1
	EPI_ISL_13405366	hCoV-19/Mexico/JAL_IBT_IMSS_7602/2022	OR151764	2022-06-02	Jalisco	Pharyngeal / Nasopharyngeal swab	Male	0	Ambulatory	BA.4
	EPI_ISL_13405367	hCoV-19/Mexico/JAL_IBT_IMSS_7583/2022	OR151765	2022-06-01	Jalisco	Pharyngeal / Nasopharyngeal swab	Female	38	Ambulatory	BA.4
	EPI_ISL_13405368	hCoV-19/Mexico/JAL_IBT_IMSS_7556/2022	OR151766	2022-05-25	Jalisco	Pharyngeal / Nasopharyngeal swab	Female	45	Ambulatory	BA.4.1
	EPI_ISL_13405369	hCoV-19/Mexico/JAL_IBT_IMSS_7587/2022	OR151767	2022-06-01	Jalisco	Pharyngeal / Nasopharyngeal swab	Female	37	Ambulatory	BF.1
	EPI_ISL_13405370	hCoV-19/Mexico/JAL_IBT_IMSS_7758/2022	OR151768	2022-05-16	Jalisco	Pharyngeal / Nasopharyngeal swab	Female	46	Ambulatory	BA.2.12.1
	EPI_ISL_13405371	hCoV-19/Mexico/JAL_IBT_IMSS_7757/2022	OR151769	2022-05-16	Jalisco	Pharyngeal / Nasopharyngeal swab	Male	37	Ambulatory	BA.2.12.1
	EPI_ISL_13405372	hCoV-19/Mexico/JAL_IBT_IMSS_7605/2022	OR151770	2022-06-03	Jalisco	Pharyngeal / Nasopharyngeal swab	Male	60	Ambulatory	BA.2.12.1
	EPI_ISL_13405373	hCoV-19/Mexico/JAL_IBT_IMSS_7604/2022	OR151771	2022-06-03	Jalisco	Pharyngeal / Nasopharyngeal swab	Female	68	Ambulatory	BA.2.12.1
	EPI_ISL_13405374	hCoV-19/Mexico/JAL_IBT_IMSS_7603/2022	OR151772	2022-06-03	Jalisco	Pharyngeal / Nasopharyngeal swab	Male	62	Ambulatory	BA.2
	EPI_ISL_13405375	hCoV-19/Mexico/JAL_IBT_IMSS_7601/2022	OR151773	2022-06-02	Jalisco	Pharyngeal / Nasopharyngeal swab	Female	21	Ambulatory	BA.2.12.1
	EPI_ISL_13405376	hCoV-19/Mexico/JAL_IBT_IMSS_7600/2022	OR151774	2022-06-02	Jalisco	Pharyngeal / Nasopharyngeal swab	Female	67	Ambulatory	BA.2.12.1
	EPI_ISL_13405377	hCoV-19/Mexico/JAL_IBT_IMSS_7599/2022	OR151775	2022-06-02	Jalisco	Pharyngeal / Nasopharyngeal swab	Female	49	Ambulatory	BA.2.12.1
	EPI_ISL_13405378	hCoV-19/Mexico/JAL_IBT_IMSS_7596/2022	OR151776	2022-06-02	Jalisco	Pharyngeal / Nasopharyngeal swab	Female	26	Ambulatory	BA.2.12.1
	EPI_ISL_13405379	hCoV-19/Mexico/JAL_IBT_IMSS_7595/2022	OR151777	2022-06-02	Jalisco	Pharyngeal / Nasopharyngeal swab	Female	36	Ambulatory	BA.2.9
	EPI_ISL_13405380	hCoV-19/Mexico/JAL_IBT_IMSS_7594/2022	OR151778	2022-06-02	Jalisco	Pharyngeal / Nasopharyngeal swab	Female	42	Ambulatory	BA.2.12.1
	EPI_ISL_13405381	hCoV-19/Mexico/JAL_IBT_IMSS_7593/2022	OR151779	2022-06-02	Jalisco	Pharyngeal / Nasopharyngeal swab	Female	30	Ambulatory	BA.2.12.1
	EPI_ISL_13405382	hCoV-19/Mexico/JAL_IBT_IMSS_7588/2022	OR151780	2022-06-01	Jalisco	Pharyngeal / Nasopharyngeal swab	Female	25	Ambulatory	BA.2.12.1
	EPI_ISL_13405383	hCoV-19/Mexico/JAL_IBT_IMSS_7586/2022	OR151781	2022-06-01	Jalisco	Pharyngeal / Nasopharyngeal swab	Female	32	Ambulatory	BA.2.12.1
	EPI_ISL_13405384	hCoV-19/Mexico/JAL_IBT_IMSS_7585/2022	OR151782	2022-05-31	Jalisco	Pharyngeal / Nasopharyngeal swab	Female	44	Ambulatory	BA.2.12.1
	EPI_ISL_13405385	hCoV-19/Mexico/JAL_IBT_IMSS_7584/2022	OR151783	2022-06-01	Jalisco	Pharyngeal / Nasopharyngeal swab	Male	30	Ambulatory	BA.2.12.1
	EPI_ISL_13405386	hCoV-19/Mexico/JAL_IBT_IMSS_7581/2022	OR151784	2022-05-31	Jalisco	Pharyngeal / Nasopharyngeal swab	Female	24	Ambulatory	BA.2.9
	EPI_ISL_13405387	hCoV-19/Mexico/JAL_IBT_IMSS_7580/2022	OR151785	2022-05-31	Jalisco	Pharyngeal / Nasopharyngeal swab	Female	39	Ambulatory	BA.2.12.1
	EPI_ISL_13405388	hCoV-19/Mexico/JAL_IBT_IMSS_7579/2022	OR151786	2022-06-01	Jalisco	Pharyngeal / Nasopharyngeal swab	Female	17	Ambulatory	BA.2.12.1
	EPI_ISL_13405389	hCoV-19/Mexico/JAL_IBT_IMSS_7578/2022	OR151787	2022-05-31	Jalisco	Pharyngeal / Nasopharyngeal swab	Male	81	Hospitalized	BA.2.12.1
	EPI_ISL_13405390	hCoV-19/Mexico/JAL_IBT_IMSS_7577/2022	OR151788	2022-05-31	Jalisco	Pharyngeal / Nasopharyngeal swab	Female	16	Ambulatory	BA.2.12.1
	EPI_ISL_13405391	hCoV-19/Mexico/JAL_IBT_IMSS_7574/2022	OR151789	2022-05-30	Jalisco	Pharyngeal / Nasopharyngeal swab	Female	55	Ambulatory	BA.2.12.1
	EPI_ISL_13405392	hCoV-19/Mexico/JAL_IBT_IMSS_7573/2022	OR151790	2022-05-30	Jalisco	Pharyngeal / Nasopharyngeal swab	Male	29	Ambulatory	BA.2.12.1
	EPI_ISL_13405393	hCoV-19/Mexico/JAL_IBT_IMSS_7572/2022	OR151791	2022-05-30	Jalisco	Pharyngeal / Nasopharyngeal swab	Female	34	Ambulatory	BA.2
	EPI_ISL_13405394	hCoV-19/Mexico/JAL_IBT_IMSS_7561/2022	OR151792	2022-05-25	Jalisco	Pharyngeal / Nasopharyngeal swab	Male	20	Ambulatory	BA.2.9
	EPI_ISL_13405395	hCoV-19/Mexico/JAL_IBT_IMSS_7560/2022	OR151793	2022-05-25	Jalisco	Pharyngeal / Nasopharyngeal swab	Female	27	Ambulatory	BA.2.12.1
	EPI_ISL_13405396	hCoV-19/Mexico/JAL_IBT_IMSS_7559/2022	OR151794	2022-05-25	Jalisco	Pharyngeal / Nasopharyngeal swab	Female	23	Ambulatory	BA.2.12.1
	EPI_ISL_13405397	hCoV-19/Mexico/JAL_IBT_IMSS_7558/2022	OR151795	2022-05-25	Jalisco	Pharyngeal / Nasopharyngeal swab	Female	54	Ambulatory	BA.2.12.1
	EPI_ISL_13405398	hCoV-19/Mexico/JAL_IBT_IMSS_7557/2022	OR151796	2022-05-25	Jalisco	Pharyngeal / Nasopharyngeal swab	Male	23	Ambulatory	BA.2.12.1
	EPI_ISL_13405399	hCoV-19/Mexico/JAL_IBT_IMSS_7552/2022	OR151797	2022-05-24	Jalisco	Pharyngeal / Nasopharyngeal swab	Female	56	Ambulatory	BA.2.12.1
	EPI_ISL_13405400	hCoV-19/Mexico/JAL_IBT_IMSS_7550/2022	OR151798	2022-05-24	Jalisco	Pharyngeal / Nasopharyngeal swab	Female	14	Ambulatory	BA.2.12.1
	EPI_ISL_13405401	hCoV-19/Mexico/JAL_IBT_IMSS_7759/2022	OR151799	2022-05-16	Jalisco	Pharyngeal / Nasopharyngeal swab	Female	58	Ambulatory	BA.2.9
	EPI_ISL_13405402	hCoV-19/Mexico/JAL_IBT_IMSS_7582/2022	OR151800	2022-05-31	Jalisco	Pharyngeal / Nasopharyngeal swab	Male	39	Ambulatory	BA.2.9
	EPI_ISL_13405403	hCoV-19/Mexico/GRO_IBT_IMSS_7895/2022	OR151801	2022-05-31	Guerrero	Pharyngeal / Nasopharyngeal swab	Female	20	Ambulatory	BA.2.12.1
	EPI_ISL_13405404	hCoV-19/Mexico/GUA_IBT_IMSS_020767CIBO-NC/2022	OR151802	2022-05-24	Guanajuato	Pharyngeal swab	Female	28	Ambulatory	BA.2.12.1
	EPI_ISL_13405405	hCoV-19/Mexico/GUA_IBT_IMSS_7607/2022	OR151803	2022-06-03	Guanajuato	Pharyngeal / Nasopharyngeal swab	Female	37	Ambulatory	BA.2.9
	EPI_ISL_13405406	hCoV-19/Mexico/GUA_IBT_IMSS_7571/2022	OR151804	2022-05-30	Guanajuato	Pharyngeal / Nasopharyngeal swab	Female	21	Ambulatory	BA.2.12.1
	EPI_ISL_13405407	hCoV-19/Mexico/GUA_IBT_IMSS_7592/2022	OR151805	2022-06-02	Guanajuato	Pharyngeal / Nasopharyngeal swab	Male	77	Hospitalized	BA.1.1
	EPI_ISL_13405408	hCoV-19/Mexico/GUA_IBT_IMSS_7575/2022	OR151806	2022-05-30	Guanajuato	Pharyngeal / Nasopharyngeal swab	Female	38	Ambulatory	BA.2.12.1
	EPI_ISL_13405409	hCoV-19/Mexico/GUA_IBT_IMSS_7570/2022	OR151807	2022-05-30	Guanajuato	Pharyngeal / Nasopharyngeal swab	Male	27	Ambulatory	BA.2.12.1
	EPI_ISL_13405410	hCoV-19/Mexico/GUA_IBT_IMSS_021331CIBO-NC/2022	OR151808	2022-06-02	Guanajuato	Pharyngeal / Nasopharyngeal swab	Female	88	Hospitalized	BA.2.12.1
	EPI_ISL_13405411	hCoV-19/Mexico/GUA_IBT_IMSS_7611/2022	OR151809	2022-06-02	Guanajuato	Pharyngeal / Nasopharyngeal swab	Female	40	Ambulatory	BA.2.12.1
	EPI_ISL_13405412	hCoV-19/Mexico/GUA_IBT_IMSS_7606/2022	OR151810	2022-06-02	Guanajuato	Pharyngeal / Nasopharyngeal swab	Male	12	Ambulatory	BA.2.9
	EPI_ISL_13405413	hCoV-19/Mexico/GUA_IBT_IMSS_7566/2022	OR151811	2022-05-25	Guanajuato	Pharyngeal / Nasopharyngeal swab	Female	29	Ambulatory	BA.2.12.1
	EPI_ISL_13405414	hCoV-19/Mexico/GUA_IBT_IMSS_7565/2022	OR151812	2022-05-25	Guanajuato	Pharyngeal / Nasopharyngeal swab	Female	31	Ambulatory	BA.2
	EPI_ISL_13405415	hCoV-19/Mexico/GUA_IBT_IMSS_7549/2022	OR151813	2022-05-20	Guanajuato	Pharyngeal / Nasopharyngeal swab	Female	42	Hospitalized	BA.2
	EPI_ISL_13405416	hCoV-19/Mexico/DUR_IBT_IMSS_7631/2022	OR151814	2022-05-26	Durango	Pharyngeal / Nasopharyngeal swab	Female	89	Hospitalized	BA.2.12.1
	EPI_ISL_13405417	hCoV-19/Mexico/COL_IBT_IMSS_7555/2022	OR151815	2022-05-23	Colima	Pharyngeal / Nasopharyngeal swab	Male	37	Ambulatory	BA.2.12.1
	EPI_ISL_13405418	hCoV-19/Mexico/COA_IBT_IMSS_025076CIBIN-NC/2022	OR151816	2022-05-30	Coahuila	Pharyngeal / Nasopharyngeal swab	Male	47	Ambulatory	BA.4
	EPI_ISL_13405419	hCoV-19/Mexico/COA_IBT_IMSS_7652/2022	OR151817	2022-05-31	Coahuila	Pharyngeal / Nasopharyngeal swab	Male	64	Ambulatory	BA.2
	EPI_ISL_13405420	hCoV-19/Mexico/COA_IBT_IMSS_7630/2022	OR151818	2022-05-26	Coahuila	Pharyngeal / Nasopharyngeal swab	Female	22	Ambulatory	BA.2
	EPI_ISL_13405421	hCoV-19/Mexico/CHH_IBT_IMSS_7624/2022	OR151819	2022-05-23	Chihuahua	Pharyngeal / Nasopharyngeal swab	Female	47	Ambulatory	BA.2.12.1
	EPI_ISL_13405422	hCoV-19/Mexico/CHH_IBT_IMSS_7662/2022	OR151820	2022-05-30	Chihuahua	Pharyngeal / Nasopharyngeal swab	Female	32	Ambulatory	BA.2.12.1
	EPI_ISL_13405423	hCoV-19/Mexico/CHH_IBT_IMSS_7633/2022	OR151821	2022-05-25	Chihuahua	Pharyngeal / Nasopharyngeal swab	Male	29	Ambulatory	BA.2.12.1
	EPI_ISL_13405424	hCoV-19/Mexico/CHH_IBT_IMSS_7632/2022	OR151822	2022-05-25	Chihuahua	Pharyngeal / Nasopharyngeal swab	Female	44	Ambulatory	BA.2.12.1
	EPI_ISL_13405425	hCoV-19/Mexico/CHH_IBT_IMSS_7625/2022	OR151823	2022-05-25	Chihuahua	Pharyngeal / Nasopharyngeal swab	Female	43	Ambulatory	BA.2.12.1
	EPI_ISL_13405426	hCoV-19/Mexico/CHH_IBT_IMSS_7663/2022	OR151824	2022-06-02	Chihuahua	Pharyngeal / Nasopharyngeal swab	Male	32	Ambulatory	BA.5.1
	EPI_ISL_13405427	hCoV-19/Mexico/CAM_IBT_IMSS_009494UIMY-NC/2022	OR151825	2022-06-01	Campeche	Pharyngeal / Nasopharyngeal swab	Female	16	Ambulatory	BA.2.9
	EPI_ISL_13405428	hCoV-19/Mexico/CAM_IBT_IMSS_009377UIMY-NC/2022	OR151826	2022-05-31	Campeche	Pharyngeal / Nasopharyngeal swab	Male	30	Ambulatory	BA.2.9
	EPI_ISL_13405429	hCoV-19/Mexico/CAM_IBT_IMSS_009051UIMY-NC/2022	OR151827	2022-05-25	Campeche	Pharyngeal / Nasopharyngeal swab	Male	36	Ambulatory	BA.2.9
	EPI_ISL_13405430	hCoV-19/Mexico/CAM_IBT_IMSS_009363UIMY-NC/2022	OR151828	2022-05-31	Campeche	Pharyngeal / Nasopharyngeal swab	Male	30	Ambulatory	BA.2.9
	EPI_ISL_13405431	hCoV-19/Mexico/CAM_IBT_IMSS_7520/2022	OR151829	2022-05-31	Campeche	Pharyngeal / Nasopharyngeal swab	Female	35	Ambulatory	BA.2.9
	EPI_ISL_13405432	hCoV-19/Mexico/CAM_IBT_IMSS_7523/2022	OR151830	2022-05-31	Campeche	Pharyngeal / Nasopharyngeal swab	Female	46	Ambulatory	BA.2.9
	EPI_ISL_13405433	hCoV-19/Mexico/CAM_IBT_IMSS_7521/2022	OR151831	2022-05-31	Campeche	Pharyngeal / Nasopharyngeal swab	Male	51	Ambulatory	BA.2.9
	EPI_ISL_13405434	hCoV-19/Mexico/CAM_IBT_IMSS_7518/2022	OR151832	2022-05-31	Campeche	Pharyngeal / Nasopharyngeal swab	Male	41	Ambulatory	BA.2.9
	EPI_ISL_13405435	hCoV-19/Mexico/CAM_IBT_IMSS_7548/2022	OR151833	2022-06-02	Campeche	Pharyngeal / Nasopharyngeal swab	Male	32	Ambulatory	BA.2.9
	EPI_ISL_13405436	hCoV-19/Mexico/CAM_IBT_IMSS_7547/2022	OR151834	2022-06-01	Campeche	Pharyngeal / Nasopharyngeal swab	Male	22	Ambulatory	BA.2.9
	EPI_ISL_13405437	hCoV-19/Mexico/CAM_IBT_IMSS_009505UIMY-NC/2022	OR151835	2022-06-02	Campeche	Pharyngeal / Nasopharyngeal swab	Female	36	Ambulatory	BA.2.9
	EPI_ISL_13405438	hCoV-19/Mexico/CAM_IBT_IMSS_009372UIMY-NC/2022	OR151836	2022-05-30	Campeche	Pharyngeal / Nasopharyngeal swab	Female	17	Ambulatory	BA.2.9
	EPI_ISL_13405439	hCoV-19/Mexico/CAM_IBT_IMSS_008896UIMY-NC/2022	OR151837	2022-05-24	Campeche	Pharyngeal / Nasopharyngeal swab	Male	8	Hospitalized	BA.2.9
	EPI_ISL_13405440	hCoV-19/Mexico/CAM_IBT_IMSS_7546/2022	OR151838	2022-06-01	Campeche	Pharyngeal / Nasopharyngeal swab	Female	47	Ambulatory	BA.2.9
	EPI_ISL_13405441	hCoV-19/Mexico/CAM_IBT_IMSS_7545/2022	OR151839	2022-06-01	Campeche	Pharyngeal / Nasopharyngeal swab	Female	41	Ambulatory	BA.2.9
	EPI_ISL_13405442	hCoV-19/Mexico/CAM_IBT_IMSS_7524/2022	OR151840	2022-05-26	Campeche	Pharyngeal / Nasopharyngeal swab	Male	23	Ambulatory	BA.2.12.1
	EPI_ISL_13405443	hCoV-19/Mexico/CAM_IBT_IMSS_7522/2022	OR151841	2022-05-30	Campeche	Pharyngeal / Nasopharyngeal swab	Male	69	Ambulatory	BA.2.9
	EPI_ISL_13405444	hCoV-19/Mexico/CAM_IBT_IMSS_7519/2022	OR151842	2022-05-31	Campeche	Pharyngeal / Nasopharyngeal swab	Male	41	Ambulatory	BA.2.9
	EPI_ISL_13405445	hCoV-19/Mexico/CAM_IBT_IMSS_7516/2022	OR151843	2022-05-27	Campeche	Pharyngeal / Nasopharyngeal swab	Female	26	Ambulatory	BA.2.9
	EPI_ISL_13405446	hCoV-19/Mexico/CAM_IBT_IMSS_7515/2022	OR151844	2022-05-26	Campeche	Pharyngeal / Nasopharyngeal swab	Female	23	Ambulatory	BA.2.9
	EPI_ISL_13405447	hCoV-19/Mexico/CAM_IBT_IMSS_7463/2022	OR151845	2022-05-29	Campeche	Pharyngeal / Nasopharyngeal swab	Male	80	Hospitalized	BA.2.9
	EPI_ISL_13405448	hCoV-19/Mexico/CAM_IBT_IMSS_7449/2022	OR151846	2022-05-27	Campeche	Pharyngeal / Nasopharyngeal swab	Male	41	Ambulatory	BA.2.9
	EPI_ISL_13405449	hCoV-19/Mexico/CAM_IBT_IMSS_7448/2022	OR151847	2022-05-26	Campeche	Pharyngeal / Nasopharyngeal swab	Male	32	Ambulatory	BA.2.12.1
	EPI_ISL_13405450	hCoV-19/Mexico/CAM_IBT_IMSS_7447/2022	OR151848	2022-05-26	Campeche	Pharyngeal / Nasopharyngeal swab	Female	38	Ambulatory	BA.2.9
	EPI_ISL_13405451	hCoV-19/Mexico/CAM_IBT_IMSS_7431/2022	OR151849	2022-05-25	Campeche	Pharyngeal / Nasopharyngeal swab	Female	33	Ambulatory	BA.2
	EPI_ISL_13405452	hCoV-19/Mexico/CAM_IBT_IMSS_7430/2022	OR151850	2022-05-23	Campeche	Pharyngeal / Nasopharyngeal swab	Male	30	Ambulatory	BA.2.12.1
	EPI_ISL_13405453	hCoV-19/Mexico/CAM_IBT_IMSS_7429/2022	OR151851	2022-05-20	Campeche	Pharyngeal / Nasopharyngeal swab	Male	48	Ambulatory	BA.2.9
	EPI_ISL_13405454	hCoV-19/Mexico/CAM_IBT_IMSS_7414/2022	OR151852	2022-05-21	Campeche	Pharyngeal / Nasopharyngeal swab	Female	38	Ambulatory	BA.2.9
	EPI_ISL_13405455	hCoV-19/Mexico/CAM_IBT_IMSS_7413/2022	OR151853	2022-05-22	Campeche	Pharyngeal / Nasopharyngeal swab	Male	45	Ambulatory	BA.2.9
	EPI_ISL_13405456	hCoV-19/Mexico/CAM_IBT_IMSS_7517/2022	OR151854	2022-05-31	Campeche	Pharyngeal / Nasopharyngeal swab	Male	15	Ambulatory	BA.2.9
	EPI_ISL_13405457	hCoV-19/Mexico/BCS_IBT_IMSS_055802LCE-NC/2022	OR151855	2022-05-24	Baja California Sur	Pharyngeal / Nasopharyngeal swab	Female	34	Ambulatory	BA.2.12.1
	EPI_ISL_13405458	hCoV-19/Mexico/BCS_IBT_IMSS_055567LCE-NC/2022	OR151856	2022-05-23	Baja California Sur	Pharyngeal / Nasopharyngeal swab	Female	49	Ambulatory	BA.2
	EPI_ISL_13405459	hCoV-19/Mexico/BCS_IBT_IMSS_7927/2022	OR151857	2022-06-02	Baja California Sur	Pharyngeal / Nasopharyngeal swab	Male	12	Ambulatory	BA.2.9
	EPI_ISL_13405461	hCoV-19/Mexico/BCS_IBT_IMSS_7828/2022	OR151858	2022-05-26	Baja California Sur	Pharyngeal / Nasopharyngeal swab	Male	18	Ambulatory	BA.2.65
	EPI_ISL_13405462	hCoV-19/Mexico/BCS_IBT_IMSS_7691/2022	OR151859	2022-05-23	Baja California Sur	Pharyngeal / Nasopharyngeal swab	Male	26	Ambulatory	BA.2
	EPI_ISL_13405463	hCoV-19/Mexico/BCS_IBT_IMSS_057266LCE-NC/2022	OR151860	2022-05-31	Baja California Sur	Pharyngeal / Nasopharyngeal swab	Female	22	Ambulatory	BA.2.12.1
	EPI_ISL_13405464	hCoV-19/Mexico/BCS_IBT_IMSS_7929/2022	OR151861	2022-06-02	Baja California Sur	Nasopharyngeal swab	Male	24	Ambulatory	BA.2
	EPI_ISL_13405465	hCoV-19/Mexico/BCS_IBT_IMSS_7697/2022	OR151862	2022-05-20	Baja California Sur	Pharyngeal / Nasopharyngeal swab	Female	25	Ambulatory	BA.1.1
	EPI_ISL_13405466	hCoV-19/Mexico/BCS_IBT_IMSS_7824/2022	OR151863	2022-05-27	Baja California Sur	Pharyngeal / Nasopharyngeal swab	Male	34	Ambulatory	BA.2
	EPI_ISL_13405467	hCoV-19/Mexico/BCS_IBT_IMSS_7692/2022	OR151864	2022-05-23	Baja California Sur	Pharyngeal / Nasopharyngeal swab	Female	38	Ambulatory	BA.2.9
	EPI_ISL_13405468	hCoV-19/Mexico/BCS_IBT_IMSS_7825/2022	OR151865	2022-05-30	Baja California Sur	Pharyngeal / Nasopharyngeal swab	Female	39	Ambulatory	BA.2.12.1
	EPI_ISL_13405469	hCoV-19/Mexico/BCS_IBT_IMSS_7666/2022	OR151866	2022-05-19	Baja California Sur	Pharyngeal / Nasopharyngeal swab	Female	50	Ambulatory	BA.2.9
	EPI_ISL_13405470	hCoV-19/Mexico/BCS_IBT_IMSS_7866/2022	OR151867	2022-05-31	Baja California Sur	Pharyngeal / Nasopharyngeal swab	Female	24	Ambulatory	BA.2.12.1
	EPI_ISL_13405471	hCoV-19/Mexico/BCS_IBT_IMSS_7934/2022	OR151868	2022-05-31	Baja California Sur	Pharyngeal / Nasopharyngeal swab	Male	26	Ambulatory	BA.2.71
	EPI_ISL_13405472	hCoV-19/Mexico/BCS_IBT_IMSS_7932/2022	OR151869	2022-06-02	Baja California Sur	Pharyngeal / Nasopharyngeal swab	Female	24	Ambulatory	BA.2
	EPI_ISL_13405473	hCoV-19/Mexico/BCS_IBT_IMSS_7931/2022	OR151870	2022-06-02	Baja California Sur	Pharyngeal / Nasopharyngeal swab	Female	48	Ambulatory	BA.2
	EPI_ISL_13405474	hCoV-19/Mexico/BCS_IBT_IMSS_7930/2022	OR151871	2022-06-02	Baja California Sur	Nasopharyngeal swab	Female	24	Ambulatory	BA.2.12.1
	EPI_ISL_13405475	hCoV-19/Mexico/BCS_IBT_IMSS_7928/2022	OR151872	2022-06-01	Baja California Sur	Nasopharyngeal swab	Male	63	Hospitalized	BA.2.12.1
	EPI_ISL_13405476	hCoV-19/Mexico/BCS_IBT_IMSS_7901/2022	OR151873	2022-05-30	Baja California Sur	Pharyngeal / Nasopharyngeal swab	Female	31	Ambulatory	BA.2.18
	EPI_ISL_13405477	hCoV-19/Mexico/BCS_IBT_IMSS_7900/2022	OR151874	2022-06-01	Baja California Sur	Pharyngeal / Nasopharyngeal swab	Female	27	Ambulatory	BA.2.9
	EPI_ISL_13405478	hCoV-19/Mexico/BCS_IBT_IMSS_7899/2022	OR151875	2022-05-31	Baja California Sur	Pharyngeal / Nasopharyngeal swab	Male	42	Ambulatory	BA.2.12.1
	EPI_ISL_13405479	hCoV-19/Mexico/BCS_IBT_IMSS_7898/2022	OR151876	2022-05-30	Baja California Sur	Pharyngeal / Nasopharyngeal swab	Female	45	Hospitalized	BA.2.9
	EPI_ISL_13405480	hCoV-19/Mexico/BCS_IBT_IMSS_7897/2022	OR151877	2022-05-31	Baja California Sur	Pharyngeal / Nasopharyngeal swab	Female	23	Ambulatory	BA.2.12.1
	EPI_ISL_13405482	hCoV-19/Mexico/BCS_IBT_IMSS_7869/2022	OR151878	2022-06-01	Baja California Sur	Pharyngeal / Nasopharyngeal swab	Female	25	Ambulatory	BA.2.12.1
	EPI_ISL_13405483	hCoV-19/Mexico/BCS_IBT_IMSS_7868/2022	OR151879	2022-06-01	Baja California Sur	Pharyngeal / Nasopharyngeal swab	Female	33	Ambulatory	BA.2
	EPI_ISL_13405484	hCoV-19/Mexico/BCS_IBT_IMSS_7867/2022	OR151880	2022-05-31	Baja California Sur	Pharyngeal / Nasopharyngeal swab	Male	33	Ambulatory	BA.2
	EPI_ISL_13405485	hCoV-19/Mexico/BCS_IBT_IMSS_7865/2022	OR151881	2022-05-31	Baja California Sur	Pharyngeal / Nasopharyngeal swab	Female	25	Ambulatory	BA.2
	EPI_ISL_13405486	hCoV-19/Mexico/BCS_IBT_IMSS_7864/2022	OR151882	2022-05-31	Baja California Sur	Pharyngeal / Nasopharyngeal swab	Male	40	Ambulatory	BA.2
	EPI_ISL_13405487	hCoV-19/Mexico/BCS_IBT_IMSS_7863/2022	OR151883	2022-05-31	Baja California Sur	Pharyngeal / Nasopharyngeal swab	Female	36	Ambulatory	BA.2.12.1
	EPI_ISL_13405488	hCoV-19/Mexico/BCS_IBT_IMSS_7862/2022	OR151884	2022-05-31	Baja California Sur	Pharyngeal / Nasopharyngeal swab	Female	61	Ambulatory	BA.2
	EPI_ISL_13405489	hCoV-19/Mexico/BCS_IBT_IMSS_7861/2022	OR151885	2022-05-31	Baja California Sur	Pharyngeal / Nasopharyngeal swab	Male	12	Ambulatory	BA.2
	EPI_ISL_13405490	hCoV-19/Mexico/BCS_IBT_IMSS_7860/2022	OR151886	2022-05-31	Baja California Sur	Pharyngeal / Nasopharyngeal swab	Female	31	Ambulatory	BA.2.9
	EPI_ISL_13405491	hCoV-19/Mexico/BCS_IBT_IMSS_7859/2022	OR151887	2022-05-31	Baja California Sur	Pharyngeal / Nasopharyngeal swab	Female	8	Ambulatory	BA.2.9
	EPI_ISL_13405492	hCoV-19/Mexico/BCS_IBT_IMSS_7858/2022	OR151888	2022-05-30	Baja California Sur	Pharyngeal / Nasopharyngeal swab	Female	30	Ambulatory	BA.2.18
	EPI_ISL_13405493	hCoV-19/Mexico/BCS_IBT_IMSS_7857/2022	OR151889	2022-05-30	Baja California Sur	Pharyngeal / Nasopharyngeal swab	Female	48	Ambulatory	BA.2.12.1
	EPI_ISL_13405494	hCoV-19/Mexico/BCS_IBT_IMSS_7856/2022	OR151890	2022-05-30	Baja California Sur	Pharyngeal / Nasopharyngeal swab	Male	50	Ambulatory	BA.2.12.1
	EPI_ISL_13405495	hCoV-19/Mexico/BCS_IBT_IMSS_7855/2022	OR151891	2022-05-29	Baja California Sur	Pharyngeal / Nasopharyngeal swab	Female	0	Ambulatory	BA.2
	EPI_ISL_13405496	hCoV-19/Mexico/BCS_IBT_IMSS_7831/2022	OR151892	2022-05-27	Baja California Sur	Pharyngeal / Nasopharyngeal swab	Female	32	Ambulatory	BA.2.12.1
	EPI_ISL_13405497	hCoV-19/Mexico/BCS_IBT_IMSS_7830/2022	OR151893	2022-05-26	Baja California Sur	Pharyngeal / Nasopharyngeal swab	Male	50	Ambulatory	BA.2.12.1
	EPI_ISL_13405498	hCoV-19/Mexico/BCS_IBT_IMSS_7829/2022	OR151894	2022-05-26	Baja California Sur	Pharyngeal / Nasopharyngeal swab	Female	2	Ambulatory	BA.2.12.1
	EPI_ISL_13405499	hCoV-19/Mexico/BCS_IBT_IMSS_7827/2022	OR151895	2022-05-30	Baja California Sur	Pharyngeal / Nasopharyngeal swab	Female	32	Ambulatory	BA.2.12.1
	EPI_ISL_13405500	hCoV-19/Mexico/BCS_IBT_IMSS_7826/2022	OR151896	2022-05-30	Baja California Sur	Pharyngeal / Nasopharyngeal swab	Female	43	Ambulatory	BA.2.12.1
	EPI_ISL_13405501	hCoV-19/Mexico/BCS_IBT_IMSS_7823/2022	OR151897	2022-05-30	Baja California Sur	Pharyngeal / Nasopharyngeal swab	Female	53	Ambulatory	BA.2
	EPI_ISL_13405502	hCoV-19/Mexico/BCS_IBT_IMSS_7822/2022	OR151898	2022-05-30	Baja California Sur	Pharyngeal / Nasopharyngeal swab	Female	68	Hospitalized	BA.2
	EPI_ISL_13405503	hCoV-19/Mexico/BCS_IBT_IMSS_7821/2022	OR151899	2022-05-27	Baja California Sur	Pharyngeal / Nasopharyngeal swab	Male	54	Hospitalized	BA.2.12.1
	EPI_ISL_13405504	hCoV-19/Mexico/BCS_IBT_IMSS_7820/2022	OR151900	2022-05-27	Baja California Sur	Pharyngeal / Nasopharyngeal swab	Male	39	Ambulatory	BA.2.12.1
	EPI_ISL_13405505	hCoV-19/Mexico/BCS_IBT_IMSS_7819/2022	OR151901	2022-05-27	Baja California Sur	Pharyngeal / Nasopharyngeal swab	Male	24	Ambulatory	BA.2.12.1
	EPI_ISL_13405506	hCoV-19/Mexico/BCS_IBT_IMSS_7817/2022	OR151902	2022-05-25	Baja California Sur	Nasopharyngeal swab	Male	21	Ambulatory	BA.2
	EPI_ISL_13405507	hCoV-19/Mexico/BCS_IBT_IMSS_7756/2022	OR151903	2022-05-25	Baja California Sur	Pharyngeal / Nasopharyngeal swab	Male	26	Ambulatory	BA.2.18
	EPI_ISL_13405508	hCoV-19/Mexico/BCS_IBT_IMSS_7720/2022	OR151904	2022-05-24	Baja California Sur	Pharyngeal / Nasopharyngeal swab	Female	38	Ambulatory	BA.2.12.1
	EPI_ISL_13405509	hCoV-19/Mexico/BCS_IBT_IMSS_7719/2022	OR151905	2022-05-23	Baja California Sur	Pharyngeal / Nasopharyngeal swab	Male	31	Ambulatory	BA.2.12.1
	EPI_ISL_13405510	hCoV-19/Mexico/BCS_IBT_IMSS_7718/2022	OR151906	2022-05-20	Baja California Sur	Pharyngeal / Nasopharyngeal swab	Female	61	Ambulatory	BA.2.12.1
	EPI_ISL_13405511	hCoV-19/Mexico/BCS_IBT_IMSS_7717/2022	OR151907	2022-05-23	Baja California Sur	Pharyngeal / Nasopharyngeal swab	Male	34	Ambulatory	BA.2.18
	EPI_ISL_13405512	hCoV-19/Mexico/BCS_IBT_IMSS_7716/2022	OR151908	2022-05-23	Baja California Sur	Pharyngeal / Nasopharyngeal swab	Male	40	Ambulatory	BA.2.12.1
	EPI_ISL_13405513	hCoV-19/Mexico/BCS_IBT_IMSS_7715/2022	OR151909	2022-05-20	Baja California Sur	Pharyngeal / Nasopharyngeal swab	Male	88	Hospitalized	BA.2.9
	EPI_ISL_13405514	hCoV-19/Mexico/BCS_IBT_IMSS_7696/2022	OR151910	2022-05-23	Baja California Sur	Pharyngeal / Nasopharyngeal swab	Female	32	Ambulatory	BA.2.12.1
	EPI_ISL_13405515	hCoV-19/Mexico/BCS_IBT_IMSS_7695/2022	OR151911	2022-05-20	Baja California Sur	Pharyngeal / Nasopharyngeal swab	Female	38	Ambulatory	BA.2.12.1
	EPI_ISL_13405516	hCoV-19/Mexico/BCS_IBT_IMSS_7694/2022	OR151912	2022-05-20	Baja California Sur	Pharyngeal / Nasopharyngeal swab	Female	9	Ambulatory	BA.2.12.1
	EPI_ISL_13405517	hCoV-19/Mexico/BCS_IBT_IMSS_7693/2022	OR151913	2022-05-23	Baja California Sur	Pharyngeal / Nasopharyngeal swab	Female	25	Ambulatory	BA.2.9
	EPI_ISL_13405518	hCoV-19/Mexico/BCS_IBT_IMSS_7690/2022	OR151914	2022-05-19	Baja California Sur	Pharyngeal / Nasopharyngeal swab	Female	54	Ambulatory	BA.2.9
	EPI_ISL_13405519	hCoV-19/Mexico/BCS_IBT_IMSS_7689/2022	OR151915	2022-05-23	Baja California Sur	Pharyngeal / Nasopharyngeal swab	Female	34	Ambulatory	BA.2
	EPI_ISL_13405520	hCoV-19/Mexico/BCS_IBT_IMSS_7688/2022	OR151916	2022-05-21	Baja California Sur	Pharyngeal / Nasopharyngeal swab	Female	24	Hospitalized	BA.2.12.1
	EPI_ISL_13405521	hCoV-19/Mexico/BCS_IBT_IMSS_7669/2022	OR151917	2022-05-19	Baja California Sur	Pharyngeal / Nasopharyngeal swab	Female	21	Ambulatory	BA.2
	EPI_ISL_13405522	hCoV-19/Mexico/BCS_IBT_IMSS_7668/2022	OR151918	2022-05-19	Baja California Sur	Pharyngeal / Nasopharyngeal swab	Male	30	Ambulatory	BA.2.12.1
	EPI_ISL_13405523	hCoV-19/Mexico/BCS_IBT_IMSS_7667/2022	OR151919	2022-05-19	Baja California Sur	Pharyngeal / Nasopharyngeal swab	Female	45	Ambulatory	BA.2.9
	EPI_ISL_13405524	hCoV-19/Mexico/BCN_IBT_IMSS_055385LCE-NC/2022	OR151920	2022-05-19	Baja California	Pharyngeal / Nasopharyngeal swab	Female	44	Ambulatory	BA.2.12
	EPI_ISL_13405525	hCoV-19/Mexico/BCN_IBT_IMSS_7792/2022	OR151921	2022-05-25	Baja California	Pharyngeal / Nasopharyngeal swab	Female	25	Ambulatory	BA.2.12.1
	EPI_ISL_13405526	hCoV-19/Mexico/BCN_IBT_IMSS_7890/2022	OR151922	2022-05-27	Baja California	Pharyngeal / Nasopharyngeal swab	Female	80	Ambulatory	BA.2.12.1
	EPI_ISL_13405527	hCoV-19/Mexico/BCN_IBT_IMSS_7889/2022	OR151923	2022-05-30	Baja California	Pharyngeal / Nasopharyngeal swab	Female	27	Ambulatory	BA.2.12.1
	EPI_ISL_13405528	hCoV-19/Mexico/BCN_IBT_IMSS_7888/2022	OR151924	2022-05-31	Baja California	Pharyngeal / Nasopharyngeal swab	Female	21	Ambulatory	BA.2.12.1
	EPI_ISL_13405529	hCoV-19/Mexico/BCN_IBT_IMSS_7887/2022	OR151925	2022-05-27	Baja California	Pharyngeal / Nasopharyngeal swab	Female	28	Ambulatory	BA.2.12.1
	EPI_ISL_13405530	hCoV-19/Mexico/BCN_IBT_IMSS_7836/2022	OR151926	2022-05-27	Baja California	Pharyngeal / Nasopharyngeal swab	Female	29	Hospitalized	BA.2
	EPI_ISL_13405531	hCoV-19/Mexico/BCN_IBT_IMSS_7800/2022	OR151927	2022-05-27	Baja California	Pharyngeal / Nasopharyngeal swab	Female	56	Ambulatory	BA.2
	EPI_ISL_13405532	hCoV-19/Mexico/BCN_IBT_IMSS_7799/2022	OR151928	2022-05-27	Baja California	Pharyngeal / Nasopharyngeal swab	Female	65	Ambulatory	BA.2.12.1
	EPI_ISL_13405533	hCoV-19/Mexico/BCN_IBT_IMSS_7798/2022	OR151929	2022-05-26	Baja California	Pharyngeal / Nasopharyngeal swab	Female	22	Ambulatory	BA.2
	EPI_ISL_13405534	hCoV-19/Mexico/BCN_IBT_IMSS_7797/2022	OR151930	2022-05-25	Baja California	Pharyngeal / Nasopharyngeal swab	Female	45	Ambulatory	BA.2.18
	EPI_ISL_13405535	hCoV-19/Mexico/BCN_IBT_IMSS_7796/2022	OR151931	2022-05-24	Baja California	Pharyngeal / Nasopharyngeal swab	Female	21	Ambulatory	BA.2.12.1
	EPI_ISL_13405536	hCoV-19/Mexico/BCN_IBT_IMSS_7795/2022	OR151932	2022-05-23	Baja California	Pharyngeal / Nasopharyngeal swab	Female	32	Ambulatory	BA.2.12.1
	EPI_ISL_13405537	hCoV-19/Mexico/BCN_IBT_IMSS_7794/2022	OR151933	2022-05-20	Baja California	Pharyngeal / Nasopharyngeal swab	Male	34	Ambulatory	BA.2.12.1
	EPI_ISL_13405538	hCoV-19/Mexico/BCN_IBT_IMSS_7793/2022	OR151934	2022-05-22	Baja California	Pharyngeal / Nasopharyngeal swab	Female	27	Ambulatory	BA.2.12.1
	EPI_ISL_13405539	hCoV-19/Mexico/BCN_IBT_IMSS_7791/2022	OR151935	2022-05-25	Baja California	Pharyngeal / Nasopharyngeal swab	Female	20	Ambulatory	BA.2.12.1
	EPI_ISL_13405540	hCoV-19/Mexico/BCN_IBT_IMSS_7790/2022	OR151936	2022-05-24	Baja California	Pharyngeal / Nasopharyngeal swab	Female	42	Ambulatory	BA.2.12.1
	EPI_ISL_13405541	hCoV-19/Mexico/BCN_IBT_IMSS_7789/2022	OR151937	2022-05-25	Baja California	Pharyngeal / Nasopharyngeal swab	Female	29	Ambulatory	BA.2.10
	EPI_ISL_13405542	hCoV-19/Mexico/BCN_IBT_IMSS_7740/2022	OR151938	2022-05-24	Baja California	Pharyngeal / Nasopharyngeal swab	Female	45	Ambulatory	BA.2.12.1
	EPI_ISL_13405543	hCoV-19/Mexico/BCN_IBT_IMSS_7739/2022	OR151939	2022-05-24	Baja California	Pharyngeal / Nasopharyngeal swab	Female	34	Ambulatory	BA.2
	EPI_ISL_13405544	hCoV-19/Mexico/BCN_IBT_IMSS_7738/2022	OR151940	2022-05-24	Baja California	Pharyngeal / Nasopharyngeal swab	Female	59	Ambulatory	BA.2.12.1
	EPI_ISL_13405545	hCoV-19/Mexico/BCN_IBT_IMSS_7710/2022	OR151941	2022-05-23	Baja California	Nasopharyngeal swab	Female	40	Ambulatory	BA.2.3.6
	EPI_ISL_13405546	hCoV-19/Mexico/BCN_IBT_IMSS_7673/2022	OR151942	2022-05-17	Baja California	Pharyngeal / Nasopharyngeal swab	Male	28	Ambulatory	BA.2.18
	EPI_ISL_13405547	hCoV-19/Mexico/BCN_IBT_IMSS_7672/2022	OR151943	2022-05-19	Baja California	Pharyngeal / Nasopharyngeal swab	Male	44	Ambulatory	BA.2.18
	EPI_ISL_13405548	hCoV-19/Mexico/BCN_IBT_IMSS_7670/2022	OR151944	2022-05-20	Baja California	Pharyngeal / Nasopharyngeal swab	Male	43	Ambulatory	BA.2.12.1
	EPI_ISL_13405549	hCoV-19/Mexico/BCN_IBT_IMSS_7671/2022	OR151945	2022-05-20	Baja California	Pharyngeal / Nasopharyngeal swab	Male	63	Ambulatory	BA.2.12.1
	EPI_ISL_13421828	hCoV-19/Mexico/CMX-INER-IBT-1752/2022	OR151946	2022-05-29	Mexico City	Oropharyngeal swab	Male	29	Released	BA.2
	EPI_ISL_13421829	hCoV-19/Mexico/CMX-INER-IBT-1753/2022	OR151947	2022-05-29	Mexico City	Oropharyngeal swab	Female	28	Released	BA.2.12.1
	EPI_ISL_13421830	hCoV-19/Mexico/CMX-INER-IBT-1754/2022	OR151948	2022-05-30	Mexico City	Oropharyngeal swab	Male	33	Released	BA.2.12.1
	EPI_ISL_13421831	hCoV-19/Mexico/CMX-INER-IBT-1755/2022	OR151949	2022-05-30	Mexico City	Oropharyngeal swab	Female	29	Released	BA.2.12.1
	EPI_ISL_13421832	hCoV-19/Mexico/CMX-INER-IBT-1756/2022	OR151950	2022-05-30	Mexico City	Oropharyngeal swab	Male	45	Released	BA.2.12.1
	EPI_ISL_13421833	hCoV-19/Mexico/CMX-INER-IBT-1757/2022	OR151951	2022-05-30	Mexico City	Oropharyngeal swab	Male	33	Released	BA.2
	EPI_ISL_13421834	hCoV-19/Mexico/CMX-INER-IBT-1758/2022	OR151952	2022-05-30	Mexico City	Oropharyngeal swab	Male	32	Released	BA.2.12.1
	EPI_ISL_13421835	hCoV-19/Mexico/CMX-INER-IBT-1759/2022	OR151953	2022-05-30	Mexico City	Oropharyngeal swab	Female	52	Released	BA.2.9
	EPI_ISL_13421836	hCoV-19/Mexico/CMX-INER-IBT-1760/2022	OR151954	2022-05-31	Mexico City	Oropharyngeal swab	Female	23	Released	BA.2.37
	EPI_ISL_13421837	hCoV-19/Mexico/CMX-INER-IBT-1761/2022	OR151955	2022-05-31	Mexico City	Oropharyngeal swab	Male	97	Hospitalized	BA.2.12.1
	EPI_ISL_13421838	hCoV-19/Mexico/CMX-INER-IBT-1762/2022	OR151956	2022-05-31	Mexico City	Oropharyngeal swab	Male	27	Released	BA.2
	EPI_ISL_13421839	hCoV-19/Mexico/CMX-INER-IBT-1763/2022	OR151957	2022-05-31	Mexico City	Oropharyngeal swab	Male	32	Released	BA.2.9
	EPI_ISL_13421840	hCoV-19/Mexico/CMX-INER-IBT-1764/2022	OR151958	2022-05-31	Mexico City	Oropharyngeal swab	Male	31	Released	BA.2.12.1
	EPI_ISL_13421841	hCoV-19/Mexico/CMX-INER-IBT-1765/2022	OR151959	2022-06-01	Mexico City	Oropharyngeal swab	Female	35	Released	BA.2
	EPI_ISL_13421842	hCoV-19/Mexico/CMX-INER-IBT-1766/2022	OR151960	2022-06-01	Mexico City	Oropharyngeal swab	Female	50	Released	BA.2.12.1
	EPI_ISL_13421843	hCoV-19/Mexico/CMX-INER-IBT-1767/2022	OR151961	2022-06-02	Mexico City	Oropharyngeal swab	Male	18	Released	BA.2
	EPI_ISL_13421844	hCoV-19/Mexico/CMX-INER-IBT-1768/2022	OR151962	2022-06-02	Mexico City	Oropharyngeal swab	Female	31	Released	BA.2.12.1
	EPI_ISL_13421845	hCoV-19/Mexico/CMX-INER-IBT-1769/2022	OR151963	2022-06-02	Mexico City	Oropharyngeal swab	Male	39	Released	BA.2.9
	EPI_ISL_13421846	hCoV-19/Mexico/CMX-INER-IBT-1770/2022	OR151964	2022-06-03	Mexico City	Oropharyngeal swab	Male	32	Released	BA.2.9
	EPI_ISL_13421847	hCoV-19/Mexico/CMX-INER-IBT-1771/2022	OR151965	2022-06-03	Mexico City	Oropharyngeal swab	Male	48	Released	BA.2.12.1
	EPI_ISL_13421848	hCoV-19/Mexico/CMX-INER-IBT-1772/2022	OR151966	2022-06-03	Mexico City	Oropharyngeal swab	Female	47	Released	BA.5.1
	EPI_ISL_13421849	hCoV-19/Mexico/CMX-INER-IBT-1773/2022	OR151967	2022-06-03	Mexico City	Oropharyngeal swab	Male	26	Released	BA.2.12.1
	EPI_ISL_13421850	hCoV-19/Mexico/CMX-INER-IBT-1774/2022	OR151968	2022-06-03	Mexico City	Oropharyngeal swab	Female	25	Released	BA.2.9
	EPI_ISL_13421851	hCoV-19/Mexico/CMX-INER-IBT-1775/2022	OR151969	2022-06-03	Mexico City	Oropharyngeal swab	Female	34	Released	BA.5.1
	EPI_ISL_13421852	hCoV-19/Mexico/CMX-INER-IBT-1776/2022	OR151970	2022-06-03	Mexico City	Oropharyngeal swab	Male	39	Hospitalized	BA.2.9
	EPI_ISL_13421853	hCoV-19/Mexico/CMX-INER-IBT-1777/2022	OR151971	2022-06-03	Mexico City	Oropharyngeal swab	Male	40	Released	BA.2.12.1
	EPI_ISL_13421854	hCoV-19/Mexico/CMX-INER-IBT-1778/2022	OR151972	2022-06-04	Mexico City	Oropharyngeal swab	Male	29	Released	BA.2
	EPI_ISL_13421855	hCoV-19/Mexico/CMX-INER-IBT-1779/2022	OR151973	2022-06-06	Mexico City	Oropharyngeal swab	Male	56	Released	BA.2.12.1
	EPI_ISL_13421856	hCoV-19/Mexico/CMX-INER-IBT-1780/2022	OR151974	2022-06-06	Mexico City	Oropharyngeal swab	Female	46	Released	BA.2.9
	EPI_ISL_13421857	hCoV-19/Mexico/CMX-INER-IBT-1781/2022	OR151975	2022-06-06	Mexico City	Oropharyngeal swab	Male	39	Hospitalized	BA.2.9
	EPI_ISL_13421858	hCoV-19/Mexico/CMX-INER-IBT-1782/2022	OR151976	2022-06-06	Mexico City	Oropharyngeal swab	Female	57	Released	BA.2.12.1
	EPI_ISL_13421859	hCoV-19/Mexico/CMX-INER-IBT-1783/2022	OR151977	2022-06-06	Mexico City	Oropharyngeal swab	Female	1	Released	BA.2.12.1
	EPI_ISL_13421860	hCoV-19/Mexico/CMX-INER-IBT-1784/2022	OR151978	2022-06-06	Mexico City	Oropharyngeal swab	Female	27	Released	BA.2.12.1
	EPI_ISL_13421861	hCoV-19/Mexico/CMX-INER-IBT-1785/2022	OR151979	2022-06-06	Mexico City	Oropharyngeal swab	Male	48	Released	BA.2
	EPI_ISL_13421862	hCoV-19/Mexico/CMX-INER-IBT-1786/2022	OR151980	2022-06-06	Mexico City	Oropharyngeal swab	Male	32	Released	BA.2
	EPI_ISL_13421863	hCoV-19/Mexico/CMX-INER-IBT-1787/2022	OR151981	2022-06-06	Mexico City	Oropharyngeal swab	Female	49	Released	BA.2
	EPI_ISL_13421864	hCoV-19/Mexico/CMX-INER-IBT-1788/2022	OR151982	2022-06-07	Mexico City	Oropharyngeal swab	Male	48	Hospitalized	BA.1.1
	EPI_ISL_13421865	hCoV-19/Mexico/CMX-INER-IBT-1789/2022	OR151983	2022-06-07	Mexico City	Oropharyngeal swab	Female	40	Released	BA.2
	EPI_ISL_13421866	hCoV-19/Mexico/CMX-INER-IBT-1790/2022	OR151984	2022-06-07	Mexico City	Oropharyngeal swab	Male	54	Released	BA.2.12.1
	EPI_ISL_13421867	hCoV-19/Mexico/CMX-INER-IBT-1791/2022	OR151985	2022-05-08	Mexico City	Oropharyngeal swab	Female	28	Released	BA.2.12.1
	EPI_ISL_13421868	hCoV-19/Mexico/CMX-INER-IBT-1792/2022	OR151986	2022-05-08	Mexico City	Oropharyngeal swab	Female	46	Released	BA.2.66
	EPI_ISL_13421869	hCoV-19/Mexico/CMX-INER-IBT-1793/2022	OR151987	2022-05-08	Mexico City	Oropharyngeal swab	Female	29	Released	BA.2.40.1
	EPI_ISL_13421870	hCoV-19/Mexico/CMX-INER-IBT-1794/2022	OR151988	2022-05-08	Mexico City	Oropharyngeal swab	Female	48	Released	BA.2
	EPI_ISL_13421871	hCoV-19/Mexico/CMX-INER-IBT-1795/2022	OR151989	2022-05-08	Mexico City	Oropharyngeal swab	Female	26	Released	BA.2.12.1
	EPI_ISL_13421872	hCoV-19/Mexico/CMX-INER-IBT-1796/2022	OR151990	2022-05-08	Mexico City	Oropharyngeal swab	Male	24	Released	BA.2.12.1
	EPI_ISL_13421873	hCoV-19/Mexico/CMX-INER-IBT-1797/2022	OR151991	2022-05-08	Mexico City	Oropharyngeal swab	Female	27	Released	BA.4.1
	EPI_ISL_13421874	hCoV-19/Mexico/CMX-INER-IBT-1798/2022	OR151992	2022-05-08	Mexico City	Oropharyngeal swab	Male	22	Released	BA.2
	EPI_ISL_13421875	hCoV-19/Mexico/CMX-INER-IBT-1799/2022	OR151993	2022-05-09	Mexico City	Oropharyngeal swab	Male	44	Hospitalized	BA.5.1
	EPI_ISL_13421876	hCoV-19/Mexico/CMX-INER-IBT-1800/2022	OR151994	2022-05-08	Mexico City	Oropharyngeal swab	Female	26	Released	BA.4.1
	EPI_ISL_13421877	hCoV-19/Mexico/CMX-INER-IBT-1801/2022	OR151995	2022-05-09	Mexico City	Oropharyngeal swab	Male	59	Released	BA.2.12.1
	EPI_ISL_13421878	hCoV-19/Mexico/MEX-INER-IBT-1802/2022	OR151996	2022-05-09	State of Mexico	Oropharyngeal swab	Female	77	Released	BA.2.9
	EPI_ISL_13421879	hCoV-19/Mexico/CMX-INER-IBT-1803/2022	OR151997	2022-05-09	Mexico City	Oropharyngeal swab	Male	29	Released	BA.2.12.1
	EPI_ISL_13421880	hCoV-19/Mexico/CMX-INER-IBT-1804/2022	OR151998	2022-05-09	Mexico City	Oropharyngeal swab	Male	66	Released	BA.2.12.1
	EPI_ISL_13421881	hCoV-19/Mexico/CMX-INER-IBT-1805/2022	OR151999	2022-05-10	Mexico City	Oropharyngeal swab	Female	31	Released	BA.2
	EPI_ISL_13421882	hCoV-19/Mexico/CMX-INER-IBT-1806/2022	OR152000	2022-05-10	Mexico City	Oropharyngeal swab	Female	51	Hospitalized	BA.2.12.1
	EPI_ISL_13421883	hCoV-19/Mexico/CMX-INER-IBT-1807/2022	OR152001	2022-05-10	Mexico City	Oropharyngeal swab	Male	27	Released	BA.2.12.1
	EPI_ISL_13421884	hCoV-19/Mexico/CMX-INER-IBT-1808/2022	OR152002	2022-05-11	Mexico City	Oropharyngeal swab	Male	49	Released	BA.2.12.1
	EPI_ISL_13421885	hCoV-19/Mexico/CMX-INER-IBT-1809/2022	OR152003	2022-05-12	Mexico City	Oropharyngeal swab	Female	40	Released	BA.2.40.1
	EPI_ISL_13567486	hCoV-19/Mexico/BCN_CIAD-IMSS_202201058580/2022	OR152004	2022-06-09	Yucatan	Pharyngeal or Nasopharyngeal swab	Female	71	Ambulatory	BA.5.1
	EPI_ISL_13567487	hCoV-19/Mexico/BCN_CIAD-IMSS_202201058582/2022	OR152005	2022-06-09	Yucatan	Pharyngeal or Nasopharyngeal swab	Female	71	Ambulatory	BA.2.12.1
	EPI_ISL_13567488	hCoV-19/Mexico/BCN_CIAD-IMSS_202201058586/2022	OR152006	2022-06-09	Yucatan	Pharyngeal or Nasopharyngeal swab	Female	71	Ambulatory	BA.2.12.1
	EPI_ISL_13567489	hCoV-19/Mexico/BCN_CIAD-IMSS_202201058591/2022	OR152007	2022-06-09	Yucatan	Pharyngeal or Nasopharyngeal swab	Female	71	Ambulatory	BA.2.12.1
	EPI_ISL_13567490	hCoV-19/Mexico/BCN_CIAD-IMSS_202201058598/2022	OR152008	2022-06-09	Yucatan	Pharyngeal or Nasopharyngeal swab	Female	71	Ambulatory	BA.2.18
	EPI_ISL_13567491	hCoV-19/Mexico/BCN_CIAD-IMSS_202201058750/2022	OR152009	2022-06-09	Yucatan	Pharyngeal or Nasopharyngeal swab	Female	71	Ambulatory	BA.2.12.1
	EPI_ISL_13567492	hCoV-19/Mexico/BCN_CIAD-IMSS_202201058753/2022	OR152010	2022-06-09	Yucatan	Pharyngeal or Nasopharyngeal swab	Female	71	Ambulatory	BA.2.12.1
	EPI_ISL_13567493	hCoV-19/Mexico/BCN_CIAD-IMSS_202201058754/2022	OR152011	2022-06-09	Yucatan	Pharyngeal or Nasopharyngeal swab	Female	71	Ambulatory	BA.2.12.1
	EPI_ISL_13567494	hCoV-19/Mexico/BCN_CIAD-IMSS_202201058755/2022	OR152012	2022-06-09	Yucatan	Pharyngeal or Nasopharyngeal swab	Female	71	Ambulatory	BA.2.12.1
	EPI_ISL_13567495	hCoV-19/Mexico/BCN_CIAD-IMSS_202201058756/2022	OR152013	2022-06-09	Yucatan	Pharyngeal or Nasopharyngeal swab	Female	71	Ambulatory	BA.4.1
	EPI_ISL_13567496	hCoV-19/Mexico/BCS_CIAD-IMSS_202201058213/2022	OR152014	2022-06-04	Oaxaca	Pharyngeal or Nasopharyngeal swab	Female	24	Ambulatory	BA.2.9
	EPI_ISL_13567497	hCoV-19/Mexico/BCS_CIAD-IMSS_202201058216/2022	OR152015	2022-06-04	Oaxaca	Pharyngeal or Nasopharyngeal swab	Female	24	Ambulatory	BA.2.12.1
	EPI_ISL_13567498	hCoV-19/Mexico/BCS_CIAD-IMSS_202201058217/2022	OR152016	2022-06-04	Oaxaca	Pharyngeal or Nasopharyngeal swab	Female	24	Ambulatory	BA.2.12.1
	EPI_ISL_13567499	hCoV-19/Mexico/BCS_CIAD-IMSS_202201058219/2022	OR152017	2022-06-04	Oaxaca	Pharyngeal or Nasopharyngeal swab	Female	24	Ambulatory	BA.2.12.1
	EPI_ISL_13567500	hCoV-19/Mexico/BCS_CIAD-IMSS_202201058225/2022	OR152018	2022-06-04	Oaxaca	Pharyngeal or Nasopharyngeal swab	Female	24	Ambulatory	BA.2.12.1
	EPI_ISL_13567501	hCoV-19/Mexico/BCS_CIAD-IMSS_202201058230/2022	OR152019	2022-06-04	Oaxaca	Pharyngeal or Nasopharyngeal swab	Female	24	Ambulatory	BA.2.18
	EPI_ISL_13567502	hCoV-19/Mexico/BCS_CIAD-IMSS_202201058232/2022	OR152020	2022-06-04	Oaxaca	Pharyngeal or Nasopharyngeal swab	Female	24	Ambulatory	BA.2.18
	EPI_ISL_13567503	hCoV-19/Mexico/BCS_CIAD-IMSS_202201058234/2022	OR152021	2022-06-04	Oaxaca	Pharyngeal or Nasopharyngeal swab	Female	24	Ambulatory	BA.2.9
	EPI_ISL_13567504	hCoV-19/Mexico/BCS_CIAD-IMSS_202201058252/2022	OR152022	2022-06-04	Oaxaca	Pharyngeal or Nasopharyngeal swab	Female	24	Ambulatory	BA.2.12.1
	EPI_ISL_13567505	hCoV-19/Mexico/CHP_CIAD-IMSS_202201057947/2022	OR152023	2022-06-09	Nuevo Leon	Pharyngeal or Nasopharyngeal swab	Male	0	Hospitalized	BA.2
	EPI_ISL_13567506	hCoV-19/Mexico/CMX_CIAD-IMSS_202201057980/2022	OR152024	2022-06-09	Nuevo Leon	Pharyngeal or Nasopharyngeal swab	Male	0	Hospitalized	BA.5.1
	EPI_ISL_13567507	hCoV-19/Mexico/CMX_CIAD-IMSS_202201057982/2022	OR152025	2022-06-09	Nuevo Leon	Pharyngeal or Nasopharyngeal swab	Male	0	Hospitalized	BA.5.1
	EPI_ISL_13567508	hCoV-19/Mexico/CMX_CIAD-IMSS_202201057987/2022	OR152026	2022-06-09	Nuevo Leon	Pharyngeal or Nasopharyngeal swab	Male	0	Hospitalized	BA.2.12.1
	EPI_ISL_13567509	hCoV-19/Mexico/CMX_CIAD-IMSS_202201058006/2022	OR152027	2022-06-09	Nuevo Leon	Pharyngeal or Nasopharyngeal swab	Male	0	Hospitalized	BA.2.12.1
	EPI_ISL_13567510	hCoV-19/Mexico/CMX_CIAD-IMSS_202201058007/2022	OR152028	2022-06-09	Nuevo Leon	Pharyngeal or Nasopharyngeal swab	Male	0	Hospitalized	BA.2.3
	EPI_ISL_13567511	hCoV-19/Mexico/CMX_CIAD-IMSS_202201058013/2022	OR152029	2022-06-09	Nuevo Leon	Pharyngeal or Nasopharyngeal swab	Male	0	Hospitalized	BA.1.1
	EPI_ISL_13567512	hCoV-19/Mexico/CMX_CIAD-IMSS_202201058067/2022	OR152030	2022-06-04	Oaxaca	Pharyngeal or Nasopharyngeal swab	Female	24	Ambulatory	BA.2.12.1
	EPI_ISL_13567513	hCoV-19/Mexico/CMX_CIAD-IMSS_202201058071/2022	OR152031	2022-06-04	Oaxaca	Pharyngeal or Nasopharyngeal swab	Female	24	Ambulatory	BA.2.9
	EPI_ISL_13567514	hCoV-19/Mexico/CMX_CIAD-IMSS_202201058072/2022	OR152032	2022-06-04	Oaxaca	Pharyngeal or Nasopharyngeal swab	Female	24	Ambulatory	BA.2.12.1
	EPI_ISL_13567515	hCoV-19/Mexico/CMX_CIAD-IMSS_202201058076/2022	OR152033	2022-06-04	Oaxaca	Pharyngeal or Nasopharyngeal swab	Female	24	Ambulatory	BA.5.1
	EPI_ISL_13567516	hCoV-19/Mexico/CMX_CIAD-IMSS_202201058077/2022	OR152034	2022-06-04	Oaxaca	Pharyngeal or Nasopharyngeal swab	Female	24	Ambulatory	BA.2
	EPI_ISL_13567517	hCoV-19/Mexico/CMX_CIAD-IMSS_202201058078/2022	OR152035	2022-06-04	Oaxaca	Pharyngeal or Nasopharyngeal swab	Female	24	Ambulatory	BA.5.1
	EPI_ISL_13567518	hCoV-19/Mexico/CMX_CIAD-IMSS_202201058109/2022	OR152036	2022-06-04	Oaxaca	Pharyngeal or Nasopharyngeal swab	Female	24	Ambulatory	BA.2.12.1
	EPI_ISL_13567519	hCoV-19/Mexico/CMX_CIAD-IMSS_202201058110/2022	OR152037	2022-06-04	Oaxaca	Pharyngeal or Nasopharyngeal swab	Female	24	Ambulatory	BA.2.9
	EPI_ISL_13567520	hCoV-19/Mexico/CMX_CIAD-IMSS_202201058121/2022	OR152038	2022-06-04	Oaxaca	Pharyngeal or Nasopharyngeal swab	Female	24	Ambulatory	BA.5.1
	EPI_ISL_13567521	hCoV-19/Mexico/CMX_CIAD-IMSS_202201058122/2022	OR152039	2022-06-04	Oaxaca	Pharyngeal or Nasopharyngeal swab	Female	24	Ambulatory	BA.5.1
	EPI_ISL_13567522	hCoV-19/Mexico/CMX_CIAD-IMSS_202201058140/2022	OR152040	2022-06-04	Oaxaca	Pharyngeal or Nasopharyngeal swab	Female	24	Ambulatory	BA.2.12.1
	EPI_ISL_13567524	hCoV-19/Mexico/CMX_CIAD-IMSS_202201058150/2022	OR152041	2022-06-04	Oaxaca	Pharyngeal or Nasopharyngeal swab	Female	24	Ambulatory	BA.5.1
	EPI_ISL_13567525	hCoV-19/Mexico/CMX_CIAD-IMSS_202201058169/2022	OR152042	2022-06-04	Oaxaca	Pharyngeal or Nasopharyngeal swab	Female	24	Ambulatory	BA.2.12.1
	EPI_ISL_13567526	hCoV-19/Mexico/CMX_CIAD-IMSS_202201058651/2022	OR152043	2022-06-09	Yucatan	Pharyngeal or Nasopharyngeal swab	Female	71	Ambulatory	BA.5.1
	EPI_ISL_13567527	hCoV-19/Mexico/CMX_CIAD-IMSS_202201058654/2022	OR152044	2022-06-09	Yucatan	Pharyngeal or Nasopharyngeal swab	Female	71	Ambulatory	BA.5.1
	EPI_ISL_13567528	hCoV-19/Mexico/CMX_CIAD-IMSS_202201058688/2022	OR152045	2022-06-09	Yucatan	Pharyngeal or Nasopharyngeal swab	Female	71	Ambulatory	BA.2
	EPI_ISL_13567529	hCoV-19/Mexico/CMX_CIAD-IMSS_202201058705/2022	OR152046	2022-06-09	Yucatan	Pharyngeal or Nasopharyngeal swab	Female	71	Ambulatory	BA.2.12.1
	EPI_ISL_13567530	hCoV-19/Mexico/CMX_CIAD-IMSS_202201058709/2022	OR152047	2022-06-09	Yucatan	Pharyngeal or Nasopharyngeal swab	Female	71	Ambulatory	BA.2.12.1
	EPI_ISL_13567531	hCoV-19/Mexico/CMX_CIAD-IMSS_202201058715/2022	OR152048	2022-06-09	Yucatan	Pharyngeal or Nasopharyngeal swab	Female	71	Ambulatory	BA.5.1
	EPI_ISL_13567532	hCoV-19/Mexico/HID_CIAD-IMSS_202201058435/2022	OR152049	2022-06-08	State of Mexico	Pharyngeal or Nasopharyngeal swab	Male	55	Ambulatory	BA.2
	EPI_ISL_13567533	hCoV-19/Mexico/HID_CIAD-IMSS_202201058439/2022	OR152050	2022-06-08	State of Mexico	Pharyngeal or Nasopharyngeal swab	Male	55	Ambulatory	BA.5.2
	EPI_ISL_13567535	hCoV-19/Mexico/MEX_CIAD-IMSS_202201058105/2022	OR152051	2022-06-04	Oaxaca	Pharyngeal or Nasopharyngeal swab	Female	24	Ambulatory	BA.2.12.1
	EPI_ISL_13567536	hCoV-19/Mexico/MEX_CIAD-IMSS_202201058106/2022	OR152052	2022-06-04	Oaxaca	Pharyngeal or Nasopharyngeal swab	Female	24	Ambulatory	BA.5.1
	EPI_ISL_13567537	hCoV-19/Mexico/MEX_CIAD-IMSS_202201058107/2022	OR152053	2022-06-04	Oaxaca	Pharyngeal or Nasopharyngeal swab	Female	24	Ambulatory	BA.5.1
	EPI_ISL_13567538	hCoV-19/Mexico/MEX_CIAD-IMSS_202201058153/2022	OR152054	2022-06-04	Oaxaca	Pharyngeal or Nasopharyngeal swab	Female	24	Ambulatory	BA.2.12.1
	EPI_ISL_13567539	hCoV-19/Mexico/MEX_CIAD-IMSS_202201058273/2022	OR152055	2022-06-04	Oaxaca	Pharyngeal or Nasopharyngeal swab	Female	24	Ambulatory	BA.2.3
	EPI_ISL_13567540	hCoV-19/Mexico/MEX_CIAD-IMSS_202201058274/2022	OR152056	2022-06-04	Oaxaca	Pharyngeal or Nasopharyngeal swab	Female	24	Ambulatory	BA.2.12.1
	EPI_ISL_13567541	hCoV-19/Mexico/MEX_CIAD-IMSS_202201058384/2022	OR152057	2022-06-04	Oaxaca	Pharyngeal or Nasopharyngeal swab	Female	24	Ambulatory	BA.4.1
	EPI_ISL_13567542	hCoV-19/Mexico/MEX_CIAD-IMSS_202201058396/2022	OR152058	2022-06-04	Oaxaca	Pharyngeal or Nasopharyngeal swab	Female	24	Ambulatory	BA.5.1
	EPI_ISL_13567543	hCoV-19/Mexico/MEX_CIAD-IMSS_202201058405/2022	OR152059	2022-06-04	Oaxaca	Pharyngeal or Nasopharyngeal swab	Female	24	Ambulatory	BA.2.12.1
	EPI_ISL_13567544	hCoV-19/Mexico/MEX_CIAD-IMSS_202201058406/2022	OR152060	2022-06-04	Oaxaca	Pharyngeal or Nasopharyngeal swab	Female	24	Ambulatory	BA.2.9
	EPI_ISL_13567545	hCoV-19/Mexico/MEX_CIAD-IMSS_202201058408/2022	OR152061	2022-06-07	State of Mexico	Pharyngeal or Nasopharyngeal swab	Female	45	Ambulatory	BA.4.1
	EPI_ISL_13567546	hCoV-19/Mexico/MEX_CIAD-IMSS_202201058411/2022	OR152062	2022-06-06	State of Mexico	Pharyngeal or Nasopharyngeal swab	Male	36	Ambulatory	BA.2
	EPI_ISL_13567547	hCoV-19/Mexico/MEX_CIAD-IMSS_202201058413/2022	OR152063	2022-06-03	State of Mexico	Pharyngeal or Nasopharyngeal swab	Female	52	Ambulatory	BA.2
	EPI_ISL_13567548	hCoV-19/Mexico/MEX_CIAD-IMSS_202201058417/2022	OR152064	2022-06-06	State of Mexico	Pharyngeal or Nasopharyngeal swab	Male	25	Ambulatory	BA.2.12.1
	EPI_ISL_13567549	hCoV-19/Mexico/MEX_CIAD-IMSS_202201058423/2022	OR152065	2022-06-08	State of Mexico	Pharyngeal or Nasopharyngeal swab	Male	37	Ambulatory	BA.2.18
	EPI_ISL_13567550	hCoV-19/Mexico/MEX_CIAD-IMSS_202201058426/2022	OR152066	2022-06-08	State of Mexico	Pharyngeal or Nasopharyngeal swab	Male	55	Ambulatory	BA.2.9
	EPI_ISL_13567551	hCoV-19/Mexico/MEX_CIAD-IMSS_202201058515/2022	OR152067	2022-06-07	State of Mexico	Pharyngeal or Nasopharyngeal swab	Male	26	Ambulatory	BA.5.1
	EPI_ISL_13567552	hCoV-19/Mexico/MEX_CIAD-IMSS_202201058523/2022	OR152068	2022-06-06	State of Mexico	Pharyngeal or Nasopharyngeal swab	Female	27	Ambulatory	BA.2
	EPI_ISL_13567553	hCoV-19/Mexico/MEX_CIAD-IMSS_202201058533/2022	OR152069	2022-06-08	State of Mexico	Nasopharyngeal swab	Female	30	Ambulatory	BA.5.2.1
	EPI_ISL_13567554	hCoV-19/Mexico/MEX_CIAD-IMSS_202201058730/2022	OR152070	2022-06-09	Yucatan	Pharyngeal or Nasopharyngeal swab	Female	71	Ambulatory	BA.4
	EPI_ISL_13567555	hCoV-19/Mexico/MEX_CIAD-IMSS_202201058794/2022	OR152071	2022-06-09	Yucatan	Pharyngeal or Nasopharyngeal swab	Female	71	Ambulatory	BA.2.12.1
	EPI_ISL_13567557	hCoV-19/Mexico/MOR_CIAD-IMSS_202201058361/2022	OR152072	2022-06-04	Oaxaca	Pharyngeal or Nasopharyngeal swab	Female	24	Ambulatory	BA.2.12.1
	EPI_ISL_13567558	hCoV-19/Mexico/MOR_CIAD-IMSS_202201058362/2022	OR152073	2022-06-04	Oaxaca	Pharyngeal or Nasopharyngeal swab	Female	24	Ambulatory	BA.5.1
	EPI_ISL_13567559	hCoV-19/Mexico/MOR_CIAD-IMSS_202201058363/2022	OR152074	2022-06-04	Oaxaca	Pharyngeal or Nasopharyngeal swab	Female	24	Ambulatory	BA.2
	EPI_ISL_13567560	hCoV-19/Mexico/MOR_CIAD-IMSS_202201058364/2022	OR152075	2022-06-04	Oaxaca	Pharyngeal or Nasopharyngeal swab	Female	24	Ambulatory	BA.2.12.1
	EPI_ISL_13567561	hCoV-19/Mexico/MOR_CIAD-IMSS_202201058365/2022	OR152076	2022-06-04	Oaxaca	Pharyngeal or Nasopharyngeal swab	Female	24	Ambulatory	BA.2.9
	EPI_ISL_13567562	hCoV-19/Mexico/MOR_CIAD-IMSS_202201058761/2022	OR152077	2022-06-09	Yucatan	Pharyngeal or Nasopharyngeal swab	Female	71	Ambulatory	BA.2.12.1
	EPI_ISL_13567563	hCoV-19/Mexico/MOR_CIAD-IMSS_202201058762/2022	OR152078	2022-06-09	Yucatan	Pharyngeal or Nasopharyngeal swab	Female	71	Ambulatory	BA.2.12.1
	EPI_ISL_13567564	hCoV-19/Mexico/OAX_CIAD-IMSS_202201058060/2022	OR152079	2022-06-04	Oaxaca	Pharyngeal or Nasopharyngeal swab	Female	24	Ambulatory	BA.1.1
	EPI_ISL_13567565	hCoV-19/Mexico/OAX_CIAD-IMSS_202201058740/2022	OR152080	2022-06-09	Yucatan	Pharyngeal or Nasopharyngeal swab	Female	71	Ambulatory	BA.1.1
	EPI_ISL_13567566	hCoV-19/Mexico/OAX_CIAD-IMSS_202201058742/2022	OR152081	2022-06-09	Yucatan	Pharyngeal or Nasopharyngeal swab	Female	71	Ambulatory	BA.1.1
	EPI_ISL_13567567	hCoV-19/Mexico/PUE_CIAD-IMSS_202201058604/2022	OR152082	2022-06-09	Yucatan	Pharyngeal or Nasopharyngeal swab	Female	71	Ambulatory	BA.2.12.1
	EPI_ISL_13567568	hCoV-19/Mexico/PUE_CIAD-IMSS_202201058608/2022	OR152083	2022-06-09	Yucatan	Pharyngeal or Nasopharyngeal swab	Female	71	Ambulatory	BA.2.12.1
	EPI_ISL_13567569	hCoV-19/Mexico/PUE_CIAD-IMSS_202201058610/2022	OR152084	2022-06-09	Yucatan	Pharyngeal or Nasopharyngeal swab	Female	71	Ambulatory	BA.2.12.1
	EPI_ISL_13567570	hCoV-19/Mexico/PUE_CIAD-IMSS_202201058612/2022	OR152085	2022-06-09	Yucatan	Pharyngeal or Nasopharyngeal swab	Female	71	Ambulatory	BA.5.1
	EPI_ISL_13567571	hCoV-19/Mexico/PUE_CIAD-IMSS_202201058613/2022	OR152086	2022-06-09	Yucatan	Pharyngeal or Nasopharyngeal swab	Female	71	Ambulatory	BA.2.12.1
	EPI_ISL_13567572	hCoV-19/Mexico/PUE_CIAD-IMSS_202201058614/2022	OR152087	2022-06-09	Yucatan	Pharyngeal or Nasopharyngeal swab	Female	71	Ambulatory	BA.5.1
	EPI_ISL_13567573	hCoV-19/Mexico/PUE_CIAD-IMSS_202201058616/2022	OR152088	2022-06-09	Yucatan	Pharyngeal or Nasopharyngeal swab	Female	71	Ambulatory	BA.2.9
	EPI_ISL_13567574	hCoV-19/Mexico/PUE_CIAD-IMSS_202201058620/2022	OR152089	2022-06-09	Yucatan	Pharyngeal or Nasopharyngeal swab	Female	71	Ambulatory	BA.2.12.1
	EPI_ISL_13567575	hCoV-19/Mexico/QUE_CIAD-IMSS_202201058461/2022	OR152090	2022-06-08	State of Mexico	Pharyngeal or Nasopharyngeal swab	Male	55	Ambulatory	BA.2.12.1
	EPI_ISL_13567576	hCoV-19/Mexico/QUE_CIAD-IMSS_202201058464/2022	OR152091	2022-06-08	State of Mexico	Pharyngeal or Nasopharyngeal swab	Male	55	Ambulatory	BA.4
	EPI_ISL_13567577	hCoV-19/Mexico/QUE_CIAD-IMSS_202201058469/2022	OR152092	2022-06-08	State of Mexico	Pharyngeal or Nasopharyngeal swab	Male	55	Ambulatory	BA.2.12.1
	EPI_ISL_13567578	hCoV-19/Mexico/QUE_CIAD-IMSS_202201058470/2022	OR152093	2022-06-08	State of Mexico	Pharyngeal or Nasopharyngeal swab	Male	55	Ambulatory	BA.2.12.1
	EPI_ISL_13567579	hCoV-19/Mexico/VER_CIAD-IMSS_202201057964/2022	OR152094	2022-06-09	Nuevo Leon	Pharyngeal or Nasopharyngeal swab	Male	0	Hospitalized	BA.2.18
	EPI_ISL_13567580	hCoV-19/Mexico/VER_CIAD-IMSS_202201058566/2022	OR152095	2022-06-08	State of Mexico	Nasopharyngeal swab	Female	30	Ambulatory	BA.2.9
	EPI_ISL_13567581	hCoV-19/Mexico/VER_CIAD-IMSS_202201058567/2022	OR152096	2022-06-07	Veracruz	Pharyngeal or Nasopharyngeal swab	Male	32	Ambulatory	BA.4
	EPI_ISL_13567582	hCoV-19/Mexico/VER_CIAD-IMSS_202201058572/2022	OR152097	2022-06-09	Yucatan	Pharyngeal or Nasopharyngeal swab	Female	71	Ambulatory	BA.2.9
	EPI_ISL_13567583	hCoV-19/Mexico/VER_CIAD-IMSS_202201058573/2022	OR152098	2022-06-09	Yucatan	Pharyngeal or Nasopharyngeal swab	Female	71	Ambulatory	BA.2.9
	EPI_ISL_13575167	hCoV-19/Mexico/CMX_IBT_IMSS_8207/2022	OR152099	2022-06-14	Mexico City	Pharyngeal / Nasopharyngeal swab	Male	10	Hospitalized	BA.2.12.1
	EPI_ISL_13575168	hCoV-19/Mexico/OAX_IBT_IMSS_8339/2022	OR152100	2022-06-13	Oaxaca	Pharyngeal / Nasopharyngeal swab	Male	73	Hospitalized	BA.2.9
	EPI_ISL_13575169	hCoV-19/Mexico/JAL_IBT_IMSS_8040/2022	OR152101	2022-06-15	Jalisco	Pharyngeal / Nasopharyngeal swab	Female	23	Ambulatory	BA.5.1
	EPI_ISL_13575170	hCoV-19/Mexico/VER_IBT_IMSS_8149/2022	OR152102	2022-06-11	Veracruz	Pharyngeal / Nasopharyngeal swab	Male	39	Ambulatory	BA.2
	EPI_ISL_13575171	hCoV-19/Mexico/MEX_IBT_IMSS_8159/2022	OR152103	2022-06-14	State of Mexico	Pharyngeal / Nasopharyngeal swab	Female	51	Ambulatory	BA.2.12.1
	EPI_ISL_13575172	hCoV-19/Mexico/CMX_IBT_IMSS_8305/2022	OR152104	2022-06-15	Mexico City	Pharyngeal / Nasopharyngeal swab	Female	34	Ambulatory	BA.2.9
	EPI_ISL_13575173	hCoV-19/Mexico/YUC_IBT_IMSS_8020/2022	OR152105	2022-06-17	Yucatan	Pharyngeal / Nasopharyngeal swab	Male	41	Ambulatory	BA.2.9
	EPI_ISL_13575174	hCoV-19/Mexico/CMX_IBT_IMSS_8156/2022	OR152106	2022-06-13	Mexico City	Pharyngeal / Nasopharyngeal swab	Female	23	Ambulatory	BA.2.9
	EPI_ISL_13575175	hCoV-19/Mexico/PUE_IBT_IMSS_8115/2022	OR152107	2022-06-08	Puebla	Pharyngeal / Nasopharyngeal swab	Male	23	Ambulatory	BA.4.1
	EPI_ISL_13575176	hCoV-19/Mexico/BCS_IBT_IMSS_8137/2022	OR152108	2022-06-12	Baja California Sur	Nasopharyngeal swab	Male	73	Hospitalized	BA.2.12.1
	EPI_ISL_13575177	hCoV-19/Mexico/BCN_IBT_IMSS_8268/2022	OR152109	2022-06-10	Baja California	Pharyngeal / Nasopharyngeal swab	Male	63	Ambulatory	BA.4.1
	EPI_ISL_13575178	hCoV-19/Mexico/BCS_IBT_IMSS_8286/2022	OR152110	2022-06-14	Baja California Sur	Pharyngeal / Nasopharyngeal swab	Female	47	Ambulatory	BA.2
	EPI_ISL_13575179	hCoV-19/Mexico/CMX_IBT_IMSS_8306/2022	OR152111	2022-06-16	Mexico City	Pharyngeal / Nasopharyngeal swab	Female	21	Hospitalized	BA.4.1
	EPI_ISL_13575180	hCoV-19/Mexico/BCN_IBT_IMSS_8112/2022	OR152112	2022-06-08	Baja California	Pharyngeal / Nasopharyngeal swab	Male	44	Ambulatory	BA.2.18
	EPI_ISL_13575181	hCoV-19/Mexico/CMX_IBT_IMSS_8210/2022	OR152113	2022-06-14	Mexico City	Pharyngeal / Nasopharyngeal swab	Male	26	Ambulatory	BA.4.1
	EPI_ISL_13575182	hCoV-19/Mexico/PUE_IBT_IMSS_8296/2022	OR152114	2022-06-12	Puebla	Pharyngeal swab	Female	79	Ambulatory	BA.2.12.1
	EPI_ISL_13575183	hCoV-19/Mexico/BCN_IBT_IMSS_8299/2022	OR152115	2022-06-10	Baja California	Pharyngeal / Nasopharyngeal swab	Male	31	Ambulatory	BA.4
	EPI_ISL_13575184	hCoV-19/Mexico/YUC_IBT_IMSS_8011/2022	OR152116	2022-06-17	Yucatan	Pharyngeal / Nasopharyngeal swab	Male	17	Ambulatory	BA.2.9
	EPI_ISL_13575185	hCoV-19/Mexico/YUC_IBT_IMSS_8027/2022	OR152117	2022-06-16	Yucatan	Pharyngeal / Nasopharyngeal swab	Male	18	Ambulatory	BA.2.12.1
	EPI_ISL_13575186	hCoV-19/Mexico/NLE_IBT_IMSS_8095/2022	OR152118	2022-06-16	Nuevo Leon	Pharyngeal / Nasopharyngeal swab	Male	75	Hospitalized	BA.2.12.1
	EPI_ISL_13575187	hCoV-19/Mexico/CMX_IBT_IMSS_8211/2022	OR152119	2022-06-13	Mexico City	Pharyngeal / Nasopharyngeal swab	Female	58	Ambulatory	BA.2.12.1
	EPI_ISL_13575188	hCoV-19/Mexico/PUE_IBT_IMSS_8292/2022	OR152120	2022-06-10	Puebla	Nasopharyngeal swab	Female	46	Ambulatory	BA.2
	EPI_ISL_13575189	hCoV-19/Mexico/PUE_IBT_IMSS_8298/2022	OR152121	2022-06-10	Puebla	Pharyngeal / Nasopharyngeal swab	Male	23	Ambulatory	BA.2.12.1
	EPI_ISL_13575190	hCoV-19/Mexico/YUC_IBT_IMSS_8013/2022	OR152122	2022-06-17	Yucatan	Pharyngeal / Nasopharyngeal swab	Male	42	Ambulatory	BA.2.12.1
	EPI_ISL_13575191	hCoV-19/Mexico/YUC_IBT_IMSS_8029/2022	OR152123	2022-06-17	Yucatan	Pharyngeal / Nasopharyngeal swab	Male	20	Ambulatory	BA.2
	EPI_ISL_13575192	hCoV-19/Mexico/CMX_IBT_IMSS_8190/2022	OR152124	2022-06-14	Mexico City	Nasopharyngeal swab	Female	31	Hospitalized	BA.2.9
	EPI_ISL_13575193	hCoV-19/Mexico/YUC_IBT_IMSS_8017/2022	OR152125	2022-06-17	Yucatan	Pharyngeal / Nasopharyngeal swab	Male	22	Ambulatory	BA.2.9
	EPI_ISL_13575194	hCoV-19/Mexico/JAL_IBT_IMSS_8047/2022	OR152126	2022-06-09	Jalisco	Pharyngeal / Nasopharyngeal swab	Female	42	Ambulatory	BA.2
	EPI_ISL_13575195	hCoV-19/Mexico/BCS_IBT_IMSS_8123/2022	OR152127	2022-06-08	Baja California Sur	Pharyngeal / Nasopharyngeal swab	Female	41	Ambulatory	BA.2.18
	EPI_ISL_13575196	hCoV-19/Mexico/CMX_IBT_IMSS_8155/2022	OR152128	2022-06-13	Mexico City	Pharyngeal / Nasopharyngeal swab	Female	17	Hospitalized	BA.2.12.1
	EPI_ISL_13575197	hCoV-19/Mexico/CMX_IBT_IMSS_8354/2022	OR152129	2022-06-15	Mexico City	Pharyngeal / Nasopharyngeal swab	Male	0	Ambulatory	BA.2.12.1
	EPI_ISL_13575198	hCoV-19/Mexico/YUC_IBT_IMSS_8019/2022	OR152130	2022-06-17	Yucatan	Pharyngeal / Nasopharyngeal swab	Female	13	Ambulatory	BA.2.9
	EPI_ISL_13575199	hCoV-19/Mexico/YUC_IBT_IMSS_8022/2022	OR152131	2022-06-17	Yucatan	Pharyngeal / Nasopharyngeal swab	Female	22	Ambulatory	BA.2.9
	EPI_ISL_13575200	hCoV-19/Mexico/NLE_IBT_IMSS_8097/2022	OR152132	2022-06-17	Nuevo Leon	Pharyngeal / Nasopharyngeal swab	Male	50	Ambulatory	BA.5.1
	EPI_ISL_13575201	hCoV-19/Mexico/BCN_IBT_IMSS_8113/2022	OR152133	2022-06-08	Baja California	Pharyngeal / Nasopharyngeal swab	Female	52	Ambulatory	BA.2.3.15
	EPI_ISL_13575202	hCoV-19/Mexico/CMX_IBT_IMSS_8173/2022	OR152134	2022-06-13	Mexico City	Pharyngeal / Nasopharyngeal swab	Male	27	Ambulatory	BA.2.12.1
	EPI_ISL_13575203	hCoV-19/Mexico/BCS_IBT_IMSS_8287/2022	OR152135	2022-06-14	Baja California Sur	Pharyngeal / Nasopharyngeal swab	Female	54	Ambulatory	BA.2
	EPI_ISL_13575204	hCoV-19/Mexico/YUC_IBT_IMSS_8025/2022	OR152136	2022-06-17	Yucatan	Pharyngeal / Nasopharyngeal swab	Male	28	Ambulatory	BA.2.12.1
	EPI_ISL_13575205	hCoV-19/Mexico/CMX_IBT_IMSS_8178/2022	OR152137	2022-06-13	Mexico City	Pharyngeal / Nasopharyngeal swab	Female	33	Ambulatory	BA.2
	EPI_ISL_13575206	hCoV-19/Mexico/OAX_IBT_IMSS_8338/2022	OR152138	2022-06-13	Oaxaca	Pharyngeal / Nasopharyngeal swab	Male	59	Ambulatory	BA.2.12.1
	EPI_ISL_13575207	hCoV-19/Mexico/YUC_IBT_IMSS_8015/2022	OR152139	2022-06-17	Yucatan	Pharyngeal / Nasopharyngeal swab	Male	47	Ambulatory	BA.2.9
	EPI_ISL_13575208	hCoV-19/Mexico/NLE_IBT_IMSS_8086/2022	OR152140	2022-06-16	Nuevo Leon	Nasopharyngeal swab	Female	56	Ambulatory	BA.2
	EPI_ISL_13575209	hCoV-19/Mexico/MEX_IBT_IMSS_8343/2022	OR152141	2022-06-15	State of Mexico	Pharyngeal / Nasopharyngeal swab	Male	41	Ambulatory	BA.2.3
	EPI_ISL_13575210	hCoV-19/Mexico/CMX_IBT_IMSS_8364/2022	OR152142	2022-06-15	Mexico City	Pharyngeal / Nasopharyngeal swab	Female	52	Ambulatory	BA.5.2
	EPI_ISL_13575211	hCoV-19/Mexico/YUC_IBT_IMSS_8026/2022	OR152143	2022-06-17	Yucatan	Pharyngeal / Nasopharyngeal swab	Female	27	Ambulatory	BA.2.9
	EPI_ISL_13575212	hCoV-19/Mexico/BCS_IBT_IMSS_8116/2022	OR152144	2022-06-08	Baja California Sur	Pharyngeal / Nasopharyngeal swab	Female	31	Ambulatory	BA.2.18
	EPI_ISL_13575213	hCoV-19/Mexico/PUE_IBT_IMSS_8295/2022	OR152145	2022-06-11	Puebla	Pharyngeal / Nasopharyngeal swab	Male	28	Ambulatory	BA.2.12.1
	EPI_ISL_13575214	hCoV-19/Mexico/CMX_IBT_IMSS_8307/2022	OR152146	2022-06-15	Mexico City	Pharyngeal / Nasopharyngeal swab	Male	14	Hospitalized	BA.2.12.1
	EPI_ISL_13575215	hCoV-19/Mexico/YUC_IBT_IMSS_8012/2022	OR152147	2022-06-17	Yucatan	Pharyngeal / Nasopharyngeal swab	Female	45	Ambulatory	BA.2.12.1
	EPI_ISL_13575216	hCoV-19/Mexico/YUC_IBT_IMSS_8024/2022	OR152148	2022-06-17	Yucatan	Pharyngeal / Nasopharyngeal swab	Female	20	Ambulatory	BF.1
	EPI_ISL_13575217	hCoV-19/Mexico/NLE_IBT_IMSS_8077/2022	OR152149	2022-06-15	Nuevo Leon	Nasopharyngeal swab	Female	31	Ambulatory	BA.2
	EPI_ISL_13575218	hCoV-19/Mexico/BCS_IBT_IMSS_8117/2022	OR152150	2022-06-08	Baja California Sur	Pharyngeal / Nasopharyngeal swab	Male	9	Ambulatory	BA.2.18
	EPI_ISL_13575219	hCoV-19/Mexico/BCN_IBT_IMSS_8272/2022	OR152151	2022-06-13	Baja California	Pharyngeal / Nasopharyngeal swab	Female	52	Ambulatory	BA.2.9
	EPI_ISL_13575220	hCoV-19/Mexico/BCN_IBT_IMSS_8274/2022	OR152152	2022-06-13	Baja California	Pharyngeal / Nasopharyngeal swab	Female	78	Hospitalized	BA.2.12.1
	EPI_ISL_13575221	hCoV-19/Mexico/BCS_IBT_IMSS_8281/2022	OR152153	2022-06-13	Baja California Sur	Pharyngeal / Nasopharyngeal swab	Male	50	Ambulatory	BA.2.12.1
	EPI_ISL_13575222	hCoV-19/Mexico/CMX_IBT_IMSS_8322/2022	OR152154	2022-06-16	Mexico City	Pharyngeal / Nasopharyngeal swab	Female	38	Ambulatory	BA.5.2.1
	EPI_ISL_13575223	hCoV-19/Mexico/CMX_IBT_IMSS_8174/2022	OR152155	2022-06-14	Mexico City	Pharyngeal / Nasopharyngeal swab	Female	52	Ambulatory	BA.5.1
	EPI_ISL_13575224	hCoV-19/Mexico/CMX_IBT_IMSS_8175/2022	OR152156	2022-06-14	Mexico City	Pharyngeal / Nasopharyngeal swab	Male	46	Ambulatory	BA.4
	EPI_ISL_13575225	hCoV-19/Mexico/NLE_IBT_IMSS_8089/2022	OR152157	2022-06-16	Nuevo Leon	Pharyngeal / Nasopharyngeal swab	Female	32	Hospitalized	BA.5.1
	EPI_ISL_13575226	hCoV-19/Mexico/CMX_IBT_IMSS_8222/2022	OR152158	2022-06-15	Mexico City	Pharyngeal / Nasopharyngeal swab	Female	0	Ambulatory	BA.2.12.1
	EPI_ISL_13575227	hCoV-19/Mexico/BCN_IBT_IMSS_8250/2022	OR152159	2022-06-13	Baja California	Pharyngeal / Nasopharyngeal swab	Male	22	Ambulatory	BA.5.1
	EPI_ISL_13575228	hCoV-19/Mexico/NLE_IBT_IMSS_8082/2022	OR152160	2022-06-15	Nuevo Leon	Pharyngeal / Nasopharyngeal swab	Male	89	Hospitalized	BA.2.37
	EPI_ISL_13575229	hCoV-19/Mexico/NLE_IBT_IMSS_8099/2022	OR152161	2022-06-17	Nuevo Leon	Pharyngeal / Nasopharyngeal swab	Male	88	Hospitalized	BA.5.1
	EPI_ISL_13575230	hCoV-19/Mexico/CMX_IBT_IMSS_8154/2022	OR152162	2022-06-13	Mexico City	Pharyngeal swab	Female	53	Ambulatory	BA.5.1
	EPI_ISL_13575231	hCoV-19/Mexico/CMX_IBT_IMSS_8177/2022	OR152163	2022-06-14	Mexico City	Pharyngeal / Nasopharyngeal swab	Female	54	Ambulatory	BA.5.1
	EPI_ISL_13575232	hCoV-19/Mexico/BCS_IBT_IMSS_8288/2022	OR152164	2022-06-14	Baja California Sur	Pharyngeal / Nasopharyngeal swab	Female	58	Ambulatory	BA.2.12.1
	EPI_ISL_13575233	hCoV-19/Mexico/CMX_IBT_IMSS_8361/2022	OR152165	2022-06-16	Mexico City	Pharyngeal / Nasopharyngeal swab	Female	36	Ambulatory	BA.2
	EPI_ISL_13575234	hCoV-19/Mexico/YUC_IBT_IMSS_8023/2022	OR152166	2022-06-17	Yucatan	Pharyngeal / Nasopharyngeal swab	Female	32	Ambulatory	BA.2.12.1
	EPI_ISL_13575235	hCoV-19/Mexico/BCS_IBT_IMSS_8134/2022	OR152167	2022-06-10	Baja California Sur	Pharyngeal / Nasopharyngeal swab	Male	34	Ambulatory	BA.2.18
	EPI_ISL_13575236	hCoV-19/Mexico/CMX_IBT_IMSS_8313/2022	OR152168	2022-06-15	Mexico City	Pharyngeal / Nasopharyngeal swab	Female	37	Ambulatory	BA.5.1
	EPI_ISL_13575237	hCoV-19/Mexico/CMX_IBT_IMSS_8326/2022	OR152169	2022-06-16	Mexico City	Pharyngeal / Nasopharyngeal swab	Female	28	Ambulatory	BA.2.12.1
	EPI_ISL_13575238	hCoV-19/Mexico/YUC_IBT_IMSS_8021/2022	OR152170	2022-06-17	Yucatan	Pharyngeal / Nasopharyngeal swab	Female	47	Ambulatory	BA.2.12.1
	EPI_ISL_13575239	hCoV-19/Mexico/JAL_IBT_IMSS_8035/2022	OR152171	2022-06-10	Jalisco	Pharyngeal / Nasopharyngeal swab	Female	53	Ambulatory	BA.2.12.1
	EPI_ISL_13575240	hCoV-19/Mexico/JAL_IBT_IMSS_8046/2022	OR152172	2022-06-14	Jalisco	Pharyngeal / Nasopharyngeal swab	Female	62	Ambulatory	BA.2.9
	EPI_ISL_13575241	hCoV-19/Mexico/JAL_IBT_IMSS_8048/2022	OR152173	2022-06-10	Jalisco	Pharyngeal / Nasopharyngeal swab	Female	63	Ambulatory	BA.2.9
	EPI_ISL_13575242	hCoV-19/Mexico/CMX_IBT_IMSS_8176/2022	OR152174	2022-06-14	Mexico City	Pharyngeal / Nasopharyngeal swab	Female	22	Ambulatory	BA.2.31
	EPI_ISL_13575243	hCoV-19/Mexico/MEX_IBT_IMSS_8359/2022	OR152175	2022-06-13	State of Mexico	Pharyngeal / Nasopharyngeal swab	Male	18	Ambulatory	BA.2.12.1
	EPI_ISL_13575244	hCoV-19/Mexico/CMX_IBT_IMSS_8231/2022	OR152176	2022-06-14	Mexico City	Pharyngeal / Nasopharyngeal swab	Female	42	Ambulatory	BA.2
	EPI_ISL_13575245	hCoV-19/Mexico/NLE_IBT_IMSS_8109/2022	OR152177	2022-06-19	Nuevo Leon	Pharyngeal / Nasopharyngeal swab	Male	10	Hospitalized	BA.2.12.1
	EPI_ISL_13575246	hCoV-19/Mexico/JAL_IBT_IMSS_8039/2022	OR152178	2022-06-15	Jalisco	Pharyngeal / Nasopharyngeal swab	Female	24	Ambulatory	BA.2.12.1
	EPI_ISL_13575247	hCoV-19/Mexico/PUE_IBT_IMSS_8289/2022	OR152179	2022-06-10	Puebla	Pharyngeal swab	Female	25	Ambulatory	BA.5.1
	EPI_ISL_13575248	hCoV-19/Mexico/MOR_IBT_IMSS_8335/2022	OR152180	2022-06-14	Morelos	Pharyngeal / Nasopharyngeal swab	Male	37	Ambulatory	BA.2
	EPI_ISL_13575249	hCoV-19/Mexico/CMX_IBT_IMSS_8188/2022	OR152181	2022-06-13	Mexico City	Nasopharyngeal swab	Male	67	Ambulatory	BA.2.12.1
	EPI_ISL_13575250	hCoV-19/Mexico/CMX_IBT_IMSS_8317/2022	OR152182	2022-06-14	Mexico City	Nasopharyngeal swab	Male	25	Ambulatory	BA.5.1
	EPI_ISL_13575251	hCoV-19/Mexico/CMX_IBT_IMSS_8356/2022	OR152183	2022-06-16	Mexico City	Pharyngeal / Nasopharyngeal swab	Female	29	Ambulatory	BA.5.1
	EPI_ISL_13575252	hCoV-19/Mexico/CMX_IBT_IMSS_8368/2022	OR152184	2022-06-16	Mexico City	Pharyngeal / Nasopharyngeal swab	Male	22	Ambulatory	BA.5.1
	EPI_ISL_13575253	hCoV-19/Mexico/QUE_IBT_IMSS_8237/2022	OR152185	2022-06-13	Queretaro	Pharyngeal / Nasopharyngeal swab	Female	36	Ambulatory	BA.2.12.1
	EPI_ISL_13575254	hCoV-19/Mexico/MEX_IBT_IMSS_8152/2022	OR152186	2022-06-13	State of Mexico	Nasopharyngeal swab	Female	46	Ambulatory	BA.5.2
	EPI_ISL_13575255	hCoV-19/Mexico/CMX_IBT_IMSS_8170/2022	OR152187	2022-06-13	Mexico City	Pharyngeal / Nasopharyngeal swab	Female	54	Ambulatory	BA.5.1
	EPI_ISL_13575256	hCoV-19/Mexico/MEX_IBT_IMSS_8228/2022	OR152188	2022-06-15	State of Mexico	Pharyngeal / Nasopharyngeal swab	Female	60	Ambulatory	BA.5.1
	EPI_ISL_13575257	hCoV-19/Mexico/CMX_IBT_IMSS_8329/2022	OR152189	2022-06-16	Mexico City	Pharyngeal / Nasopharyngeal swab	Female	50	Ambulatory	BA.2.12.1
	EPI_ISL_13575258	hCoV-19/Mexico/CMX_IBT_IMSS_8162/2022	OR152190	2022-06-14	Mexico City	Pharyngeal / Nasopharyngeal swab	Female	35	Ambulatory	BA.4.1
	EPI_ISL_13575259	hCoV-19/Mexico/BCS_IBT_IMSS_8283/2022	OR152191	2022-06-13	Baja California Sur	Pharyngeal / Nasopharyngeal swab	Female	8	Hospitalized	BA.2
	EPI_ISL_13575260	hCoV-19/Mexico/CMX_IBT_IMSS_8316/2022	OR152192	2022-06-14	Mexico City	Nasopharyngeal swab	Female	71	Ambulatory	BA.2.12.1
	EPI_ISL_13575261	hCoV-19/Mexico/BCS_IBT_IMSS_8120/2022	OR152193	2022-06-09	Baja California Sur	Nasopharyngeal swab	Female	23	Ambulatory	BA.2.18
	EPI_ISL_13575262	hCoV-19/Mexico/CMX_IBT_IMSS_8153/2022	OR152194	2022-06-13	Mexico City	Pharyngeal / Nasopharyngeal swab	Male	23	Ambulatory	BA.2.12.1
	EPI_ISL_13575263	hCoV-19/Mexico/CMX_IBT_IMSS_8181/2022	OR152195	2022-06-13	Mexico City	Pharyngeal / Nasopharyngeal swab	Male	1	Ambulatory	BA.4.1
	EPI_ISL_13575264	hCoV-19/Mexico/MEX_IBT_IMSS_8182/2022	OR152196	2022-06-13	State of Mexico	Pharyngeal / Nasopharyngeal swab	Female	53	Ambulatory	BA.2.12.1
	EPI_ISL_13575265	hCoV-19/Mexico/YUC_IBT_IMSS_8018/2022	OR152197	2022-06-17	Yucatan	Pharyngeal / Nasopharyngeal swab	Male	46	Ambulatory	BA.2.12.1
	EPI_ISL_13575266	hCoV-19/Mexico/BCS_IBT_IMSS_8197/2022	OR152198	2022-06-13	Baja California Sur	Pharyngeal / Nasopharyngeal swab	Female	31	Hospitalized	BA.2.12.1
	EPI_ISL_13575267	hCoV-19/Mexico/CMX_IBT_IMSS_8219/2022	OR152199	2022-06-15	Mexico City	Pharyngeal / Nasopharyngeal swab	Female	46	Ambulatory	BA.5.1
	EPI_ISL_13575268	hCoV-19/Mexico/MEX_IBT_IMSS_8227/2022	OR152200	2022-06-14	State of Mexico	Pharyngeal / Nasopharyngeal swab	Female	50	Ambulatory	BA.5.1
	EPI_ISL_13575269	hCoV-19/Mexico/CMX_IBT_IMSS_8327/2022	OR152201	2022-06-15	Mexico City	Pharyngeal / Nasopharyngeal swab	Male	61	Ambulatory	BA.5.1
	EPI_ISL_13575270	hCoV-19/Mexico/OAX_IBT_IMSS_8340/2022	OR152202	2022-06-13	Oaxaca	Pharyngeal / Nasopharyngeal swab	Male	55	Hospitalized	BA.2.9
	EPI_ISL_13575271	hCoV-19/Mexico/CMX_IBT_IMSS_8349/2022	OR152203	2022-06-15	Mexico City	Pharyngeal / Nasopharyngeal swab	Female	11	Ambulatory	BA.5.1
	EPI_ISL_13575272	hCoV-19/Mexico/MEX_IBT_IMSS_8350/2022	OR152204	2022-06-15	State of Mexico	Pharyngeal / Nasopharyngeal swab	Male	40	Ambulatory	BA.5.1
	EPI_ISL_13575273	hCoV-19/Mexico/CMX_IBT_IMSS_8351/2022	OR152205	2022-06-15	Mexico City	Pharyngeal / Nasopharyngeal swab	Female	44	Ambulatory	BA.4.1
	EPI_ISL_13575274	hCoV-19/Mexico/CMX_IBT_IMSS_8366/2022	OR152206	2022-06-15	Mexico City	Pharyngeal / Nasopharyngeal swab	Male	29	Ambulatory	BA.2.12.1
	EPI_ISL_13575275	hCoV-19/Mexico/YUC_IBT_IMSS_8010/2022	OR152207	2022-06-17	Yucatan	Pharyngeal / Nasopharyngeal swab	Female	30	Ambulatory	BA.2.12.1
	EPI_ISL_13575276	hCoV-19/Mexico/JAL_IBT_IMSS_8042/2022	OR152208	2022-06-15	Jalisco	Pharyngeal / Nasopharyngeal swab	Male	2	Ambulatory	BA.4
	EPI_ISL_13575277	hCoV-19/Mexico/CMX_IBT_IMSS_8187/2022	OR152209	2022-06-13	Mexico City	Nasopharyngeal swab	Female	55	Ambulatory	BA.5.1
	EPI_ISL_13575278	hCoV-19/Mexico/CMX_IBT_IMSS_8203/2022	OR152210	2022-06-14	Mexico City	Pharyngeal / Nasopharyngeal swab	Female	70	Hospitalized	BA.5.1
	EPI_ISL_13575279	hCoV-19/Mexico/MEX_IBT_IMSS_8216/2022	OR152211	2022-06-14	State of Mexico	Pharyngeal / Nasopharyngeal swab	Female	39	Ambulatory	BA.5.1
	EPI_ISL_13575280	hCoV-19/Mexico/CMX_IBT_IMSS_8232/2022	OR152212	2022-06-15	Mexico City	Pharyngeal / Nasopharyngeal swab	Female	70	Ambulatory	BA.2.40.1
	EPI_ISL_13575281	hCoV-19/Mexico/MEX_IBT_IMSS_8248/2022	OR152213	2022-06-14	State of Mexico	Pharyngeal / Nasopharyngeal swab	Female	54	Ambulatory	BA.2.12.1
	EPI_ISL_13575282	hCoV-19/Mexico/CMX_IBT_IMSS_8325/2022	OR152214	2022-06-16	Mexico City	Pharyngeal / Nasopharyngeal swab	Male	37	Ambulatory	BA.5.1
	EPI_ISL_13575283	hCoV-19/Mexico/CMX_IBT_IMSS_8328/2022	OR152215	2022-06-16	Mexico City	Pharyngeal / Nasopharyngeal swab	Female	46	Ambulatory	BA.2
	EPI_ISL_13575284	hCoV-19/Mexico/YUC_IBT_IMSS_8014/2022	OR152216	2022-06-17	Yucatan	Pharyngeal / Nasopharyngeal swab	Male	27	Ambulatory	BF.1
	EPI_ISL_13575285	hCoV-19/Mexico/NLE_IBT_IMSS_8078/2022	OR152217	2022-06-14	Nuevo Leon	Pharyngeal / Nasopharyngeal swab	Female	35	Ambulatory	BA.5.5
	EPI_ISL_13575286	hCoV-19/Mexico/JAL_IBT_IMSS_8036/2022	OR152218	2022-06-10	Jalisco	Pharyngeal / Nasopharyngeal swab	Male	23	Ambulatory	BA.2.12.1
	EPI_ISL_13575287	hCoV-19/Mexico/VER_IBT_IMSS_8157/2022	OR152219	2022-06-10	Veracruz	Pharyngeal / Nasopharyngeal swab	Male	70	Hospitalized	BA.2
	EPI_ISL_13575288	hCoV-19/Mexico/BCS_IBT_IMSS_8200/2022	OR152220	2022-06-13	Baja California Sur	Pharyngeal / Nasopharyngeal swab	Female	63	Hospitalized	BA.2.12.1
	EPI_ISL_13575289	hCoV-19/Mexico/OAX_IBT_IMSS_8342/2022	OR152221	2022-06-13	Oaxaca	Pharyngeal / Nasopharyngeal swab	Male	48	Ambulatory	BA.5.5
	EPI_ISL_13575290	hCoV-19/Mexico/BCS_IBT_IMSS_8142/2022	OR152222	2022-06-09	Baja California Sur	Pharyngeal / Nasopharyngeal swab	Male	27	Ambulatory	BA.2.12.1
	EPI_ISL_13575291	hCoV-19/Mexico/MEX_IBT_IMSS_8150/2022	OR152223	2022-06-13	State of Mexico	Pharyngeal / Nasopharyngeal swab	Female	42	Ambulatory	BA.5.1
	EPI_ISL_13575292	hCoV-19/Mexico/MEX_IBT_IMSS_8165/2022	OR152224	2022-06-13	State of Mexico	Pharyngeal / Nasopharyngeal swab	Female	24	Ambulatory	BA.2.12.1
	EPI_ISL_13575293	hCoV-19/Mexico/MEX_IBT_IMSS_8167/2022	OR152225	2022-06-14	State of Mexico	Pharyngeal / Nasopharyngeal swab	Male	58	Ambulatory	BA.2
	EPI_ISL_13575294	hCoV-19/Mexico/CMX_IBT_IMSS_8189/2022	OR152226	2022-06-13	Mexico City	Nasopharyngeal swab	Male	29	Ambulatory	BA.5.1
	EPI_ISL_13575295	hCoV-19/Mexico/VER_IBT_IMSS_8191/2022	OR152227	2022-06-13	Veracruz	Pharyngeal / Nasopharyngeal swab	Female	40	Ambulatory	BA.2
	EPI_ISL_13575296	hCoV-19/Mexico/CMX_IBT_IMSS_8208/2022	OR152228	2022-06-14	Mexico City	Pharyngeal / Nasopharyngeal swab	Female	22	Ambulatory	BA.5.1
	EPI_ISL_13575297	hCoV-19/Mexico/BCN_IBT_IMSS_8249/2022	OR152229	2022-06-09	Baja California	Pharyngeal / Nasopharyngeal swab	Male	31	Ambulatory	BA.2.12.1
	EPI_ISL_13575298	hCoV-19/Mexico/GRO_IBT_IMSS_8279/2022	OR152230	2022-06-15	Guerrero	Pharyngeal / Nasopharyngeal swab	Female	36	Ambulatory	BA.5.1
	EPI_ISL_13575299	hCoV-19/Mexico/BCS_IBT_IMSS_8280/2022	OR152231	2022-06-13	Baja California Sur	Pharyngeal / Nasopharyngeal swab	Female	7	Hospitalized	BA.2.12.1
	EPI_ISL_13575300	hCoV-19/Mexico/CMX_IBT_IMSS_8304/2022	OR152232	2022-06-15	Mexico City	Pharyngeal / Nasopharyngeal swab	Female	97	Hospitalized	BF.1
	EPI_ISL_13575301	hCoV-19/Mexico/CMX_IBT_IMSS_8312/2022	OR152233	2022-06-15	Mexico City	Pharyngeal / Nasopharyngeal swab	Female	38	Ambulatory	BA.5.1
	EPI_ISL_13575302	hCoV-19/Mexico/CMX_IBT_IMSS_8318/2022	OR152234	2022-06-15	Mexico City	Nasopharyngeal swab	Female	28	Ambulatory	BA.2.18
	EPI_ISL_13575303	hCoV-19/Mexico/MOR_IBT_IMSS_8337/2022	OR152235	2022-06-14	Morelos	Pharyngeal / Nasopharyngeal swab	Male	6	Ambulatory	BA.2.12.1
	EPI_ISL_13575304	hCoV-19/Mexico/MEX_IBT_IMSS_8357/2022	OR152236	2022-06-13	State of Mexico	Pharyngeal / Nasopharyngeal swab	Male	45	Ambulatory	BA.2.12.1
	EPI_ISL_13575305	hCoV-19/Mexico/CMX_IBT_IMSS_8363/2022	OR152237	2022-06-15	Mexico City	Pharyngeal / Nasopharyngeal swab	Male	5	Ambulatory	BA.5.1
	EPI_ISL_13575306	hCoV-19/Mexico/YUC_IBT_IMSS_7946/2022	OR152238	2022-06-13	Yucatan	Pharyngeal / Nasopharyngeal swab	Male	31	Ambulatory	BA.2.12.1
	EPI_ISL_13575307	hCoV-19/Mexico/JAL_IBT_IMSS_8045/2022	OR152239	2022-06-14	Jalisco	Pharyngeal / Nasopharyngeal swab	Male	4	Ambulatory	BA.2.12.1
	EPI_ISL_13575308	hCoV-19/Mexico/BCS_IBT_IMSS_8136/2022	OR152240	2022-06-10	Baja California Sur	Pharyngeal / Nasopharyngeal swab	Female	48	Ambulatory	BA.2.12.1
	EPI_ISL_13575309	hCoV-19/Mexico/CMX_IBT_IMSS_8180/2022	OR152241	2022-06-13	Mexico City	Pharyngeal / Nasopharyngeal swab	Male	57	Ambulatory	BA.2.12.1
	EPI_ISL_13575310	hCoV-19/Mexico/MOR_IBT_IMSS_8186/2022	OR152242	2022-06-10	Morelos	Pharyngeal / Nasopharyngeal swab	Female	50	Ambulatory	BA.2.12.1
	EPI_ISL_13575311	hCoV-19/Mexico/CMX_IBT_IMSS_8229/2022	OR152243	2022-06-15	Mexico City	Pharyngeal / Nasopharyngeal swab	Female	11	Hospitalized	BA.2.12.1
	EPI_ISL_13575312	hCoV-19/Mexico/BCS_IBT_IMSS_8282/2022	OR152244	2022-06-13	Baja California Sur	Pharyngeal / Nasopharyngeal swab	Male	48	Ambulatory	BA.2.12.1
	EPI_ISL_13575313	hCoV-19/Mexico/CMX_IBT_IMSS_8303/2022	OR152245	2022-06-15	Mexico City	Pharyngeal / Nasopharyngeal swab	Female	65	Hospitalized	BF.1
	EPI_ISL_13575314	hCoV-19/Mexico/CMX_IBT_IMSS_8319/2022	OR152246	2022-06-15	Mexico City	Pharyngeal / Nasopharyngeal swab	Female	26	Ambulatory	BA.2.12.1
	EPI_ISL_13575315	hCoV-19/Mexico/CMX_IBT_IMSS_8331/2022	OR152247	2022-06-16	Mexico City	Pharyngeal / Nasopharyngeal swab	Female	3	Ambulatory	BA.2.12.1
	EPI_ISL_13575316	hCoV-19/Mexico/MEX_IBT_IMSS_8358/2022	OR152248	2022-06-13	State of Mexico	Pharyngeal / Nasopharyngeal swab	Female	42	Ambulatory	BA.2.12.1
	EPI_ISL_13575317	hCoV-19/Mexico/NLE_IBT_IMSS_8087/2022	OR152249	2022-06-16	Nuevo Leon	Nasopharyngeal swab	Female	33	Ambulatory	BA.2.3
	EPI_ISL_13575318	hCoV-19/Mexico/BCS_IBT_IMSS_8125/2022	OR152250	2022-06-08	Baja California Sur	Pharyngeal / Nasopharyngeal swab	Female	37	Ambulatory	BA.2.18
	EPI_ISL_13575319	hCoV-19/Mexico/BCS_IBT_IMSS_8130/2022	OR152251	2022-06-09	Baja California Sur	Pharyngeal / Nasopharyngeal swab	Female	26	Ambulatory	BA.2.12.1
	EPI_ISL_13575320	hCoV-19/Mexico/BCS_IBT_IMSS_8138/2022	OR152252	2022-06-11	Baja California Sur	Pharyngeal / Nasopharyngeal swab	Female	65	Hospitalized	BA.2.12.1
	EPI_ISL_13575321	hCoV-19/Mexico/BCS_IBT_IMSS_8139/2022	OR152253	2022-06-13	Baja California Sur	Pharyngeal / Nasopharyngeal swab	Female	29	Hospitalized	BA.2.12.1
	EPI_ISL_13575322	hCoV-19/Mexico/CMX_IBT_IMSS_8171/2022	OR152254	2022-06-13	Mexico City	Pharyngeal / Nasopharyngeal swab	Female	30	Ambulatory	BA.2.12.1
	EPI_ISL_13575323	hCoV-19/Mexico/VER_IBT_IMSS_8192/2022	OR152255	2022-06-13	Veracruz	Pharyngeal / Nasopharyngeal swab	Female	38	Ambulatory	BA.4
	EPI_ISL_13575324	hCoV-19/Mexico/CMX_IBT_IMSS_8206/2022	OR152256	2022-06-14	Mexico City	Pharyngeal / Nasopharyngeal swab	Female	84	Hospitalized	BA.5.1
	EPI_ISL_13575325	hCoV-19/Mexico/CMX_IBT_IMSS_8220/2022	OR152257	2022-06-15	Mexico City	Pharyngeal / Nasopharyngeal swab	Female	23	Ambulatory	BA.5.1
	EPI_ISL_13575326	hCoV-19/Mexico/QUE_IBT_IMSS_8246/2022	OR152258	2022-06-15	Queretaro	Pharyngeal / Nasopharyngeal swab	Female	85	Hospitalized	BA.2.12.1
	EPI_ISL_13575327	hCoV-19/Mexico/PUE_IBT_IMSS_8294/2022	OR152259	2022-06-12	Puebla	Nasopharyngeal swab	Female	26	Ambulatory	BA.2
	EPI_ISL_13575328	hCoV-19/Mexico/CMX_IBT_IMSS_8320/2022	OR152260	2022-06-15	Mexico City	Pharyngeal / Nasopharyngeal swab	Female	67	Ambulatory	BA.2.12.1
	EPI_ISL_13575329	hCoV-19/Mexico/CMX_IBT_IMSS_8330/2022	OR152261	2022-06-16	Mexico City	Pharyngeal / Nasopharyngeal swab	Male	35	Ambulatory	BA.5.2
	EPI_ISL_13575330	hCoV-19/Mexico/YUC_IBT_IMSS_8028/2022	OR152262	2022-06-17	Yucatan	Pharyngeal / Nasopharyngeal swab	Male	20	Ambulatory	BA.2.9
	EPI_ISL_13575331	hCoV-19/Mexico/BCS_IBT_IMSS_8119/2022	OR152263	2022-06-08	Baja California Sur	Pharyngeal / Nasopharyngeal swab	Male	44	Ambulatory	BA.2.18
	EPI_ISL_13575332	hCoV-19/Mexico/BCS_IBT_IMSS_8122/2022	OR152264	2022-06-08	Baja California Sur	Pharyngeal / Nasopharyngeal swab	Female	36	Ambulatory	BA.2.18
	EPI_ISL_13575333	hCoV-19/Mexico/BCS_IBT_IMSS_8129/2022	OR152265	2022-06-09	Baja California Sur	Pharyngeal / Nasopharyngeal swab	Female	26	Ambulatory	BA.2.12.1
	EPI_ISL_13575334	hCoV-19/Mexico/CMX_IBT_IMSS_8201/2022	OR152266	2022-06-14	Mexico City	Pharyngeal / Nasopharyngeal swab	Female	40	Ambulatory	BA.2.12.1
	EPI_ISL_13575335	hCoV-19/Mexico/MEX_IBT_IMSS_8215/2022	OR152267	2022-06-14	State of Mexico	Pharyngeal / Nasopharyngeal swab	Male	42	Ambulatory	BA.5.1
	EPI_ISL_13575336	hCoV-19/Mexico/MEX_IBT_IMSS_8252/2022	OR152268	2022-06-13	State of Mexico	Pharyngeal / Nasopharyngeal swab	Male	47	Ambulatory	BA.2.12.1
	EPI_ISL_13575337	hCoV-19/Mexico/BCN_IBT_IMSS_8267/2022	OR152269	2022-06-10	Baja California	Pharyngeal / Nasopharyngeal swab	Male	19	Ambulatory	BA.2.12.1
	EPI_ISL_13575338	hCoV-19/Mexico/MOR_IBT_IMSS_8333/2022	OR152270	2022-06-14	Morelos	Pharyngeal / Nasopharyngeal swab	Female	67	Ambulatory	BA.5.1
	EPI_ISL_13575339	hCoV-19/Mexico/MOR_IBT_IMSS_8336/2022	OR152271	2022-06-14	Morelos	Pharyngeal / Nasopharyngeal swab	Male	30	Ambulatory	BA.5.1
	EPI_ISL_13575340	hCoV-19/Mexico/CMX_IBT_IMSS_8344/2022	OR152272	2022-06-16	Mexico City	Pharyngeal / Nasopharyngeal swab	Male	69	Ambulatory	BA.5.1
	EPI_ISL_13575341	hCoV-19/Mexico/CMX_IBT_IMSS_8353/2022	OR152273	2022-06-15	Mexico City	Pharyngeal / Nasopharyngeal swab	Female	46	Ambulatory	BA.5.2
	EPI_ISL_13575342	hCoV-19/Mexico/CMX_IBT_IMSS_8365/2022	OR152274	2022-06-15	Mexico City	Pharyngeal / Nasopharyngeal swab	Female	34	Ambulatory	BA.2
	EPI_ISL_13575343	hCoV-19/Mexico/NLE_IBT_IMSS_8080/2022	OR152275	2022-06-14	Nuevo Leon	Pharyngeal / Nasopharyngeal swab	Male	82	Hospitalized	BA.2.12.1
	EPI_ISL_13575344	hCoV-19/Mexico/NLE_IBT_IMSS_8084/2022	OR152276	2022-06-15	Nuevo Leon	Pharyngeal / Nasopharyngeal swab	Female	40	Hospitalized	BA.5
	EPI_ISL_13575345	hCoV-19/Mexico/JAL_IBT_IMSS_8044/2022	OR152277	2022-06-15	Jalisco	Pharyngeal / Nasopharyngeal swab	Female	26	Ambulatory	BA.5.1
	EPI_ISL_13575346	hCoV-19/Mexico/MOR_IBT_IMSS_8183/2022	OR152278	2022-06-10	Morelos	Pharyngeal / Nasopharyngeal swab	Female	30	Ambulatory	BA.2.12.1
	EPI_ISL_13575347	hCoV-19/Mexico/QUE_IBT_IMSS_8244/2022	OR152279	2022-06-15	Queretaro	Pharyngeal / Nasopharyngeal swab	Male	46	Ambulatory	BA.5.2
	EPI_ISL_13575348	hCoV-19/Mexico/CMX_IBT_IMSS_8301/2022	OR152280	2022-06-15	Mexico City	Pharyngeal / Nasopharyngeal swab	Male	57	Ambulatory	BA.5.1
	EPI_ISL_13575349	hCoV-19/Mexico/NLE_IBT_IMSS_8085/2022	OR152281	2022-06-16	Nuevo Leon	Nasopharyngeal swab	Female	81	Hospitalized	BA.4
	EPI_ISL_13575350	hCoV-19/Mexico/BCS_IBT_IMSS_8118/2022	OR152282	2022-06-08	Baja California Sur	Pharyngeal / Nasopharyngeal swab	Male	38	Ambulatory	BA.2.18
	EPI_ISL_13575351	hCoV-19/Mexico/CMX_IBT_IMSS_8172/2022	OR152283	2022-06-13	Mexico City	Pharyngeal / Nasopharyngeal swab	Female	60	Ambulatory	BA.5.1
	EPI_ISL_13575352	hCoV-19/Mexico/CMX_IBT_IMSS_8179/2022	OR152284	2022-06-13	Mexico City	Pharyngeal / Nasopharyngeal swab	Female	6	Ambulatory	BA.5.1
	EPI_ISL_13575353	hCoV-19/Mexico/CMX_IBT_IMSS_8255/2022	OR152285	2022-06-14	Mexico City	Pharyngeal / Nasopharyngeal swab	Male	41	Ambulatory	BA.2.12.1
	EPI_ISL_13575354	hCoV-19/Mexico/BCN_IBT_IMSS_8270/2022	OR152286	2022-06-10	Baja California	Pharyngeal / Nasopharyngeal swab	Male	29	Ambulatory	BA.2.12.1
	EPI_ISL_13575355	hCoV-19/Mexico/YUC_IBT_IMSS_8016/2022	OR152287	2022-06-17	Yucatan	Pharyngeal / Nasopharyngeal swab	Male	42	Ambulatory	BA.2.9
	EPI_ISL_13575356	hCoV-19/Mexico/NLE_IBT_IMSS_8068/2022	OR152288	2022-06-13	Nuevo Leon	Nasopharyngeal swab	Female	28	Ambulatory	BA.4.1
	EPI_ISL_13575357	hCoV-19/Mexico/NLE_IBT_IMSS_8069/2022	OR152289	2022-06-14	Nuevo Leon	Pharyngeal / Nasopharyngeal swab	Male	26	Hospitalized	BA.5.1
	EPI_ISL_13575358	hCoV-19/Mexico/NLE_IBT_IMSS_8088/2022	OR152290	2022-06-16	Nuevo Leon	Nasopharyngeal swab	Female	41	Ambulatory	BA.4
	EPI_ISL_13575359	hCoV-19/Mexico/BCS_IBT_IMSS_8140/2022	OR152291	2022-06-09	Baja California Sur	Pharyngeal / Nasopharyngeal swab	Female	4	Ambulatory	BA.2.12.1
	EPI_ISL_13575360	hCoV-19/Mexico/BCS_IBT_IMSS_8143/2022	OR152292	2022-06-09	Baja California Sur	Pharyngeal / Nasopharyngeal swab	Male	22	Ambulatory	BA.2.12.1
	EPI_ISL_13575361	hCoV-19/Mexico/BCS_IBT_IMSS_8144/2022	OR152293	2022-06-10	Baja California Sur	Pharyngeal / Nasopharyngeal swab	Male	23	Ambulatory	BA.2.12.1
	EPI_ISL_13575362	hCoV-19/Mexico/MEX_IBT_IMSS_8151/2022	OR152294	2022-06-10	State of Mexico	Pharyngeal / Nasopharyngeal swab	Female	37	Ambulatory	BA.5.2
	EPI_ISL_13575363	hCoV-19/Mexico/CMX_IBT_IMSS_8161/2022	OR152295	2022-06-14	Mexico City	Pharyngeal / Nasopharyngeal swab	Female	5	Ambulatory	BA.2.12.1
	EPI_ISL_13575364	hCoV-19/Mexico/CMX_IBT_IMSS_8224/2022	OR152296	2022-06-15	Mexico City	Pharyngeal / Nasopharyngeal swab	Female	16	Ambulatory	BA.2.12.1
	EPI_ISL_13575365	hCoV-19/Mexico/CMX_IBT_IMSS_8230/2022	OR152297	2022-06-14	Mexico City	Pharyngeal / Nasopharyngeal swab	Female	31	Ambulatory	BA.2.12.1
	EPI_ISL_13575366	hCoV-19/Mexico/MEX_IBT_IMSS_8261/2022	OR152298	2022-06-13	State of Mexico	Pharyngeal / Nasopharyngeal swab	Male	21	Ambulatory	BA.2.12.1
	EPI_ISL_13575367	hCoV-19/Mexico/BCN_IBT_IMSS_8275/2022	OR152299	2022-06-14	Baja California	Pharyngeal / Nasopharyngeal swab	Female	61	Ambulatory	BA.2.12.1
	EPI_ISL_13575368	hCoV-19/Mexico/BCS_IBT_IMSS_8127/2022	OR152300	2022-06-11	Baja California Sur	Pharyngeal / Nasopharyngeal swab	Female	57	Ambulatory	BA.2.12.1
	EPI_ISL_13575369	hCoV-19/Mexico/CMX_IBT_IMSS_8225/2022	OR152301	2022-06-14	Mexico City	Pharyngeal / Nasopharyngeal swab	Female	17	Ambulatory	BA.5.1
	EPI_ISL_13575370	hCoV-19/Mexico/CMX_IBT_IMSS_8238/2022	OR152302	2022-06-14	Mexico City	Pharyngeal / Nasopharyngeal swab	Male	31	Ambulatory	BA.4
	EPI_ISL_13575371	hCoV-19/Mexico/MOR_IBT_IMSS_8251/2022	OR152303	2022-06-13	Morelos	Pharyngeal / Nasopharyngeal swab	Female	48	Ambulatory	BA.4.1
	EPI_ISL_13575372	hCoV-19/Mexico/BCN_IBT_IMSS_8276/2022	OR152304	2022-06-13	Baja California	Pharyngeal / Nasopharyngeal swab	Female	52	Ambulatory	BA.2.12.1
	EPI_ISL_13575373	hCoV-19/Mexico/BCS_IBT_IMSS_8124/2022	OR152305	2022-06-08	Baja California Sur	Pharyngeal / Nasopharyngeal swab	Female	45	Ambulatory	BA.2.18
	EPI_ISL_13575374	hCoV-19/Mexico/BCS_IBT_IMSS_8132/2022	OR152306	2022-06-09	Baja California Sur	Pharyngeal / Nasopharyngeal swab	Female	37	Ambulatory	BA.2
	EPI_ISL_13575375	hCoV-19/Mexico/CMX_IBT_IMSS_8163/2022	OR152307	2022-06-13	Mexico City	Pharyngeal / Nasopharyngeal swab	Female	36	Ambulatory	BA.2.12.1
	EPI_ISL_13575376	hCoV-19/Mexico/VER_IBT_IMSS_8264/2022	OR152308	2022-06-15	Veracruz	Pharyngeal / Nasopharyngeal swab	Female	28	Ambulatory	BA.4.1
	EPI_ISL_13575377	hCoV-19/Mexico/NLE_IBT_IMSS_8070/2022	OR152309	2022-06-13	Nuevo Leon	Pharyngeal / Nasopharyngeal swab	Female	56	Ambulatory	BA.2.12.1
	EPI_ISL_13575378	hCoV-19/Mexico/NLE_IBT_IMSS_8096/2022	OR152310	2022-06-16	Nuevo Leon	Pharyngeal / Nasopharyngeal swab	Female	8	Hospitalized	BA.5.3
	EPI_ISL_13575379	hCoV-19/Mexico/NLE_IBT_IMSS_8100/2022	OR152311	2022-06-17	Nuevo Leon	Pharyngeal / Nasopharyngeal swab	Male	45	Hospitalized	BA.5.2.1
	EPI_ISL_13575380	hCoV-19/Mexico/BCN_IBT_IMSS_8111/2022	OR152312	2022-06-08	Baja California	Pharyngeal / Nasopharyngeal swab	Male	23	Ambulatory	BA.2.12.1
	EPI_ISL_13575381	hCoV-19/Mexico/BCS_IBT_IMSS_8133/2022	OR152313	2022-06-10	Baja California Sur	Pharyngeal / Nasopharyngeal swab	Male	36	Ambulatory	BA.2.12.1
	EPI_ISL_13575382	hCoV-19/Mexico/VER_IBT_IMSS_8263/2022	OR152314	2022-06-14	Veracruz	Pharyngeal / Nasopharyngeal swab	Male	23	Ambulatory	BA.5.1
	EPI_ISL_13575383	hCoV-19/Mexico/PUE_IBT_IMSS_8290/2022	OR152315	2022-06-13	Puebla	Nasopharyngeal swab	Female	59	Ambulatory	BA.2.12.1
	EPI_ISL_13575384	hCoV-19/Mexico/NLE_IBT_IMSS_8073/2022	OR152316	2022-06-13	Nuevo Leon	Pharyngeal / Nasopharyngeal swab	Female	39	Ambulatory	BA.2.12.1
	EPI_ISL_13575385	hCoV-19/Mexico/CMX_IBT_IMSS_8308/2022	OR152317	2022-06-15	Mexico City	Pharyngeal / Nasopharyngeal swab	Female	8	Ambulatory	BA.5.1
	EPI_ISL_13575386	hCoV-19/Mexico/JAL_IBT_IMSS_8030/2022	OR152318	2022-06-13	Jalisco	Pharyngeal / Nasopharyngeal swab	Female	31	Ambulatory	BA.4.1
	EPI_ISL_13575387	hCoV-19/Mexico/JAL_IBT_IMSS_8037/2022	OR152319	2022-06-15	Jalisco	Pharyngeal / Nasopharyngeal swab	Female	48	Ambulatory	BA.2.9
	EPI_ISL_13575388	hCoV-19/Mexico/CMX_IBT_IMSS_8214/2022	OR152320	2022-06-15	Mexico City	Pharyngeal / Nasopharyngeal swab	Male	53	Ambulatory	BA.2
	EPI_ISL_13575389	hCoV-19/Mexico/QUE_IBT_IMSS_8236/2022	OR152321	2022-06-14	Queretaro	Pharyngeal / Nasopharyngeal swab	Female	40	Ambulatory	BA.5.2
	EPI_ISL_13575390	hCoV-19/Mexico/YUC_IBT_IMSS_7952/2022	OR152322	2022-06-13	Yucatan	Pharyngeal / Nasopharyngeal swab	Male	81	Ambulatory	BA.5.1
	EPI_ISL_13575391	hCoV-19/Mexico/YUC_IBT_IMSS_7961/2022	OR152323	2022-06-14	Yucatan	Pharyngeal / Nasopharyngeal swab	Female	48	Ambulatory	BA.2.9
	EPI_ISL_13575392	hCoV-19/Mexico/NLE_IBT_IMSS_8071/2022	OR152324	2022-06-13	Nuevo Leon	Pharyngeal / Nasopharyngeal swab	Female	31	Ambulatory	BA.2.12.1
	EPI_ISL_13575393	hCoV-19/Mexico/BCS_IBT_IMSS_8199/2022	OR152325	2022-06-13	Baja California Sur	Pharyngeal / Nasopharyngeal swab	Female	65	Hospitalized	BA.2.12.1
	EPI_ISL_13575394	hCoV-19/Mexico/NLE_IBT_IMSS_8079/2022	OR152326	2022-06-14	Nuevo Leon	Pharyngeal / Nasopharyngeal swab	Female	69	Hospitalized	BA.2.12.1
	EPI_ISL_13575395	hCoV-19/Mexico/BCN_IBT_IMSS_8273/2022	OR152327	2022-06-13	Baja California	Pharyngeal / Nasopharyngeal swab	Female	0	Ambulatory	BA.2.12.1
	EPI_ISL_13575396	hCoV-19/Mexico/BCS_IBT_IMSS_8131/2022	OR152328	2022-06-09	Baja California Sur	Pharyngeal / Nasopharyngeal swab	Female	30	Ambulatory	BA.4
	EPI_ISL_13575397	hCoV-19/Mexico/CMX_IBT_IMSS_8362/2022	OR152329	2022-06-14	Mexico City	Pharyngeal / Nasopharyngeal swab	Male	30	Ambulatory	BA.4.1
	EPI_ISL_13575398	hCoV-19/Mexico/JAL_IBT_IMSS_8049/2022	OR152330	2022-06-14	Jalisco	Pharyngeal / Nasopharyngeal swab	Female	22	Ambulatory	BA.2.12.1
	EPI_ISL_13575399	hCoV-19/Mexico/BCN_IBT_IMSS_8265/2022	OR152331	2022-06-10	Baja California	Pharyngeal / Nasopharyngeal swab	Male	29	Ambulatory	BA.2.12.1
	EPI_ISL_13575400	hCoV-19/Mexico/HID_IBT_IMSS_8260/2022	OR152332	2022-06-14	Hidalgo	Nasopharyngeal swab	Female	25	Ambulatory	BA.4.1
	EPI_ISL_13575401	hCoV-19/Mexico/BCN_IBT_IMSS_8269/2022	OR152333	2022-06-10	Baja California	Pharyngeal / Nasopharyngeal swab	Female	34	Ambulatory	BA.2.12.1
	EPI_ISL_13575402	hCoV-19/Mexico/CMX_IBT_IMSS_8355/2022	OR152334	2022-06-16	Mexico City	Pharyngeal / Nasopharyngeal swab	Female	38	Hospitalized	BA.2.9
	EPI_ISL_13575403	hCoV-19/Mexico/YUC_IBT_IMSS_7958/2022	OR152335	2022-06-13	Yucatan	Pharyngeal / Nasopharyngeal swab	Female	30	Ambulatory	BA.2.9
	EPI_ISL_13575404	hCoV-19/Mexico/JAL_IBT_IMSS_8057/2022	OR152336	2022-06-13	Jalisco	Pharyngeal swab	Male	3	Ambulatory	BA.5.1
	EPI_ISL_13575405	hCoV-19/Mexico/BCS_IBT_IMSS_8195/2022	OR152337	2022-06-10	Baja California Sur	Pharyngeal / Nasopharyngeal swab	Female	25	Ambulatory	BA.2.12.1
	EPI_ISL_13575406	hCoV-19/Mexico/MEX_IBT_IMSS_8205/2022	OR152338	2022-06-14	State of Mexico	Pharyngeal / Nasopharyngeal swab	Male	85	Hospitalized	BA.5.1
	EPI_ISL_13575407	hCoV-19/Mexico/BCN_IBT_IMSS_8277/2022	OR152339	2022-06-14	Baja California	Pharyngeal / Nasopharyngeal swab	Male	30	Ambulatory	BA.2.12.1
	EPI_ISL_13575408	hCoV-19/Mexico/OAX_IBT_IMSS_8341/2022	OR152340	2022-06-13	Oaxaca	Pharyngeal / Nasopharyngeal swab	Male	43	Hospitalized	BA.2.9
	EPI_ISL_13575409	hCoV-19/Mexico/CMX_IBT_IMSS_8217/2022	OR152341	2022-06-15	Mexico City	Pharyngeal / Nasopharyngeal swab	Female	29	Ambulatory	BA.5.3.1
	EPI_ISL_13575410	hCoV-19/Mexico/CMX_IBT_IMSS_8243/2022	OR152342	2022-06-15	Mexico City	Pharyngeal / Nasopharyngeal swab	Male	19	Ambulatory	BA.4
	EPI_ISL_13575411	hCoV-19/Mexico/BCS_IBT_IMSS_8193/2022	OR152343	2022-06-10	Baja California Sur	Pharyngeal / Nasopharyngeal swab	Female	31	Ambulatory	BA.2.12.1
	EPI_ISL_13575412	hCoV-19/Mexico/CMX_IBT_IMSS_8212/2022	OR152344	2022-06-13	Mexico City	Pharyngeal / Nasopharyngeal swab	Male	66	Ambulatory	BA.2
	EPI_ISL_13575413	hCoV-19/Mexico/MEX_IBT_IMSS_8168/2022	OR152345	2022-06-14	State of Mexico	Pharyngeal / Nasopharyngeal swab	Female	47	Ambulatory	BA.5.1
	EPI_ISL_13575414	hCoV-19/Mexico/CMX_IBT_IMSS_8360/2022	OR152346	2022-06-16	Mexico City	Pharyngeal / Nasopharyngeal swab	Female	33	Ambulatory	BA.2.12.1
	EPI_ISL_13575415	hCoV-19/Mexico/CMX_IBT_IMSS_8209/2022	OR152347	2022-06-15	Mexico City	Pharyngeal swab	Female	36	Ambulatory	BA.2.12.1
	EPI_ISL_13575416	hCoV-19/Mexico/QUE_IBT_IMSS_8234/2022	OR152348	2022-06-13	Queretaro	Pharyngeal / Nasopharyngeal swab	Female	19	Ambulatory	BA.2.12.1
	EPI_ISL_13575417	hCoV-19/Mexico/MEX_IBT_IMSS_8324/2022	OR152349	2022-06-16	State of Mexico	Nasopharyngeal swab	Female	62	Ambulatory	BA.2.9
	EPI_ISL_13575418	hCoV-19/Mexico/YUC_IBT_IMSS_7960/2022	OR152350	2022-06-14	Yucatan	Pharyngeal / Nasopharyngeal swab	Male	54	Ambulatory	BA.2.9
	EPI_ISL_13575419	hCoV-19/Mexico/NLE_IBT_IMSS_8104/2022	OR152351	2022-06-17	Nuevo Leon	Pharyngeal / Nasopharyngeal swab	Female	32	Ambulatory	BA.5.2.1
	EPI_ISL_13575420	hCoV-19/Mexico/NLE_IBT_IMSS_8074/2022	OR152352	2022-06-12	Nuevo Leon	Pharyngeal / Nasopharyngeal swab	Male	76	Hospitalized	BA.2.12.1
	EPI_ISL_13575421	hCoV-19/Mexico/MEX_IBT_IMSS_8300/2022	OR152353	2022-06-15	State of Mexico	Pharyngeal / Nasopharyngeal swab	Female	50	Ambulatory	BA.5.1
	EPI_ISL_13575422	hCoV-19/Mexico/CMX_IBT_IMSS_8348/2022	OR152354	2022-06-15	Mexico City	Pharyngeal / Nasopharyngeal swab	Male	41	Ambulatory	BA.5.1
	EPI_ISL_13575423	hCoV-19/Mexico/NLE_IBT_IMSS_8108/2022	OR152355	2022-06-18	Nuevo Leon	Pharyngeal / Nasopharyngeal swab	Female	24	Ambulatory	BA.5.1
	EPI_ISL_13575424	hCoV-19/Mexico/CMX_IBT_IMSS_8302/2022	OR152356	2022-06-15	Mexico City	Pharyngeal / Nasopharyngeal swab	Female	63	Ambulatory	BA.5.2.1
	EPI_ISL_13575425	hCoV-19/Mexico/BCS_IBT_IMSS_8284/2022	OR152357	2022-06-13	Baja California Sur	Pharyngeal / Nasopharyngeal swab	Female	44	Ambulatory	BE.1
	EPI_ISL_13575426	hCoV-19/Mexico/NLE_IBT_IMSS_8072/2022	OR152358	2022-06-13	Nuevo Leon	Pharyngeal / Nasopharyngeal swab	Female	29	Ambulatory	BA.2.12.1
	EPI_ISL_13575427	hCoV-19/Mexico/QUE_IBT_IMSS_8245/2022	OR152359	2022-06-15	Queretaro	Pharyngeal / Nasopharyngeal swab	Female	26	Ambulatory	BA.2
	EPI_ISL_13575428	hCoV-19/Mexico/QUE_IBT_IMSS_8247/2022	OR152360	2022-06-13	Queretaro	Pharyngeal / Nasopharyngeal swab	Female	28	Ambulatory	BA.5.1
	EPI_ISL_13575429	hCoV-19/Mexico/PUE_IBT_IMSS_8293/2022	OR152361	2022-06-11	Puebla	Pharyngeal / Nasopharyngeal swab	Female	20	Ambulatory	BA.2.9
	EPI_ISL_13575430	hCoV-19/Mexico/MEX_IBT_IMSS_8221/2022	OR152362	2022-06-15	State of Mexico	Pharyngeal / Nasopharyngeal swab	Female	41	Ambulatory	BA.5.1
	EPI_ISL_13575431	hCoV-19/Mexico/CMX_IBT_IMSS_8256/2022	OR152363	2022-06-15	Mexico City	Pharyngeal / Nasopharyngeal swab	Male	0	Ambulatory	BA.5.5
	EPI_ISL_13575432	hCoV-19/Mexico/CMX_IBT_IMSS_8309/2022	OR152364	2022-06-15	Mexico City	Pharyngeal / Nasopharyngeal swab	Female	29	Ambulatory	BA.5.5
	EPI_ISL_13575433	hCoV-19/Mexico/JAL_IBT_IMSS_8060/2022	OR152365	2022-06-16	Jalisco	Pharyngeal / Nasopharyngeal swab	Female	75	Hospitalized	BA.5.5
	EPI_ISL_13575434	hCoV-19/Mexico/CMX_IBT_IMSS_8240/2022	OR152366	2022-06-15	Mexico City	Pharyngeal / Nasopharyngeal swab	Male	75	Hospitalized	BA.2.9
	EPI_ISL_13575436	hCoV-19/Mexico/NLE_IBT_IMSS_8065/2022	OR152367	2022-06-02	Nuevo Leon	Pharyngeal / Nasopharyngeal swab	Male	48	Hospitalized	BA.1.15
	EPI_ISL_13575437	hCoV-19/Mexico/VER_IBT_IMSS_8148/2022	OR152368	2022-06-10	Veracruz	Pharyngeal / Nasopharyngeal swab	Female	45	Ambulatory	BA.2.9
	EPI_ISL_13575438	hCoV-19/Mexico/NLE_IBT_IMSS_8075/2022	OR152369	2022-06-15	Nuevo Leon	Pharyngeal / Nasopharyngeal swab	Female	32	Ambulatory	BA.2.12.1
	EPI_ISL_13575439	hCoV-19/Mexico/YUC_IBT_IMSS_7983/2022	OR152370	2022-06-15	Yucatan	Pharyngeal / Nasopharyngeal swab	Female	43	Ambulatory	BA.2.12.1
	EPI_ISL_13575440	hCoV-19/Mexico/HID_IBT_IMSS_8259/2022	OR152371	2022-06-13	Hidalgo	Nasopharyngeal swab	Female	34	Ambulatory	BA.2.12.1
	EPI_ISL_13575441	hCoV-19/Mexico/CMX_IBT_IMSS_8241/2022	OR152372	2022-06-15	Mexico City	Pharyngeal / Nasopharyngeal swab	Male	78	Hospitalized	BA.2.9
	EPI_ISL_13575442	hCoV-19/Mexico/MEX_IBT_IMSS_8253/2022	OR152373	2022-06-14	State of Mexico	Pharyngeal / Nasopharyngeal swab	Female	46	Ambulatory	BA.4.1
	EPI_ISL_13575443	hCoV-19/Mexico/CMX_IBT_IMSS_8311/2022	OR152374	2022-06-15	Mexico City	Pharyngeal / Nasopharyngeal swab	Male	41	Ambulatory	BA.5.1
	EPI_ISL_13575444	hCoV-19/Mexico/VER_IBT_IMSS_8147/2022	OR152375	2022-06-09	Veracruz	Pharyngeal / Nasopharyngeal swab	Male	39	Ambulatory	BA.2.9
	EPI_ISL_13575445	hCoV-19/Mexico/YUC_IBT_IMSS_7947/2022	OR152376	2022-06-13	Yucatan	Pharyngeal / Nasopharyngeal swab	Female	46	Ambulatory	BA.2.9
	EPI_ISL_13575446	hCoV-19/Mexico/JAL_IBT_IMSS_8050/2022	OR152377	2022-06-14	Jalisco	Pharyngeal / Nasopharyngeal swab	Female	52	Ambulatory	BA.2.9
	EPI_ISL_13575447	hCoV-19/Mexico/JAL_IBT_IMSS_8061/2022	OR152378	2022-06-15	Jalisco	Pharyngeal swab	Female	35	Ambulatory	BA.5
	EPI_ISL_13575448	hCoV-19/Mexico/CMX_IBT_IMSS_8158/2022	OR152379	2022-06-13	Mexico City	Pharyngeal / Nasopharyngeal swab	Male	8	Ambulatory	BA.2.3
	EPI_ISL_13575449	hCoV-19/Mexico/NLE_IBT_IMSS_8090/2022	OR152380	2022-06-15	Nuevo Leon	Pharyngeal / Nasopharyngeal swab	Female	16	Ambulatory	BA.5.1
	EPI_ISL_13575450	hCoV-19/Mexico/YUC_IBT_IMSS_7973/2022	OR152381	2022-06-15	Yucatan	Pharyngeal / Nasopharyngeal swab	Female	41	Ambulatory	BA.5.2.1
	EPI_ISL_13575451	hCoV-19/Mexico/NLE_IBT_IMSS_8101/2022	OR152382	2022-06-17	Nuevo Leon	Pharyngeal / Nasopharyngeal swab	Female	1	Hospitalized	BA.2.12.1
	EPI_ISL_13575452	hCoV-19/Mexico/JAL_IBT_IMSS_8059/2022	OR152383	2022-06-17	Jalisco	Pharyngeal / Nasopharyngeal swab	Female	23	Ambulatory	BA.2.12.1
	EPI_ISL_13575453	hCoV-19/Mexico/MEX_IBT_IMSS_8166/2022	OR152384	2022-06-13	State of Mexico	Pharyngeal / Nasopharyngeal swab	Female	25	Ambulatory	BA.2
	EPI_ISL_13575454	hCoV-19/Mexico/BCS_IBT_IMSS_8135/2022	OR152385	2022-06-10	Baja California Sur	Pharyngeal / Nasopharyngeal swab	Male	42	Ambulatory	BA.2.12.1
	EPI_ISL_13575455	hCoV-19/Mexico/MOR_IBT_IMSS_8184/2022	OR152386	2022-06-10	Morelos	Pharyngeal / Nasopharyngeal swab	Female	64	Ambulatory	BA.2.12.1
	EPI_ISL_13575456	hCoV-19/Mexico/NLE_IBT_IMSS_8083/2022	OR152387	2022-06-15	Nuevo Leon	Pharyngeal / Nasopharyngeal swab	Male	68	Hospitalized	BA.2.12.1
	EPI_ISL_13575457	hCoV-19/Mexico/MOR_IBT_IMSS_8332/2022	OR152388	2022-06-14	Morelos	Pharyngeal / Nasopharyngeal swab	Female	24	Ambulatory	BA.2.12.1
	EPI_ISL_13575458	hCoV-19/Mexico/JAL_IBT_IMSS_8038/2022	OR152389	2022-06-15	Jalisco	Pharyngeal / Nasopharyngeal swab	Female	12	Ambulatory	BA.4
	EPI_ISL_13575459	hCoV-19/Mexico/JAL_IBT_IMSS_8058/2022	OR152390	2022-06-17	Jalisco	Pharyngeal / Nasopharyngeal swab	Male	5	Ambulatory	BA.4
	EPI_ISL_13575460	hCoV-19/Mexico/YUC_IBT_IMSS_7968/2022	OR152391	2022-06-14	Yucatan	Pharyngeal / Nasopharyngeal swab	Female	59	Ambulatory	BA.2.9
	EPI_ISL_13575461	hCoV-19/Mexico/CMX_IBT_IMSS_8213/2022	OR152392	2022-06-14	Mexico City	Pharyngeal / Nasopharyngeal swab	Female	57	Ambulatory	BA.4
	EPI_ISL_13575462	hCoV-19/Mexico/BCS_IBT_IMSS_8141/2022	OR152393	2022-06-09	Baja California Sur	Pharyngeal / Nasopharyngeal swab	Female	30	Ambulatory	BA.2.12.1
	EPI_ISL_13575463	hCoV-19/Mexico/NLE_IBT_IMSS_8063/2022	OR152394	2022-06-13	Nuevo Leon	Nasopharyngeal swab	Female	87	Ambulatory	BA.2
	EPI_ISL_13575464	hCoV-19/Mexico/JAL_IBT_IMSS_8034/2022	OR152395	2022-06-10	Jalisco	Pharyngeal / Nasopharyngeal swab	Female	51	Ambulatory	BA.5.1
	EPI_ISL_13575465	hCoV-19/Mexico/JAL_IBT_IMSS_8054/2022	OR152396	2022-06-16	Jalisco	Pharyngeal / Nasopharyngeal swab	Female	25	Ambulatory	BA.2.12.1
	EPI_ISL_13575466	hCoV-19/Mexico/MEX_IBT_IMSS_8345/2022	OR152397	2022-06-16	State of Mexico	Pharyngeal / Nasopharyngeal swab	Male	31	Ambulatory	BA.2.12.1
	EPI_ISL_13575467	hCoV-19/Mexico/NLE_IBT_IMSS_8105/2022	OR152398	2022-06-18	Nuevo Leon	Pharyngeal / Nasopharyngeal swab	Female	29	Hospitalized	BA.2
	EPI_ISL_13575468	hCoV-19/Mexico/NLE_IBT_IMSS_8067/2022	OR152399	2022-06-13	Nuevo Leon	Nasopharyngeal swab	Female	43	Ambulatory	BA.2.9
	EPI_ISL_13575469	hCoV-19/Mexico/NLE_IBT_IMSS_8098/2022	OR152400	2022-06-17	Nuevo Leon	Nasopharyngeal swab	Male	45	Ambulatory	BA.5.1
	EPI_ISL_13575470	hCoV-19/Mexico/CMX_IBT_IMSS_8160/2022	OR152401	2022-06-14	Mexico City	Pharyngeal / Nasopharyngeal swab	Male	53	Ambulatory	BA.5.1
	EPI_ISL_13575471	hCoV-19/Mexico/CMX_IBT_IMSS_8367/2022	OR152402	2022-06-15	Mexico City	Pharyngeal / Nasopharyngeal swab	Male	36	Ambulatory	BA.2.3
	EPI_ISL_13575472	hCoV-19/Mexico/CMX_IBT_IMSS_8202/2022	OR152403	2022-06-14	Mexico City	Pharyngeal / Nasopharyngeal swab	Female	66	Hospitalized	BA.5.1
	EPI_ISL_13575473	hCoV-19/Mexico/CMX_IBT_IMSS_8347/2022	OR152404	2022-06-14	Mexico City	Pharyngeal / Nasopharyngeal swab	Male	44	Ambulatory	BA.2.12.1
	EPI_ISL_13575474	hCoV-19/Mexico/JAL_IBT_IMSS_8031/2022	OR152405	2022-06-14	Jalisco	Pharyngeal / Nasopharyngeal swab	Female	24	Ambulatory	BA.2.12.1
	EPI_ISL_13575475	hCoV-19/Mexico/PUE_IBT_IMSS_8291/2022	OR152406	2022-06-13	Puebla	Pharyngeal / Nasopharyngeal swab	Female	43	Hospitalized	BA.5.1
	EPI_ISL_13575476	hCoV-19/Mexico/NLE_IBT_IMSS_8091/2022	OR152407	2022-06-16	Nuevo Leon	Pharyngeal / Nasopharyngeal swab	Female	67	Hospitalized	BA.2.22
	EPI_ISL_13575477	hCoV-19/Mexico/CMX_IBT_IMSS_8164/2022	OR152408	2022-06-13	Mexico City	Pharyngeal / Nasopharyngeal swab	Female	19	Ambulatory	BA.4.1
	EPI_ISL_13575478	hCoV-19/Mexico/BCS_IBT_IMSS_8198/2022	OR152409	2022-06-13	Baja California Sur	Pharyngeal / Nasopharyngeal swab	Female	89	Hospitalized	BA.2.12.1
	EPI_ISL_13575479	hCoV-19/Mexico/YUC_IBT_IMSS_7998/2022	OR152410	2022-06-16	Yucatan	Pharyngeal / Nasopharyngeal swab	Male	25	Ambulatory	BA.5.2.1
	EPI_ISL_13575480	hCoV-19/Mexico/NLE_IBT_IMSS_8107/2022	OR152411	2022-06-17	Nuevo Leon	Nasopharyngeal swab	Female	35	Ambulatory	BA.4.1.1
	EPI_ISL_13575481	hCoV-19/Mexico/JAL_IBT_IMSS_8052/2022	OR152412	2022-06-15	Jalisco	Pharyngeal / Nasopharyngeal swab	Female	33	Ambulatory	BA.2.12.1
	EPI_ISL_13575482	hCoV-19/Mexico/NLE_IBT_IMSS_8110/2022	OR152413	2022-06-19	Nuevo Leon	Pharyngeal / Nasopharyngeal swab	Female	59	Hospitalized	BA.4
	EPI_ISL_13575483	hCoV-19/Mexico/BCS_IBT_IMSS_8146/2022	OR152414	2022-06-10	Baja California Sur	Pharyngeal / Nasopharyngeal swab	Male	50	Ambulatory	BA.2.18
	EPI_ISL_13575484	hCoV-19/Mexico/JAL_IBT_IMSS_8051/2022	OR152415	2022-06-14	Jalisco	Pharyngeal / Nasopharyngeal swab	Female	50	Ambulatory	BA.2.12.1
	EPI_ISL_13575485	hCoV-19/Mexico/MEX_IBT_IMSS_8369/2022	OR152416	2022-06-14	State of Mexico	Pharyngeal swab	Female	58	Ambulatory	BA.5.1
	EPI_ISL_13575486	hCoV-19/Mexico/MEX_IBT_IMSS_8169/2022	OR152417	2022-06-14	State of Mexico	Pharyngeal / Nasopharyngeal swab	Female	50	Ambulatory	BA.2
	EPI_ISL_13575487	hCoV-19/Mexico/NLE_IBT_IMSS_8094/2022	OR152418	2022-06-16	Nuevo Leon	Pharyngeal / Nasopharyngeal swab	Male	1	Ambulatory	BA.2
	EPI_ISL_13575488	hCoV-19/Mexico/YUC_IBT_IMSS_7954/2022	OR152419	2022-06-13	Yucatan	Pharyngeal / Nasopharyngeal swab	Male	39	Ambulatory	BA.2.9
	EPI_ISL_13575489	hCoV-19/Mexico/HID_IBT_IMSS_8257/2022	OR152420	2022-06-13	Hidalgo	Nasopharyngeal swab	Female	50	Ambulatory	BA.4
	EPI_ISL_13575490	hCoV-19/Mexico/JAL_IBT_IMSS_8043/2022	OR152421	2022-06-15	Jalisco	Pharyngeal / Nasopharyngeal swab	Male	1	Ambulatory	BA.4
	EPI_ISL_13575492	hCoV-19/Mexico/CMX_IBT_IMSS_8314/2022	OR152422	2022-06-15	Mexico City	Pharyngeal / Nasopharyngeal swab	Female	52	Ambulatory	BA.5.1
	EPI_ISL_13575493	hCoV-19/Mexico/YUC_IBT_IMSS_7956/2022	OR152423	2022-06-13	Yucatan	Pharyngeal / Nasopharyngeal swab	Male	14	Ambulatory	BA.2.9
	EPI_ISL_13575494	hCoV-19/Mexico/BCS_IBT_IMSS_8121/2022	OR152424	2022-06-09	Baja California Sur	Pharyngeal / Nasopharyngeal swab	Male	60	Ambulatory	BA.2.18
	EPI_ISL_13575495	hCoV-19/Mexico/NLE_IBT_IMSS_8106/2022	OR152425	2022-06-17	Nuevo Leon	Nasopharyngeal swab	Male	25	Ambulatory	BA.2.12.1
	EPI_ISL_13575496	hCoV-19/Mexico/MOR_IBT_IMSS_8334/2022	OR152426	2022-06-14	Morelos	Pharyngeal / Nasopharyngeal swab	Female	20	Ambulatory	BA.2
	EPI_ISL_13575497	hCoV-19/Mexico/YUC_IBT_IMSS_7975/2022	OR152427	2022-06-15	Yucatan	Pharyngeal / Nasopharyngeal swab	Male	42	Ambulatory	BA.2.9
	EPI_ISL_13575498	hCoV-19/Mexico/MOR_IBT_IMSS_8185/2022	OR152428	2022-06-10	Morelos	Pharyngeal / Nasopharyngeal swab	Male	30	Ambulatory	BA.2.12.1
	EPI_ISL_13575499	hCoV-19/Mexico/YUC_IBT_IMSS_7959/2022	OR152429	2022-06-13	Yucatan	Pharyngeal / Nasopharyngeal swab	Male	29	Ambulatory	BA.2.9
	EPI_ISL_13575500	hCoV-19/Mexico/YUC_IBT_IMSS_7951/2022	OR152430	2022-06-13	Yucatan	Pharyngeal / Nasopharyngeal swab	Female	68	Ambulatory	BA.5.1
	EPI_ISL_13575501	hCoV-19/Mexico/YUC_IBT_IMSS_7962/2022	OR152431	2022-06-14	Yucatan	Pharyngeal / Nasopharyngeal swab	Female	22	Ambulatory	BA.2.9
	EPI_ISL_13575502	hCoV-19/Mexico/GRO_IBT_IMSS_8278/2022	OR152432	2022-06-14	Guerrero	Pharyngeal / Nasopharyngeal swab	Male	47	Ambulatory	BA.2.12.1
	EPI_ISL_13575503	hCoV-19/Mexico/YUC_IBT_IMSS_7972/2022	OR152433	2022-06-15	Yucatan	Pharyngeal / Nasopharyngeal swab	Female	71	Hospitalized	BA.2.12.1
	EPI_ISL_13575504	hCoV-19/Mexico/JAL_IBT_IMSS_8033/2022	OR152434	2022-06-15	Jalisco	Pharyngeal / Nasopharyngeal swab	Male	52	Ambulatory	BA.2.12.1
	EPI_ISL_13575505	hCoV-19/Mexico/NLE_IBT_IMSS_8103/2022	OR152435	2022-06-17	Nuevo Leon	Pharyngeal / Nasopharyngeal swab	Male	39	Ambulatory	BA.4
	EPI_ISL_13575506	hCoV-19/Mexico/CMX_IBT_IMSS_8223/2022	OR152436	2022-06-15	Mexico City	Pharyngeal / Nasopharyngeal swab	Male	17	Ambulatory	BA.2.12.1
	EPI_ISL_13575507	hCoV-19/Mexico/YUC_IBT_IMSS_7965/2022	OR152437	2022-06-14	Yucatan	Pharyngeal / Nasopharyngeal swab	Male	50	Ambulatory	BA.2.9
	EPI_ISL_13575508	hCoV-19/Mexico/MEX_IBT_IMSS_8262/2022	OR152438	2022-06-14	State of Mexico	Pharyngeal / Nasopharyngeal swab	Female	23	Ambulatory	BA.2.13
	EPI_ISL_13575509	hCoV-19/Mexico/YUC_IBT_IMSS_7966/2022	OR152439	2022-06-14	Yucatan	Pharyngeal / Nasopharyngeal swab	Female	41	Ambulatory	BA.2.12.1
	EPI_ISL_13575510	hCoV-19/Mexico/YUC_IBT_IMSS_7994/2022	OR152440	2022-06-15	Yucatan	Pharyngeal / Nasopharyngeal swab	Male	47	Ambulatory	BA.5.1
	EPI_ISL_13575511	hCoV-19/Mexico/QUE_IBT_IMSS_8239/2022	OR152441	2022-06-14	Queretaro	Pharyngeal / Nasopharyngeal swab	Male	3	Ambulatory	BA.2.12.1
	EPI_ISL_13575512	hCoV-19/Mexico/YUC_IBT_IMSS_7980/2022	OR152442	2022-06-15	Yucatan	Pharyngeal / Nasopharyngeal swab	Male	8	Ambulatory	BA.2.12.1
	EPI_ISL_13575513	hCoV-19/Mexico/YUC_IBT_IMSS_7981/2022	OR152443	2022-06-15	Yucatan	Pharyngeal / Nasopharyngeal swab	Male	46	Ambulatory	BA.2.9
	EPI_ISL_13575514	hCoV-19/Mexico/YUC_IBT_IMSS_7985/2022	OR152444	2022-06-14	Yucatan	Pharyngeal / Nasopharyngeal swab	Female	36	Ambulatory	BA.2.12.1
	EPI_ISL_13575515	hCoV-19/Mexico/CMX_IBT_IMSS_8315/2022	OR152445	2022-06-15	Mexico City	Nasopharyngeal swab	Female	32	Ambulatory	BA.2.9
	EPI_ISL_13575516	hCoV-19/Mexico/CMX_IBT_IMSS_8346/2022	OR152446	2022-06-16	Mexico City	Pharyngeal / Nasopharyngeal swab	Female	22	Ambulatory	BA.2
	EPI_ISL_13575517	hCoV-19/Mexico/YUC_IBT_IMSS_8003/2022	OR152447	2022-06-15	Yucatan	Pharyngeal / Nasopharyngeal swab	Male	6	Ambulatory	BA.5.3
	EPI_ISL_13575518	hCoV-19/Mexico/CMX_IBT_IMSS_8242/2022	OR152448	2022-06-14	Mexico City	Pharyngeal / Nasopharyngeal swab	Female	36	Ambulatory	BA.2.9
	EPI_ISL_13575519	hCoV-19/Mexico/NLE_IBT_IMSS_8102/2022	OR152449	2022-06-17	Nuevo Leon	Pharyngeal / Nasopharyngeal swab	Male	35	Hospitalized	BA.5.1
	EPI_ISL_13575520	hCoV-19/Mexico/BCS_IBT_IMSS_8196/2022	OR152450	2022-06-10	Baja California Sur	Pharyngeal / Nasopharyngeal swab	Male	31	Ambulatory	BA.2.18
	EPI_ISL_13575521	hCoV-19/Mexico/HID_IBT_IMSS_8258/2022	OR152451	2022-06-13	Hidalgo	Nasopharyngeal swab	Female	49	Ambulatory	BA.2.9
	EPI_ISL_13575522	hCoV-19/Mexico/YUC_IBT_IMSS_7953/2022	OR152452	2022-06-13	Yucatan	Pharyngeal / Nasopharyngeal swab	Male	39	Ambulatory	BF.1
	EPI_ISL_13575523	hCoV-19/Mexico/NLE_IBT_IMSS_8066/2022	OR152453	2022-06-14	Nuevo Leon	Nasopharyngeal swab	Male	62	Ambulatory	BA.2
	EPI_ISL_13575524	hCoV-19/Mexico/YUC_IBT_IMSS_7984/2022	OR152454	2022-06-15	Yucatan	Pharyngeal / Nasopharyngeal swab	Male	64	Ambulatory	BA.2.9
	EPI_ISL_13575525	hCoV-19/Mexico/YUC_IBT_IMSS_7950/2022	OR152455	2022-06-13	Yucatan	Pharyngeal / Nasopharyngeal swab	Female	27	Ambulatory	BA.5.1
	EPI_ISL_13575526	hCoV-19/Mexico/CMX_IBT_IMSS_8233/2022	OR152456	2022-06-15	Mexico City	Pharyngeal / Nasopharyngeal swab	Male	35	Ambulatory	BA.2.12.1
	EPI_ISL_13575527	hCoV-19/Mexico/YUC_IBT_IMSS_7979/2022	OR152457	2022-06-15	Yucatan	Pharyngeal / Nasopharyngeal swab	Male	52	Ambulatory	BA.2.9
	EPI_ISL_13575528	hCoV-19/Mexico/YUC_IBT_IMSS_7970/2022	OR152458	2022-06-14	Yucatan	Pharyngeal / Nasopharyngeal swab	Male	54	Ambulatory	BA.2.12.1
	EPI_ISL_13575529	hCoV-19/Mexico/YUC_IBT_IMSS_7991/2022	OR152459	2022-06-15	Yucatan	Pharyngeal / Nasopharyngeal swab	Female	49	Ambulatory	BA.2.12.1
	EPI_ISL_13575530	hCoV-19/Mexico/YUC_IBT_IMSS_7982/2022	OR152460	2022-06-15	Yucatan	Pharyngeal / Nasopharyngeal swab	Female	27	Ambulatory	BA.2.12.1
	EPI_ISL_13575531	hCoV-19/Mexico/YUC_IBT_IMSS_8001/2022	OR152461	2022-06-16	Yucatan	Pharyngeal / Nasopharyngeal swab	Male	68	Ambulatory	BA.2.9
	EPI_ISL_13575532	hCoV-19/Mexico/JAL_IBT_IMSS_8053/2022	OR152462	2022-06-16	Jalisco	Pharyngeal / Nasopharyngeal swab	Male	24	Ambulatory	BA.4
	EPI_ISL_13575533	hCoV-19/Mexico/YUC_IBT_IMSS_8004/2022	OR152463	2022-06-16	Yucatan	Pharyngeal / Nasopharyngeal swab	Male	18	Ambulatory	BA.5.1
	EPI_ISL_13575534	hCoV-19/Mexico/CMX_IBT_IMSS_8218/2022	OR152464	2022-06-15	Mexico City	Nasopharyngeal swab	Female	25	Hospitalized	BA.2.12.1
	EPI_ISL_13575535	hCoV-19/Mexico/YUC_IBT_IMSS_7978/2022	OR152465	2022-06-15	Yucatan	Pharyngeal / Nasopharyngeal swab	Female	32	Ambulatory	BA.2.9
	EPI_ISL_13575536	hCoV-19/Mexico/YUC_IBT_IMSS_7992/2022	OR152466	2022-06-15	Yucatan	Pharyngeal / Nasopharyngeal swab	Male	48	Ambulatory	BA.2
	EPI_ISL_13575537	hCoV-19/Mexico/BCS_IBT_IMSS_8128/2022	OR152467	2022-06-11	Baja California Sur	Pharyngeal / Nasopharyngeal swab	Female	26	Ambulatory	BA.2.12.1
	EPI_ISL_13575538	hCoV-19/Mexico/YUC_IBT_IMSS_7990/2022	OR152468	2022-06-15	Yucatan	Pharyngeal / Nasopharyngeal swab	Female	27	Ambulatory	BA.2.12.1
	EPI_ISL_13575539	hCoV-19/Mexico/YUC_IBT_IMSS_7963/2022	OR152469	2022-06-13	Yucatan	Pharyngeal / Nasopharyngeal swab	Female	60	Hospitalized	BA.2.9
	EPI_ISL_13575540	hCoV-19/Mexico/MEX_IBT_IMSS_8370/2022	OR152470	2022-06-13	State of Mexico	Pharyngeal swab	Female	32	Ambulatory	BF.1
	EPI_ISL_13575541	hCoV-19/Mexico/CMX_IBT_IMSS_8323/2022	OR152471	2022-06-16	Mexico City	Pharyngeal / Nasopharyngeal swab	Female	31	Ambulatory	BA.2.12.1
	EPI_ISL_13575542	hCoV-19/Mexico/JAL_IBT_IMSS_8055/2022	OR152472	2022-06-13	Jalisco	Pharyngeal swab	Female	43	Ambulatory	BA.4
	EPI_ISL_13575543	hCoV-19/Mexico/YUC_IBT_IMSS_7955/2022	OR152473	2022-06-13	Yucatan	Pharyngeal / Nasopharyngeal swab	Female	31	Ambulatory	BA.2.9
	EPI_ISL_13575544	hCoV-19/Mexico/BCS_IBT_IMSS_8285/2022	OR152474	2022-06-14	Baja California Sur	Pharyngeal / Nasopharyngeal swab	Female	21	Ambulatory	BA.2.12.1
	EPI_ISL_13575545	hCoV-19/Mexico/YUC_IBT_IMSS_7977/2022	OR152475	2022-06-15	Yucatan	Pharyngeal / Nasopharyngeal swab	Male	47	Ambulatory	BA.2.9
	EPI_ISL_13575546	hCoV-19/Mexico/YUC_IBT_IMSS_7969/2022	OR152476	2022-06-14	Yucatan	Pharyngeal / Nasopharyngeal swab	Female	22	Ambulatory	BA.2.9
	EPI_ISL_13575547	hCoV-19/Mexico/NLE_IBT_IMSS_8093/2022	OR152477	2022-06-16	Nuevo Leon	Pharyngeal / Nasopharyngeal swab	Female	72	Hospitalized	BA.2
	EPI_ISL_13575548	hCoV-19/Mexico/YUC_IBT_IMSS_8002/2022	OR152478	2022-06-15	Yucatan	Pharyngeal / Nasopharyngeal swab	Female	31	Ambulatory	BA.2.12.1
	EPI_ISL_13575549	hCoV-19/Mexico/PUE_IBT_IMSS_8297/2022	OR152479	2022-06-13	Puebla	Pharyngeal swab	Female	58	Ambulatory	BA.2.3.10
	EPI_ISL_13575550	hCoV-19/Mexico/BCN_IBT_IMSS_8271/2022	OR152480	2022-06-10	Baja California	Pharyngeal / Nasopharyngeal swab	Female	50	Ambulatory	BA.2.12.1
	EPI_ISL_13575551	hCoV-19/Mexico/YUC_IBT_IMSS_7976/2022	OR152481	2022-06-15	Yucatan	Pharyngeal / Nasopharyngeal swab	Female	29	Ambulatory	BA.2.12.1
	EPI_ISL_13575552	hCoV-19/Mexico/YUC_IBT_IMSS_7974/2022	OR152482	2022-06-15	Yucatan	Pharyngeal / Nasopharyngeal swab	Male	83	Ambulatory	BA.2.12.1
	EPI_ISL_13575553	hCoV-19/Mexico/YUC_IBT_IMSS_7964/2022	OR152483	2022-06-13	Yucatan	Pharyngeal swab	Female	47	Ambulatory	BA.2.9
	EPI_ISL_13575554	hCoV-19/Mexico/YUC_IBT_IMSS_7996/2022	OR152484	2022-06-16	Yucatan	Pharyngeal / Nasopharyngeal swab	Female	30	Ambulatory	BA.2.12.1
	EPI_ISL_13575555	hCoV-19/Mexico/BCS_IBT_IMSS_8145/2022	OR152485	2022-06-10	Baja California Sur	Pharyngeal / Nasopharyngeal swab	Male	25	Ambulatory	BA.2.9
	EPI_ISL_13575556	hCoV-19/Mexico/YUC_IBT_IMSS_7987/2022	OR152486	2022-06-15	Yucatan	Pharyngeal / Nasopharyngeal swab	Female	61	Ambulatory	BA.2.9
	EPI_ISL_13575557	hCoV-19/Mexico/YUC_IBT_IMSS_7993/2022	OR152487	2022-06-15	Yucatan	Pharyngeal / Nasopharyngeal swab	Male	22	Ambulatory	BA.5.1
	EPI_ISL_13575558	hCoV-19/Mexico/JAL_IBT_IMSS_8032/2022	OR152488	2022-06-14	Jalisco	Pharyngeal / Nasopharyngeal swab	Male	22	Ambulatory	BA.4
	EPI_ISL_13575559	hCoV-19/Mexico/YUC_IBT_IMSS_8006/2022	OR152489	2022-06-16	Yucatan	Pharyngeal / Nasopharyngeal swab	Male	31	Ambulatory	BA.2.12.1
	EPI_ISL_13575560	hCoV-19/Mexico/BCS_IBT_IMSS_8126/2022	OR152490	2022-06-11	Baja California Sur	Pharyngeal / Nasopharyngeal swab	Male	34	Ambulatory	BA.2.9
	EPI_ISL_13575561	hCoV-19/Mexico/QUE_IBT_IMSS_8235/2022	OR152491	2022-06-14	Queretaro	Pharyngeal / Nasopharyngeal swab	Female	15	Ambulatory	BA.2.12.1
	EPI_ISL_13575562	hCoV-19/Mexico/YUC_IBT_IMSS_8005/2022	OR152492	2022-06-16	Yucatan	Pharyngeal / Nasopharyngeal swab	Female	25	Ambulatory	BA.2.12.1
	EPI_ISL_13575563	hCoV-19/Mexico/YUC_IBT_IMSS_8000/2022	OR152493	2022-06-16	Yucatan	Pharyngeal / Nasopharyngeal swab	Male	30	Ambulatory	BA.5.1
	EPI_ISL_13575564	hCoV-19/Mexico/YUC_IBT_IMSS_8007/2022	OR152494	2022-06-16	Yucatan	Pharyngeal / Nasopharyngeal swab	Female	47	Ambulatory	BA.2.12.1
	EPI_ISL_13575565	hCoV-19/Mexico/YUC_IBT_IMSS_7948/2022	OR152495	2022-06-13	Yucatan	Pharyngeal / Nasopharyngeal swab	Male	25	Ambulatory	BA.2.9
	EPI_ISL_13575566	hCoV-19/Mexico/YUC_IBT_IMSS_7949/2022	OR152496	2022-06-13	Yucatan	Pharyngeal / Nasopharyngeal swab	Female	46	Ambulatory	BF.1
	EPI_ISL_13575567	hCoV-19/Mexico/CMX_IBT_IMSS_8310/2022	OR152497	2022-06-15	Mexico City	Pharyngeal / Nasopharyngeal swab	Male	1	Ambulatory	BA.2.9
	EPI_ISL_13575568	hCoV-19/Mexico/YUC_IBT_IMSS_7957/2022	OR152498	2022-06-13	Yucatan	Pharyngeal / Nasopharyngeal swab	Male	28	Ambulatory	BA.2.9
	EPI_ISL_13575569	hCoV-19/Mexico/YUC_IBT_IMSS_7995/2022	OR152499	2022-06-16	Yucatan	Pharyngeal / Nasopharyngeal swab	Female	28	Ambulatory	BA.2.9
	EPI_ISL_13575570	hCoV-19/Mexico/YUC_IBT_IMSS_7989/2022	OR152500	2022-06-15	Yucatan	Pharyngeal / Nasopharyngeal swab	Male	76	Ambulatory	BA.2.9
	EPI_ISL_13575571	hCoV-19/Mexico/MEX_IBT_IMSS_8352/2022	OR152501	2022-06-15	State of Mexico	Pharyngeal / Nasopharyngeal swab	Male	62	Ambulatory	BA.2.13
	EPI_ISL_13575572	hCoV-19/Mexico/YUC_IBT_IMSS_7967/2022	OR152502	2022-06-14	Yucatan	Pharyngeal / Nasopharyngeal swab	Female	83	Ambulatory	BF.1
	EPI_ISL_13575573	hCoV-19/Mexico/NLE_IBT_IMSS_8081/2022	OR152503	2022-06-15	Nuevo Leon	Pharyngeal / Nasopharyngeal swab	Female	0	Hospitalized	BA.2
	EPI_ISL_13575574	hCoV-19/Mexico/BCS_IBT_IMSS_8194/2022	OR152504	2022-06-10	Baja California Sur	Pharyngeal / Nasopharyngeal swab	Male	49	Ambulatory	BA.2.12.1
	EPI_ISL_13575575	hCoV-19/Mexico/YUC_IBT_IMSS_7988/2022	OR152505	2022-06-15	Yucatan	Pharyngeal / Nasopharyngeal swab	Male	32	Ambulatory	BA.2.9
	EPI_ISL_13575576	hCoV-19/Mexico/YUC_IBT_IMSS_7971/2022	OR152506	2022-06-14	Yucatan	Pharyngeal / Nasopharyngeal swab	Male	34	Ambulatory	BA.2.9
	EPI_ISL_13575577	hCoV-19/Mexico/YUC_IBT_IMSS_7997/2022	OR152507	2022-06-16	Yucatan	Pharyngeal / Nasopharyngeal swab	Female	28	Ambulatory	BA.2.3
	EPI_ISL_13575578	hCoV-19/Mexico/BCN_IBT_IMSS_8266/2022	OR152508	2022-06-10	Baja California	Pharyngeal / Nasopharyngeal swab	Female	25	Ambulatory	BA.2.18
	EPI_ISL_13575579	hCoV-19/Mexico/CMX_IBT_IMSS_8204/2022	OR152509	2022-06-14	Mexico City	Pharyngeal / Nasopharyngeal swab	Female	51	Hospitalized	BA.5.1
	EPI_ISL_13575580	hCoV-19/Mexico/JAL_IBT_IMSS_8062/2022	OR152510	2022-06-16	Jalisco	Pharyngeal swab	Male	34	Ambulatory	BA.2.12.1
	EPI_ISL_13575581	hCoV-19/Mexico/YUC_IBT_IMSS_7986/2022	OR152511	2022-06-15	Yucatan	Pharyngeal / Nasopharyngeal swab	Male	80	Ambulatory	BA.2.9
	EPI_ISL_13575582	hCoV-19/Mexico/CMX_IBT_IMSS_8321/2022	OR152512	2022-06-16	Mexico City	Pharyngeal / Nasopharyngeal swab	Male	38	Ambulatory	BA.5.2.1
	EPI_ISL_13575583	hCoV-19/Mexico/PUE_IBT_IMSS_8114/2022	OR152513	2022-06-09	Puebla	Pharyngeal swab	Female	33	Ambulatory	BA.4
	EPI_ISL_13575584	hCoV-19/Mexico/CMX_IBT_IMSS_8226/2022	OR152514	2022-06-14	Mexico City	Pharyngeal / Nasopharyngeal swab	Female	46	Ambulatory	BA.5.1
	EPI_ISL_13575585	hCoV-19/Mexico/JAL_IBT_IMSS_8056/2022	OR152515	2022-06-13	Jalisco	Pharyngeal swab	Female	52	Ambulatory	BA.5.5
	EPI_ISL_13575586	hCoV-19/Mexico/YUC_IBT_IMSS_7999/2022	OR152516	2022-06-16	Yucatan	Pharyngeal / Nasopharyngeal swab	Female	69	Ambulatory	BA.2.9
	EPI_ISL_13575587	hCoV-19/Mexico/YUC_IBT_IMSS_8009/2022	OR152517	2022-06-15	Yucatan	Pharyngeal / Nasopharyngeal swab	Female	25	Ambulatory	BA.2.9
	EPI_ISL_13575588	hCoV-19/Mexico/NLE_IBT_IMSS_8064/2022	OR152518	2022-06-13	Nuevo Leon	Nasopharyngeal swab	Female	29	Ambulatory	BA.4
	EPI_ISL_13575589	hCoV-19/Mexico/NLE_IBT_IMSS_8092/2022	OR152519	2022-06-16	Nuevo Leon	Pharyngeal / Nasopharyngeal swab	Female	28	Ambulatory	BA.4
	EPI_ISL_13575590	hCoV-19/Mexico/NLE_IBT_IMSS_8076/2022	OR152520	2022-06-14	Nuevo Leon	Pharyngeal swab	Female	43	Ambulatory	BA.2
	EPI_ISL_13575591	hCoV-19/Mexico/YUC_IBT_IMSS_8008/2022	OR152521	2022-06-17	Yucatan	Pharyngeal / Nasopharyngeal swab	Female	88	Ambulatory	BA.2.12.1
	EPI_ISL_13575592	hCoV-19/Mexico/YUC_IBT_IMSS_010255UIMY_NC/2022	OR152522	2022-06-15	Yucatan	Pharyngeal / Nasopharyngeal swab	Female	34	Ambulatory	BF.1
	EPI_ISL_13575593	hCoV-19/Mexico/CMX_IBT_IMSS_059963LCE_NC/2022	OR152523	2022-06-14	Mexico City	Pharyngeal / Nasopharyngeal swab	Male	36	Ambulatory	BA.4.1
	EPI_ISL_13575595	hCoV-19/Mexico/YUC_IBT_IMSS_010395UIMY_NC/2022	OR152524	2022-06-16	Yucatan	Pharyngeal / Nasopharyngeal swab	Male	47	Ambulatory	BA.2.9
	EPI_ISL_13575596	hCoV-19/Mexico/YUC_IBT_IMSS_010030UIMY_NC/2022	OR152525	2022-06-13	Yucatan	Pharyngeal / Nasopharyngeal swab	Male	51	Ambulatory	BA.2.3
	EPI_ISL_13575597	hCoV-19/Mexico/YUC_IBT_IMSS_010251UIMY_NC/2022	OR152526	2022-06-15	Yucatan	Pharyngeal / Nasopharyngeal swab	Female	37	Ambulatory	BA.2.12.1
	EPI_ISL_13575598	hCoV-19/Mexico/VER_IBT_IMSS_060551LCE_NC/2022	OR152527	2022-06-13	Veracruz	Pharyngeal / Nasopharyngeal swab	Female	31	Ambulatory	BA.2.9
	EPI_ISL_13575599	hCoV-19/Mexico/CMX_IBT_IMSS_059910LCE_NC/2022	OR152528	2022-06-13	Mexico City	Pharyngeal / Nasopharyngeal swab	Female	47	Ambulatory	BA.2.12.1
	EPI_ISL_13575600	hCoV-19/Mexico/BCS_IBT_IMSS_059820LCE_NC/2022	OR152529	2022-06-07	Baja California Sur	Pharyngeal / Nasopharyngeal swab	Male	32	Ambulatory	BA.2.12.1
	EPI_ISL_13575601	hCoV-19/Mexico/MEX_IBT_IMSS_060176LCE_NC/2022	OR152530	2022-06-13	State of Mexico	Pharyngeal / Nasopharyngeal swab	Female	10	Ambulatory	BA.2.12.1
	EPI_ISL_13575602	hCoV-19/Mexico/BCN_IBT_IMSS_060442LCE_NC/2022	OR152531	2022-06-10	Baja California	Pharyngeal / Nasopharyngeal swab	Male	36	Ambulatory	BA.2.12.1
	EPI_ISL_13575603	hCoV-19/Mexico/YUC_IBT_IMSS_010389UIMY_NC/2022	OR152532	2022-06-16	Yucatan	Pharyngeal / Nasopharyngeal swab	Male	14	Ambulatory	BA.2.9
	EPI_ISL_13575604	hCoV-19/Mexico/CMX_IBT_IMSS_060693LCE_NC/2022	OR152533	2022-06-16	Mexico City	Pharyngeal / Nasopharyngeal swab	Male	38	Ambulatory	BA.4
	EPI_ISL_13575605	hCoV-19/Mexico/JAL_IBT_IMSS_022139CIBO_NC/2022	OR152534	2022-06-13	Jalisco	Pharyngeal / Nasopharyngeal swab	Female	31	Ambulatory	BA.4
	EPI_ISL_13575606	hCoV-19/Mexico/YUC_IBT_IMSS_010271UIMY_NC/2022	OR152535	2022-06-16	Yucatan	Pharyngeal / Nasopharyngeal swab	Female	43	Ambulatory	BA.2.12.1
	EPI_ISL_13575607	hCoV-19/Mexico/NLE_IBT_IMSS_026211CIBIN_NC/2022	OR152536	2022-06-16	Nuevo Leon	Nasopharyngeal swab	Male	33	Ambulatory	BA.2.12.1
	EPI_ISL_13575608	hCoV-19/Mexico/MOR_IBT_IMSS_060699LCE_NC/2022	OR152537	2022-06-14	Morelos	Pharyngeal / Nasopharyngeal swab	Female	40	Ambulatory	BA.5.1
	EPI_ISL_13575609	hCoV-19/Mexico/YUC_IBT_IMSS_010286UIMY_NC/2022	OR152538	2022-06-15	Yucatan	Pharyngeal / Nasopharyngeal swab	Female	25	Ambulatory	BA.2.9
	EPI_ISL_13575610	hCoV-19/Mexico/MEX_IBT_IMSS_060419LCE_NC/2022	OR152539	2022-06-13	State of Mexico	Nasopharyngeal swab	Female	12	Ambulatory	BA.2.12.1
	EPI_ISL_13575611	hCoV-19/Mexico/NLE_IBT_IMSS_025990CIBIN_NC/2022	OR152540	2022-06-14	Nuevo Leon	Pharyngeal / Nasopharyngeal swab	Female	70	Hospitalized	BA.5.1
	EPI_ISL_13575612	hCoV-19/Mexico/NLE_IBT_IMSS_025979CIBIN_NC/2022	OR152541	2022-06-13	Nuevo Leon	Nasopharyngeal swab	Female	36	Ambulatory	BA.2.12.1
	EPI_ISL_13575613	hCoV-19/Mexico/CMX_IBT_IMSS_060238LCE_NC/2022	OR152542	2022-06-14	Mexico City	Pharyngeal / Nasopharyngeal swab	Female	32	Ambulatory	BA.5.1
	EPI_ISL_13575614	hCoV-19/Mexico/BCN_IBT_IMSS_060467LCE_NC/2022	OR152543	2022-06-14	Baja California	Pharyngeal / Nasopharyngeal swab	Female	31	Ambulatory	BA.2.12.1
	EPI_ISL_13575616	hCoV-19/Mexico/YUC_IBT_IMSS_010192UIMY_NC/2022	OR152544	2022-06-15	Yucatan	Pharyngeal / Nasopharyngeal swab	Female	65	Hospitalized	BA.2.9
	EPI_ISL_13575617	hCoV-19/Mexico/QUE_IBT_IMSS_060246LCE_NC/2022	OR152545	2022-06-13	Queretaro	Pharyngeal / Nasopharyngeal swab	Female	24	Ambulatory	BA.2.12.1
	EPI_ISL_13575618	hCoV-19/Mexico/YUC_IBT_IMSS_010234UIMY_NC/2022	OR152546	2022-06-15	Yucatan	Pharyngeal / Nasopharyngeal swab	Male	28	Ambulatory	BA.2.9
	EPI_ISL_13575619	hCoV-19/Mexico/BCN_IBT_IMSS_060441LCE_NC/2022	OR152547	2022-06-10	Baja California	Pharyngeal / Nasopharyngeal swab	Female	41	Ambulatory	BA.2.18
	EPI_ISL_13575620	hCoV-19/Mexico/PUE_IBT_IMSS_060528LCE_NC/2022	OR152548	2022-06-12	Puebla	Nasopharyngeal swab	Female	28	Ambulatory	BA.2.9
	EPI_ISL_13575621	hCoV-19/Mexico/QUE_IBT_IMSS_060298LCE_NC/2022	OR152549	2022-06-15	Queretaro	Pharyngeal / Nasopharyngeal swab	Male	63	Hospitalized	BA.2
	EPI_ISL_13575622	hCoV-19/Mexico/BCS_IBT_IMSS_059786LCE_NC/2022	OR152550	2022-06-08	Baja California Sur	Pharyngeal / Nasopharyngeal swab	Male	33	Ambulatory	BA.2.18
	EPI_ISL_13575623	hCoV-19/Mexico/YUC_IBT_IMSS_010177UIMY_NC/2022	OR152551	2022-06-14	Yucatan	Pharyngeal / Nasopharyngeal swab	Female	36	Ambulatory	BA.5.1
	EPI_ISL_13575624	hCoV-19/Mexico/YUC_IBT_IMSS_010015UIMY_NC/2022	OR152552	2022-06-13	Yucatan	Pharyngeal / Nasopharyngeal swab	Male	30	Ambulatory	BA.2.9
	EPI_ISL_13575625	hCoV-19/Mexico/YUC_IBT_IMSS_010182UIMY_NC/2022	OR152553	2022-06-14	Yucatan	Pharyngeal / Nasopharyngeal swab	Female	54	Ambulatory	BA.2.12.1
	EPI_ISL_13575626	hCoV-19/Mexico/JAL_IBT_IMSS_022239CIBO_NC/2022	OR152554	2022-06-15	Jalisco	Pharyngeal / Nasopharyngeal swab	Male	29	Ambulatory	BA.2.12.1
	EPI_ISL_13575627	hCoV-19/Mexico/BCS_IBT_IMSS_059783LCE_NC/2022	OR152555	2022-06-08	Baja California Sur	Pharyngeal / Nasopharyngeal swab	Male	45	Ambulatory	BA.2.18
	EPI_ISL_13575628	hCoV-19/Mexico/YUC_IBT_IMSS_010225UIMY_NC/2022	OR152556	2022-06-15	Yucatan	Pharyngeal / Nasopharyngeal swab	Female	50	Ambulatory	BA.2.9
	EPI_ISL_13575629	hCoV-19/Mexico/YUC_IBT_IMSS_010305UIMY_NC/2022	OR152557	2022-06-16	Yucatan	Pharyngeal / Nasopharyngeal swab	Male	40	Ambulatory	BA.2
	EPI_ISL_13575631	hCoV-19/Mexico/NLE_IBT_IMSS_026213CIBIN_NC/2022	OR152558	2022-06-16	Nuevo Leon	Nasopharyngeal swab	Male	58	Ambulatory	BA.2.12.1
	EPI_ISL_13575632	hCoV-19/Mexico/YUC_IBT_IMSS_010008UIMY_NC/2022	OR152559	2022-06-13	Yucatan	Pharyngeal / Nasopharyngeal swab	Male	31	Ambulatory	BA.5.1
	EPI_ISL_13575633	hCoV-19/Mexico/YUC_IBT_IMSS_010274UIMY_NC/2022	OR152560	2022-06-15	Yucatan	Pharyngeal / Nasopharyngeal swab	Male	53	Ambulatory	BA.2.12.1
	EPI_ISL_13575634	hCoV-19/Mexico/JAL_IBT_IMSS_022522CIBO_NC/2022	OR152561	2022-06-16	Jalisco	Pharyngeal swab	Female	48	Ambulatory	BA.2.3
	EPI_ISL_13575636	hCoV-19/Mexico/NLE_IBT_IMSS_025978CIBIN_NC/2022	OR152562	2022-06-13	Nuevo Leon	Nasopharyngeal swab	Male	65	Ambulatory	BA.5.1
	EPI_ISL_13575637	hCoV-19/Mexico/YUC_IBT_IMSS_010238UIMY_NC/2022	OR152563	2022-06-15	Yucatan	Pharyngeal / Nasopharyngeal swab	Female	41	Ambulatory	BA.5.2.1
	EPI_ISL_13575638	hCoV-19/Mexico/JAL_IBT_IMSS_022395CIBO_NC/2022	OR152564	2022-06-15	Jalisco	Pharyngeal swab	Female	73	Ambulatory	BA.2.12.1
	EPI_ISL_13575639	hCoV-19/Mexico/NLE_IBT_IMSS_025984CIBIN_NC/2022	OR152565	2022-06-14	Nuevo Leon	Nasopharyngeal swab	Male	45	Ambulatory	BA.4
	EPI_ISL_13575640	hCoV-19/Mexico/BCS_IBT_IMSS_059782LCE_NC/2022	OR152566	2022-06-08	Baja California Sur	Pharyngeal / Nasopharyngeal swab	Female	20	Ambulatory	BA.2.18
	EPI_ISL_13575641	hCoV-19/Mexico/PUE_IBT_IMSS_060531LCE_NC/2022	OR152567	2022-06-10	Puebla	Pharyngeal swab	Male	51	Ambulatory	BA.2.12.1
	EPI_ISL_13575642	hCoV-19/Mexico/YUC_IBT_IMSS_010341UIMY_NC/2022	OR152568	2022-06-16	Yucatan	Pharyngeal / Nasopharyngeal swab	Female	26	Ambulatory	BA.2.9
	EPI_ISL_13575644	hCoV-19/Mexico/BCS_IBT_IMSS_060491LCE_NC/2022	OR152569	2022-06-13	Baja California Sur	Pharyngeal / Nasopharyngeal swab	Male	49	Ambulatory	BA.5.2.1
	EPI_ISL_13575645	hCoV-19/Mexico/YUC_IBT_IMSS_010402UIMY_NC/2022	OR152570	2022-06-17	Yucatan	Pharyngeal / Nasopharyngeal swab	Female	70	Hospitalized	BA.5.1
	EPI_ISL_13575646	hCoV-19/Mexico/JAL_IBT_IMSS_022228CIBO_NC/2022	OR152571	2022-06-10	Jalisco	Pharyngeal / Nasopharyngeal swab	Male	12	Ambulatory	BA.5.1
	EPI_ISL_13575647	hCoV-19/Mexico/NLE_IBT_IMSS_026334CIBIN_NC/2022	OR152572	2022-06-17	Nuevo Leon	Pharyngeal / Nasopharyngeal swab	Female	64	Hospitalized	BA.2
	EPI_ISL_13575648	hCoV-19/Mexico/JAL_IBT_IMSS_022314CIBO_NC/2022	OR152573	2022-06-15	Jalisco	Pharyngeal / Nasopharyngeal swab	Female	27	Ambulatory	BA.2.12.1
	EPI_ISL_13575649	hCoV-19/Mexico/BCS_IBT_IMSS_060075LCE_NC/2022	OR152574	2022-06-10	Baja California Sur	Pharyngeal / Nasopharyngeal swab	Male	46	Ambulatory	BA.2.3.15
	EPI_ISL_13575650	hCoV-19/Mexico/JAL_IBT_IMSS_022520CIBO_NC/2022	OR152575	2022-06-16	Jalisco	Pharyngeal swab	Female	40	Ambulatory	BA.2.12.1
	EPI_ISL_13575651	hCoV-19/Mexico/BCN_IBT_IMSS_060446LCE_NC/2022	OR152576	2022-06-10	Baja California	Pharyngeal / Nasopharyngeal swab	Female	38	Ambulatory	BA.4
	EPI_ISL_13575652	hCoV-19/Mexico/PUE_IBT_IMSS_060517LCE_NC/2022	OR152577	2022-06-08	Puebla	Nasopharyngeal swab	Female	20	Ambulatory	BA.2.9
	EPI_ISL_13626612	hCoV-19/Mexico/SIN_CIAD-MZT_HJ6161/2022	OR152578	2022-06-01	Sinaloa	Oropharyngeal swab	Female	20	unknown	BA.2
	EPI_ISL_13626614	hCoV-19/Mexico/SIN_CIAD-MZT_HJ6182/2022	OR152579	2022-06-03	Sinaloa	Oropharyngeal swab	Female	37	unknown	BA.2.12.1
	EPI_ISL_13626616	hCoV-19/Mexico/SIN_CIAD-MZT_HJ6346/2022	OR152580	2022-06-16	Sinaloa	Oropharyngeal swab	Female	8	unknown	BA.2.12.1
	EPI_ISL_13626617	hCoV-19/Mexico/SIN_CIAD-MZT_HJ6353/2022	OR152581	2022-06-16	Sinaloa	Oropharyngeal swab	Male	56	unknown	BA.2.12.1
	EPI_ISL_13626618	hCoV-19/Mexico/SIN_CIAD-MZT_HJ6367/2022	OR152582	2022-06-17	Sinaloa	Oropharyngeal swab	Female	23	unknown	BA.2.12.1
	EPI_ISL_13626619	hCoV-19/Mexico/SIN_CIAD-MZT_HJ6384/2022	OR152583	2022-06-20	Sinaloa	Oropharyngeal swab	Male	34	unknown	BA.2.3
	EPI_ISL_13626620	hCoV-19/Mexico/SIN_CIAD-MZT_HJ6406/2022	OR152584	2022-06-20	Sinaloa	Oropharyngeal swab	Male	63	unknown	BA.2.9
	EPI_ISL_13626621	hCoV-19/Mexico/SIN_CIAD-MZT_ID5572/2022	OR152585	2022-06-01	Sinaloa	Oropharyngeal swab	Female	69	unknown	BA.2.9
	EPI_ISL_13626623	hCoV-19/Mexico/SIN_CIAD-MZT_S8900/2022	OR152586	2022-06-17	Sinaloa	Oropharyngeal swab	Female	77	unknown	BA.2.12.1
	EPI_ISL_13648217	hCoV-19/Mexico/CAM_CIAD-IMSS_202201009856/2022	OR152587	2022-06-07	Campeche	Pharyngeal / Nasopharyngeal swab	Male	40	Ambulatory	BA.2.9
	EPI_ISL_13648218	hCoV-19/Mexico/CAM_CIAD-IMSS_202201009859/2022	OR152588	2022-06-07	Campeche	Pharyngeal / Nasopharyngeal swab	Female	34	Ambulatory	BA.2.12.1
	EPI_ISL_13648219	hCoV-19/Mexico/CAM_CIAD-IMSS_202201009860/2022	OR152589	2022-06-07	Campeche	Pharyngeal / Nasopharyngeal swab	Female	65	Ambulatory	BA.2.9
	EPI_ISL_13648220	hCoV-19/Mexico/CAM_CIAD-IMSS_202201009862/2022	OR152590	2022-06-07	Campeche	Pharyngeal / Nasopharyngeal swab	Male	24	Ambulatory	BA.2.9
	EPI_ISL_13648221	hCoV-19/Mexico/CAM_CIAD-IMSS_202201009863/2022	OR152591	2022-06-07	Campeche	Pharyngeal / Nasopharyngeal swab	Female	24	Ambulatory	BA.2.12.1
	EPI_ISL_13648222	hCoV-19/Mexico/CAM_CIAD-IMSS_202201009867/2022	OR152592	2022-06-07	Campeche	Pharyngeal / Nasopharyngeal swab	Female	32	Ambulatory	BA.2.9
	EPI_ISL_13648223	hCoV-19/Mexico/CAM_CIAD-IMSS_202201009868/2022	OR152593	2022-06-07	Campeche	Pharyngeal / Nasopharyngeal swab	Female	38	Ambulatory	BA.2.9
	EPI_ISL_13648224	hCoV-19/Mexico/CAM_CIAD-IMSS_202201009869/2022	OR152594	2022-06-07	Campeche	Pharyngeal / Nasopharyngeal swab	Male	45	Ambulatory	BA.2.9
	EPI_ISL_13648225	hCoV-19/Mexico/CHH_CIAD-IMSS_202201025605/2022	OR152595	2022-06-06	Chihuahua	Pharyngeal / Nasopharyngeal swab	Female	25	Ambulatory	BA.2.12.1
	EPI_ISL_13648226	hCoV-19/Mexico/CHH_CIAD-IMSS_202201025609/2022	OR152596	2022-06-06	Chihuahua	Pharyngeal swab	Male	31	Ambulatory	BA.2.12.1
	EPI_ISL_13648227	hCoV-19/Mexico/CHH_CIAD-IMSS_202201025615/2022	OR152597	2022-06-07	Chihuahua	Pharyngeal / Nasopharyngeal swab	Female	37	Ambulatory	BA.2.12.1
	EPI_ISL_13648228	hCoV-19/Mexico/CHH_CIAD-IMSS_202201025617/2022	OR152598	2022-06-07	Chihuahua	Pharyngeal / Nasopharyngeal swab	Male	32	Ambulatory	BA.2.12.1
	EPI_ISL_13648229	hCoV-19/Mexico/HID_CIAD-IMSS_202201059139/2022	OR152599	2022-06-09	Hidalgo	Nasopharyngeal swab	Female	32	Ambulatory	BA.2.9
	EPI_ISL_13648230	hCoV-19/Mexico/MEX_CIAD-IMSS_202201058803/2022	OR152600	2022-06-09	State of Mexico	Pharyngeal / Nasopharyngeal swab	Male	40	Ambulatory	BA.2.12.1
	EPI_ISL_13648231	hCoV-19/Mexico/MEX_CIAD-IMSS_202201058858/2022	OR152601	2022-06-07	State of Mexico	Nasopharyngeal swab	Female	40	Ambulatory	BA.4
	EPI_ISL_13648232	hCoV-19/Mexico/MOR_CIAD-IMSS_202201059237/2022	OR152602	2022-06-08	Morelos	Pharyngeal / Nasopharyngeal swab	Male	65	Ambulatory	BA.2.12.1
	EPI_ISL_13648233	hCoV-19/Mexico/NLE_CIAD-IMSS_202201025258/2022	OR152603	2022-06-05	Nuevo Leon	Pharyngeal / Nasopharyngeal swab	Male	49	Ambulatory	BA.2.12.1
	EPI_ISL_13648234	hCoV-19/Mexico/NLE_CIAD-IMSS_202201025339/2022	OR152604	2022-06-06	Nuevo Leon	Nasopharyngeal swab	Male	24	Ambulatory	BA.2.9
	EPI_ISL_13648235	hCoV-19/Mexico/NLE_CIAD-IMSS_202201025441/2022	OR152605	2022-06-07	Nuevo Leon	Pharyngeal / Nasopharyngeal swab	Male	1	Hospitalized	BA.2.12.1
	EPI_ISL_13648236	hCoV-19/Mexico/NLE_CIAD-IMSS_202201025479/2022	OR152606	2022-06-08	Nuevo Leon	Nasopharyngeal swab	Male	14	Ambulatory	BA.2
	EPI_ISL_13648237	hCoV-19/Mexico/NLE_CIAD-IMSS_202201025573/2022	OR152607	2022-06-08	Nuevo Leon	Pharyngeal / Nasopharyngeal swab	Male	35	Ambulatory	BA.5.1
	EPI_ISL_13648238	hCoV-19/Mexico/NLE_CIAD-IMSS_202201025650/2022	OR152608	2022-06-09	Nuevo Leon	Pharyngeal / Nasopharyngeal swab	Male	25	Ambulatory	BA.2.12.1
	EPI_ISL_13648239	hCoV-19/Mexico/OAX_CIAD-IMSS_202201059253/2022	OR152609	2022-06-08	Oaxaca	Pharyngeal / Nasopharyngeal swab	Female	30	Hospitalized	BA.2.9
	EPI_ISL_13648240	hCoV-19/Mexico/PUE_CIAD-IMSS_202201059323/2022	OR152610	2022-06-08	Puebla	Pharyngeal swab	Female	16	Ambulatory	BA.2.12.1
	EPI_ISL_13648241	hCoV-19/Mexico/PUE_CIAD-IMSS_202201059341/2022	OR152611	2022-06-08	Puebla	Pharyngeal swab	Male	8	Ambulatory	BA.2.12.1
	EPI_ISL_13648242	hCoV-19/Mexico/QUE_CIAD-IMSS_202201059192/2022	OR152612	2022-06-10	Queretaro	Pharyngeal / Nasopharyngeal swab	Male	43	Ambulatory	BA.2
	EPI_ISL_13648243	hCoV-19/Mexico/QUE_CIAD-IMSS_202201059201/2022	OR152613	2022-06-09	Queretaro	Pharyngeal / Nasopharyngeal swab	Female	23	Ambulatory	BA.4.1
	EPI_ISL_13648244	hCoV-19/Mexico/QUE_CIAD-IMSS_202201059205/2022	OR152614	2022-06-07	Queretaro	Pharyngeal / Nasopharyngeal swab	Female	23	Ambulatory	BA.2.12.1
	EPI_ISL_13648245	hCoV-19/Mexico/ROO_CIAD-IMSS_202201009590/2022	OR152615	2022-06-05	Quintana Roo	Pharyngeal / Nasopharyngeal swab	Male	9	Ambulatory	BA.4
	EPI_ISL_13648246	hCoV-19/Mexico/ROO_CIAD-IMSS_202201009591/2022	OR152616	2022-06-05	Quintana Roo	Pharyngeal / Nasopharyngeal swab	Female	26	Ambulatory	BA.2.12.1
	EPI_ISL_13648247	hCoV-19/Mexico/ROO_CIAD-IMSS_202201009592/2022	OR152617	2022-06-06	Quintana Roo	Pharyngeal / Nasopharyngeal swab	Female	23	Hospitalized	BA.5.1
	EPI_ISL_13648248	hCoV-19/Mexico/ROO_CIAD-IMSS_202201009691/2022	OR152618	2022-06-06	Quintana Roo	Pharyngeal / Nasopharyngeal swab	Female	29	Hospitalized	BA.4
	EPI_ISL_13648249	hCoV-19/Mexico/ROO_CIAD-IMSS_202201009889/2022	OR152619	2022-06-08	Quintana Roo	Pharyngeal / Nasopharyngeal swab	Female	36	Ambulatory	BA.2.12.1
	EPI_ISL_13648250	hCoV-19/Mexico/ROO_CIAD-IMSS_202201009896/2022	OR152620	2022-06-09	Quintana Roo	Pharyngeal / Nasopharyngeal swab	Male	22	Hospitalized	BA.5.1
	EPI_ISL_13648251	hCoV-19/Mexico/ROO_CIAD-IMSS_202201009977/2022	OR152621	2022-06-09	Quintana Roo	Pharyngeal / Nasopharyngeal swab	Male	3	Hospitalized	BA.2.9
	EPI_ISL_13648252	hCoV-19/Mexico/ROO_CIAD-IMSS_202201009979/2022	OR152622	2022-06-09	Quintana Roo	Pharyngeal / Nasopharyngeal swab	Female	31	Ambulatory	BA.5.1
	EPI_ISL_13648253	hCoV-19/Mexico/SLP_CIAD-IMSS_202201006797/2022	OR152623	2022-06-07	San Luis Potosi	Pharyngeal / Nasopharyngeal swab	Male	27	Ambulatory	BA.5.1
	EPI_ISL_13648254	hCoV-19/Mexico/TAM_CIAD-IMSS_202201025373/2022	OR152624	2022-06-04	Tamaulipas	Pharyngeal / Nasopharyngeal swab	Female	23	Ambulatory	BA.2.12.1
	EPI_ISL_13648255	hCoV-19/Mexico/TAM_CIAD-IMSS_202201025384/2022	OR152625	2022-06-06	Tamaulipas	Pharyngeal / Nasopharyngeal swab	Female	49	Ambulatory	BA.5.1
	EPI_ISL_13648256	hCoV-19/Mexico/TAM_CIAD-IMSS_202201025550/2022	OR152626	2022-06-08	Tamaulipas	Pharyngeal / Nasopharyngeal swab	Female	24	Ambulatory	BA.2.12.1
	EPI_ISL_13648257	hCoV-19/Mexico/TAM_CIAD-IMSS_202201025771/2022	OR152627	2022-06-08	Tamaulipas	Pharyngeal / Nasopharyngeal swab	Female	23	Ambulatory	BA.2.12.1
	EPI_ISL_13648258	hCoV-19/Mexico/VER_CIAD-IMSS_202201025778/2022	OR152628	2022-06-09	Veracruz	Pharyngeal / Nasopharyngeal swab	Female	28	Ambulatory	BA.2
	EPI_ISL_13648259	hCoV-19/Mexico/VER_CIAD-IMSS_202201059252/2022	OR152629	2022-06-09	Veracruz	Pharyngeal / Nasopharyngeal swab	Male	28	Ambulatory	BA.4.1
	EPI_ISL_13648260	hCoV-19/Mexico/YUC_CIAD-IMSS_202201009714/2022	OR152630	2022-06-08	Yucatan	Pharyngeal / Nasopharyngeal swab	Female	27	Ambulatory	BA.2.9
	EPI_ISL_13648261	hCoV-19/Mexico/YUC_CIAD-IMSS_202201009736/2022	OR152631	2022-06-08	Yucatan	Pharyngeal / Nasopharyngeal swab	Male	34	Ambulatory	BA.2.12.1
	EPI_ISL_13648262	hCoV-19/Mexico/YUC_CIAD-IMSS_202201009744/2022	OR152632	2022-06-08	Yucatan	Pharyngeal / Nasopharyngeal swab	Female	24	Ambulatory	BF.1
	EPI_ISL_13648263	hCoV-19/Mexico/YUC_CIAD-IMSS_202201009758/2022	OR152633	2022-06-08	Yucatan	Pharyngeal / Nasopharyngeal swab	Female	53	Ambulatory	BA.2.9
	EPI_ISL_13648264	hCoV-19/Mexico/YUC_CIAD-IMSS_202201009759/2022	OR152634	2022-06-08	Yucatan	Pharyngeal / Nasopharyngeal swab	Male	25	Ambulatory	BA.2.9
	EPI_ISL_13648265	hCoV-19/Mexico/YUC_CIAD-IMSS_202201009772/2022	OR152635	2022-06-08	Yucatan	Pharyngeal / Nasopharyngeal swab	Female	38	Ambulatory	BA.2.9
	EPI_ISL_13648266	hCoV-19/Mexico/YUC_CIAD-IMSS_202201009775/2022	OR152636	2022-06-09	Yucatan	Pharyngeal / Nasopharyngeal swab	Female	50	Ambulatory	BA.2.9
	EPI_ISL_13648267	hCoV-19/Mexico/YUC_CIAD-IMSS_202201009778/2022	OR152637	2022-06-09	Yucatan	Pharyngeal / Nasopharyngeal swab	Female	54	Ambulatory	BA.2.9
	EPI_ISL_13648268	hCoV-19/Mexico/YUC_CIAD-IMSS_202201009782/2022	OR152638	2022-06-07	Yucatan	Pharyngeal / Nasopharyngeal swab	Female	40	Ambulatory	BA.5.2.1
	EPI_ISL_13648269	hCoV-19/Mexico/YUC_CIAD-IMSS_202201009787/2022	OR152639	2022-06-09	Yucatan	Pharyngeal / Nasopharyngeal swab	Male	37	Ambulatory	BA.5.1
	EPI_ISL_13648270	hCoV-19/Mexico/YUC_CIAD-IMSS_202201009788/2022	OR152640	2022-06-09	Yucatan	Pharyngeal / Nasopharyngeal swab	Male	24	Ambulatory	BA.2.9
	EPI_ISL_13648271	hCoV-19/Mexico/YUC_CIAD-IMSS_202201009792/2022	OR152641	2022-06-09	Yucatan	Pharyngeal / Nasopharyngeal swab	Female	41	Ambulatory	BA.2
	EPI_ISL_13648272	hCoV-19/Mexico/YUC_CIAD-IMSS_202201009793/2022	OR152642	2022-06-09	Yucatan	Pharyngeal / Nasopharyngeal swab	Female	71	Ambulatory	BA.2.12.1
	EPI_ISL_13766054	hCoV-19/Mexico/BCN_CIAD-IMSS_202201062417/2022	OR152643	2022-06-20	Baja California	unknown	Male	49	Hospitalized	BA.2.12.1
	EPI_ISL_13766055	hCoV-19/Mexico/BCN_CIAD-IMSS_202201062419/2022	OR152644	2022-06-17	Baja California	unknown	Female	42	Ambulatory	BF.1
	EPI_ISL_13766056	hCoV-19/Mexico/BCN_CIAD-IMSS_202201062424/2022	OR152645	2022-06-18	Baja California	unknown	Female	33	Hospitalized	BA.2.12.1
	EPI_ISL_13766057	hCoV-19/Mexico/BCN_CIAD-IMSS_202201062427/2022	OR152646	2022-06-15	Baja California	unknown	Female	52	Ambulatory	BA.2.12.1
	EPI_ISL_13766058	hCoV-19/Mexico/BCN_CIAD-IMSS_202201062429/2022	OR152647	2022-06-17	Baja California	unknown	Female	41	Ambulatory	BA.5.2.1
	EPI_ISL_13766059	hCoV-19/Mexico/BCN_CIAD-IMSS_202201062430/2022	OR152648	2022-06-17	Baja California	unknown	Female	54	Ambulatory	BA.5
	EPI_ISL_13766060	hCoV-19/Mexico/BCN_CIAD-IMSS_202201063100/2022	OR152649	2022-06-21	Baja California	unknown	Female	33	Ambulatory	BA.2.12.1
	EPI_ISL_13766061	hCoV-19/Mexico/BCN_CIAD-IMSS_202201063101/2022	OR152650	2022-06-21	Baja California	unknown	Male	20	Ambulatory	BA.2.12.1
	EPI_ISL_13766062	hCoV-19/Mexico/BCS_CIAD-IMSS_202201063184/2022	OR152651	2022-06-20	Baja California Sur	unknown	Male	31	Ambulatory	BA.2.18
	EPI_ISL_13766063	hCoV-19/Mexico/BCS_CIAD-IMSS_202201063187/2022	OR152652	2022-06-22	Baja California Sur	unknown	Male	2	Ambulatory	BA.2.12.1
	EPI_ISL_13766064	hCoV-19/Mexico/BCS_CIAD-IMSS_202201063188/2022	OR152653	2022-06-22	Baja California Sur	unknown	Female	35	Ambulatory	BA.2.12.1
	EPI_ISL_13766065	hCoV-19/Mexico/BCS_CIAD-IMSS_202201063192/2022	OR152654	2022-06-22	Baja California Sur	unknown	Female	30	Ambulatory	BA.2.18
	EPI_ISL_13766066	hCoV-19/Mexico/BCS_CIAD-IMSS_202201063195/2022	OR152655	2022-06-22	Baja California Sur	unknown	Male	23	Ambulatory	BA.2
	EPI_ISL_13766067	hCoV-19/Mexico/BCS_CIAD-IMSS_202201063196/2022	OR152656	2022-06-22	Baja California Sur	unknown	Male	93	Hospitalized	BA.2.12.1
	EPI_ISL_13766068	hCoV-19/Mexico/BCS_CIAD-IMSS_202201063204/2022	OR152657	2022-06-21	Baja California Sur	unknown	Male	24	Ambulatory	BA.2.12.1
	EPI_ISL_13766069	hCoV-19/Mexico/BCS_CIAD-IMSS_202201063205/2022	OR152658	2022-06-21	Baja California Sur	unknown	Male	35	Ambulatory	BA.5.5
	EPI_ISL_13766070	hCoV-19/Mexico/CAM_CIAD-IMSS_202201063301/2022	OR152659	2022-06-22	Campeche	unknown	Female	64	Hospitalized	BA.2.12.1
	EPI_ISL_13766071	hCoV-19/Mexico/CAM_CIAD-IMSS_202201063302/2022	OR152660	2022-06-21	Campeche	unknown	Female	41	Ambulatory	XAH
	EPI_ISL_13766072	hCoV-19/Mexico/CAM_CIAD-IMSS_202201063303/2022	OR152661	2022-06-21	Campeche	unknown	Female	24	Ambulatory	BA.2.9
	EPI_ISL_13766073	hCoV-19/Mexico/CAM_CIAD-IMSS_202201063304/2022	OR152662	2022-06-21	Campeche	unknown	Female	27	Ambulatory	BA.4.1
	EPI_ISL_13766074	hCoV-19/Mexico/CAM_CIAD-IMSS_202201063349/2022	OR152663	2022-06-21	Campeche	unknown	Female	41	Ambulatory	BA.4
	EPI_ISL_13766075	hCoV-19/Mexico/CAM_CIAD-IMSS_202201063350/2022	OR152664	2022-06-21	Campeche	unknown	Male	45	Ambulatory	BA.2.12.1
	EPI_ISL_13766076	hCoV-19/Mexico/CAM_CIAD-IMSS_202201064090/2022	OR152665	2022-06-23	Campeche	unknown	Female	31	Ambulatory	BA.2.9
	EPI_ISL_13766077	hCoV-19/Mexico/CHH_CIAD-IMSS_202201026878/2022	OR152666	2022-06-16	Chihuahua	unknown	Male	44	Ambulatory	BA.5.3.1
	EPI_ISL_13766078	hCoV-19/Mexico/CHH_CIAD-IMSS_202201026882/2022	OR152667	2022-06-17	Chihuahua	unknown	Male	38	Ambulatory	BA.2.12.1
	EPI_ISL_13766079	hCoV-19/Mexico/CHH_CIAD-IMSS_202201026885/2022	OR152668	2022-06-19	Chihuahua	unknown	Female	45	Ambulatory	BA.5.3.1
	EPI_ISL_13766080	hCoV-19/Mexico/CHH_CIAD-IMSS_202201026886/2022	OR152669	2022-06-17	Chihuahua	unknown	Male	33	Ambulatory	BA.2.12.1
	EPI_ISL_13766081	hCoV-19/Mexico/CHH_CIAD-IMSS_202201026889/2022	OR152670	2022-06-19	Chihuahua	unknown	Female	38	Hospitalized	BA.2.18
	EPI_ISL_13766082	hCoV-19/Mexico/CHH_CIAD-IMSS_202201026892/2022	OR152671	2022-06-18	Chihuahua	unknown	Male	88	Ambulatory	BA.5.3.1
	EPI_ISL_13766083	hCoV-19/Mexico/CHH_CIAD-IMSS_202201026894/2022	OR152672	2022-06-19	Chihuahua	Pharyngeal swab	Male	49	Ambulatory	BA.5.1
	EPI_ISL_13766084	hCoV-19/Mexico/CHP_CIAD-IMSS_202201063249/2022	OR152673	2022-06-20	Chiapas	unknown	Male	64	Hospitalized	BA.5.1
	EPI_ISL_13766085	hCoV-19/Mexico/CMX_CIAD-IMSS_202201061567/2022	OR152674	2022-06-20	Mexico City	unknown	Female	41	Hospitalized	BA.5.1
	EPI_ISL_13766086	hCoV-19/Mexico/CMX_CIAD-IMSS_202201061678/2022	OR152675	2022-06-20	Mexico City	unknown	Female	40	Ambulatory	BA.2.12.1
	EPI_ISL_13766087	hCoV-19/Mexico/CMX_CIAD-IMSS_202201061682/2022	OR152676	2022-06-20	Mexico City	unknown	Male	60	Ambulatory	BA.2.12.1
	EPI_ISL_13766088	hCoV-19/Mexico/CMX_CIAD-IMSS_202201061685/2022	OR152677	2022-06-20	Mexico City	unknown	Female	71	Ambulatory	BA.2.12.1
	EPI_ISL_13766089	hCoV-19/Mexico/CMX_CIAD-IMSS_202201062372/2022	OR152678	2022-06-22	Mexico City	Nasopharyngeal swab	Male	48	Ambulatory	BF.1
	EPI_ISL_13766090	hCoV-19/Mexico/CMX_CIAD-IMSS_202201062382/2022	OR152679	2022-06-21	Mexico City	unknown	Female	25	Ambulatory	BA.2
	EPI_ISL_13766091	hCoV-19/Mexico/CMX_CIAD-IMSS_202201062385/2022	OR152680	2022-06-21	Mexico City	unknown	Male	52	Ambulatory	BA.2.12.1
	EPI_ISL_13766092	hCoV-19/Mexico/CMX_CIAD-IMSS_202201062401/2022	OR152681	2022-06-20	Mexico City	Nasopharyngeal swab	Female	37	Ambulatory	BA.2.12.1
	EPI_ISL_13766093	hCoV-19/Mexico/CMX_CIAD-IMSS_202201062403/2022	OR152682	2022-06-21	Mexico City	Nasopharyngeal swab	Female	42	Ambulatory	BA.5.1
	EPI_ISL_13766094	hCoV-19/Mexico/CMX_CIAD-IMSS_202201062444/2022	OR152683	2022-06-22	Mexico City	unknown	Female	37	Ambulatory	BA.2.12.1
	EPI_ISL_13766095	hCoV-19/Mexico/CMX_CIAD-IMSS_202201062445/2022	OR152684	2022-06-22	Mexico City	unknown	Female	39	Ambulatory	BA.5.1
	EPI_ISL_13766096	hCoV-19/Mexico/CMX_CIAD-IMSS_202201062449/2022	OR152685	2022-06-21	Mexico City	unknown	Male	50	Ambulatory	BA.5.1
	EPI_ISL_13766097	hCoV-19/Mexico/CMX_CIAD-IMSS_202201062488/2022	OR152686	2022-06-21	Mexico City	unknown	Male	33	Ambulatory	BA.5.1
	EPI_ISL_13766098	hCoV-19/Mexico/CMX_CIAD-IMSS_202201062489/2022	OR152687	2022-06-22	Mexico City	unknown	Male	61	Ambulatory	BE.1
	EPI_ISL_13766099	hCoV-19/Mexico/COA_CIAD-IMSS_202201026528/2022	OR152688	2022-06-20	Coahuila	unknown	Male	34	Ambulatory	BA.2
	EPI_ISL_13766100	hCoV-19/Mexico/COA_CIAD-IMSS_202201026535/2022	OR152689	2022-06-17	Coahuila	unknown	Male	12	Hospitalized	BA.5.1
	EPI_ISL_13766101	hCoV-19/Mexico/COA_CIAD-IMSS_202201026536/2022	OR152690	2022-06-18	Coahuila	unknown	Male	75	Hospitalized	BA.4.1
	EPI_ISL_13766102	hCoV-19/Mexico/COA_CIAD-IMSS_202201026626/2022	OR152691	2022-06-20	Coahuila	unknown	Male	87	Hospitalized	BA.2.12.1
	EPI_ISL_13766103	hCoV-19/Mexico/COA_CIAD-IMSS_202201026746/2022	OR152692	2022-06-21	Coahuila	unknown	Male	1	Hospitalized	BA.2.12.1
	EPI_ISL_13766104	hCoV-19/Mexico/COA_CIAD-IMSS_202201026757/2022	OR152693	2022-06-22	Coahuila	unknown	Female	24	Ambulatory	BA.4
	EPI_ISL_13766105	hCoV-19/Mexico/COA_CIAD-IMSS_202201026758/2022	OR152694	2022-06-20	Coahuila	unknown	Female	10	Ambulatory	BA.4
	EPI_ISL_13766106	hCoV-19/Mexico/COA_CIAD-IMSS_202201026913/2022	OR152695	2022-06-21	Coahuila	unknown	Female	1	Hospitalized	BA.4
	EPI_ISL_13766107	hCoV-19/Mexico/COL_CIAD-IMSS_202201022961/2022	OR152696	2022-06-21	Colima	unknown	Female	37	Ambulatory	BA.2.12.1
	EPI_ISL_13766108	hCoV-19/Mexico/COL_CIAD-IMSS_202201023085/2022	OR152697	2022-06-22	Colima	unknown	Female	29	Ambulatory	BA.5.1
	EPI_ISL_13766109	hCoV-19/Mexico/COL_CIAD-IMSS_202201023087/2022	OR152698	2022-06-22	Colima	unknown	Male	32	Ambulatory	BA.5.1
	EPI_ISL_13766110	hCoV-19/Mexico/COL_CIAD-IMSS_202201023089/2022	OR152699	2022-06-22	Colima	unknown	Male	32	Ambulatory	BA.4.1
	EPI_ISL_13766111	hCoV-19/Mexico/COL_CIAD-IMSS_202201023305/2022	OR152700	2022-06-23	Colima	unknown	Female	30	Ambulatory	BA.2.12.1
	EPI_ISL_13766112	hCoV-19/Mexico/DUR_CIAD-IMSS_202201026538/2022	OR152701	2022-06-20	Durango	unknown	Female	45	Ambulatory	BA.4
	EPI_ISL_13766113	hCoV-19/Mexico/DUR_CIAD-IMSS_202201026542/2022	OR152702	2022-06-20	Durango	unknown	Female	25	Ambulatory	BA.4
	EPI_ISL_13766114	hCoV-19/Mexico/DUR_CIAD-IMSS_202201026543/2022	OR152703	2022-06-20	Durango	unknown	Female	26	Ambulatory	BA.4
	EPI_ISL_13766115	hCoV-19/Mexico/DUR_CIAD-IMSS_202201026766/2022	OR152704	2022-06-17	Durango	unknown	Male	11	Ambulatory	BA.5
	EPI_ISL_13766116	hCoV-19/Mexico/DUR_CIAD-IMSS_202201026992/2022	OR152705	2022-06-22	Durango	unknown	Female	41	Ambulatory	BA.4
	EPI_ISL_13766117	hCoV-19/Mexico/DUR_CIAD-IMSS_202201027003/2022	OR152706	2022-06-22	Durango	unknown	Female	28	Ambulatory	BA.2.12.1
	EPI_ISL_13766118	hCoV-19/Mexico/DUR_CIAD-IMSS_202201027004/2022	OR152707	2022-06-22	Durango	unknown	Male	48	Ambulatory	BA.2.12.1
	EPI_ISL_13766119	hCoV-19/Mexico/GRO_CIAD-IMSS_202201063368/2022	OR152708	2022-06-22	Guerrero	unknown	Female	27	Ambulatory	BA.2.12.1
	EPI_ISL_13766120	hCoV-19/Mexico/GRO_CIAD-IMSS_202201063370/2022	OR152709	2022-06-20	Guerrero	unknown	Female	43	Ambulatory	BA.4
	EPI_ISL_13766121	hCoV-19/Mexico/GRO_CIAD-IMSS_202201064039/2022	OR152710	2022-06-24	Guerrero	unknown	Male	82	Ambulatory	BA.5.1
	EPI_ISL_13766122	hCoV-19/Mexico/GRO_CIAD-IMSS_202201064040/2022	OR152711	2022-06-24	Guerrero	unknown	Female	47	Ambulatory	BA.2.12.1
	EPI_ISL_13766123	hCoV-19/Mexico/GRO_CIAD-IMSS_202201064041/2022	OR152712	2022-06-24	Guerrero	unknown	Female	59	Ambulatory	BA.2.12.1
	EPI_ISL_13766124	hCoV-19/Mexico/GRO_CIAD-IMSS_202201064042/2022	OR152713	2022-06-24	Guerrero	unknown	Male	41	Ambulatory	BA.4
	EPI_ISL_13766125	hCoV-19/Mexico/GRO_CIAD-IMSS_202201064043/2022	OR152714	2022-06-24	Guerrero	unknown	Female	31	Ambulatory	BA.5.1
	EPI_ISL_13766126	hCoV-19/Mexico/GUA_CIAD-IMSS_202201022664/2022	OR152715	2022-06-18	Guanajuato	unknown	Male	34	Hospitalized	BA.2.12.1
	EPI_ISL_13766127	hCoV-19/Mexico/GUA_CIAD-IMSS_202201022669/2022	OR152716	2022-06-17	Guanajuato	unknown	Female	64	Hospitalized	BA.5.5
	EPI_ISL_13766128	hCoV-19/Mexico/GUA_CIAD-IMSS_202201022671/2022	OR152717	2022-06-17	Guanajuato	unknown	Male	57	Ambulatory	BA.2.12.1
	EPI_ISL_13766130	hCoV-19/Mexico/GUA_CIAD-IMSS_202201022686/2022	OR152718	2022-06-17	Guanajuato	unknown	Female	32	Ambulatory	BA.4.1
	EPI_ISL_13766131	hCoV-19/Mexico/GUA_CIAD-IMSS_202201022688/2022	OR152719	2022-06-17	Guanajuato	unknown	Female	28	Ambulatory	BA.2.12.1
	EPI_ISL_13766132	hCoV-19/Mexico/GUA_CIAD-IMSS_202201022692/2022	OR152720	2022-06-15	Guanajuato	unknown	Female	29	Ambulatory	BA.2.12.1
	EPI_ISL_13766133	hCoV-19/Mexico/GUA_CIAD-IMSS_202201022702/2022	OR152721	2022-06-20	Guanajuato	unknown	Female	24	Ambulatory	BA.5
	EPI_ISL_13766134	hCoV-19/Mexico/GUA_CIAD-IMSS_202201022703/2022	OR152722	2022-06-20	Guanajuato	unknown	Female	26	Ambulatory	BA.2
	EPI_ISL_13766135	hCoV-19/Mexico/GUA_CIAD-IMSS_202201022705/2022	OR152723	2022-06-17	Guanajuato	unknown	Female	25	Ambulatory	BA.5.1
	EPI_ISL_13766136	hCoV-19/Mexico/GUA_CIAD-IMSS_202201022706/2022	OR152724	2022-06-17	Guanajuato	Pharyngeal swab	Female	55	Ambulatory	BA.2.12.1
	EPI_ISL_13766137	hCoV-19/Mexico/HID_CIAD-IMSS_202201063620/2022	OR152725	2022-06-23	Hidalgo	Pharyngeal swab	Male	69	Hospitalized	BA.5.2
	EPI_ISL_13766138	hCoV-19/Mexico/HID_CIAD-IMSS_202201063624/2022	OR152726	2022-06-22	Hidalgo	unknown	Male	72	Hospitalized	BA.5.2
	EPI_ISL_13766139	hCoV-19/Mexico/JAL_CIAD-IMSS_202201022708/2022	OR152727	2022-06-17	Jalisco	Pharyngeal swab	Male	71	Ambulatory	BA.4
	EPI_ISL_13766140	hCoV-19/Mexico/JAL_CIAD-IMSS_202201022709/2022	OR152728	2022-06-17	Jalisco	Pharyngeal swab	Female	35	Ambulatory	BA.5
	EPI_ISL_13766141	hCoV-19/Mexico/JAL_CIAD-IMSS_202201022710/2022	OR152729	2022-06-17	Jalisco	Pharyngeal swab	Female	57	Ambulatory	BA.4
	EPI_ISL_13766142	hCoV-19/Mexico/JAL_CIAD-IMSS_202201022713/2022	OR152730	2022-06-20	Jalisco	Pharyngeal swab	Female	25	Ambulatory	BA.4
	EPI_ISL_13766143	hCoV-19/Mexico/JAL_CIAD-IMSS_202201022745/2022	OR152731	2022-06-20	Jalisco	unknown	Male	24	Ambulatory	BA.2.9
	EPI_ISL_13766144	hCoV-19/Mexico/JAL_CIAD-IMSS_202201022747/2022	OR152732	2022-06-20	Jalisco	unknown	Female	39	Ambulatory	BA.2.9
	EPI_ISL_13766145	hCoV-19/Mexico/JAL_CIAD-IMSS_202201022752/2022	OR152733	2022-06-20	Jalisco	unknown	Male	20	Ambulatory	BA.2.9
	EPI_ISL_13766146	hCoV-19/Mexico/JAL_CIAD-IMSS_202201022753/2022	OR152734	2022-06-20	Jalisco	unknown	Female	40	Ambulatory	BA.4.1
	EPI_ISL_13766147	hCoV-19/Mexico/JAL_CIAD-IMSS_202201022767/2022	OR152735	2022-06-21	Jalisco	unknown	Female	38	Ambulatory	BA.5.1
	EPI_ISL_13766148	hCoV-19/Mexico/JAL_CIAD-IMSS_202201022769/2022	OR152736	2022-06-21	Jalisco	unknown	Female	58	Ambulatory	BA.2.12.1
	EPI_ISL_13766149	hCoV-19/Mexico/JAL_CIAD-IMSS_202201022782/2022	OR152737	2022-06-21	Jalisco	unknown	Male	45	Ambulatory	BA.2.12.1
	EPI_ISL_13766150	hCoV-19/Mexico/MEX_CIAD-IMSS_202201061781/2022	OR152738	2022-06-16	State of Mexico	Nasopharyngeal swab	Male	22	Ambulatory	BA.5.1
	EPI_ISL_13766151	hCoV-19/Mexico/MEX_CIAD-IMSS_202201061786/2022	OR152739	2022-06-17	State of Mexico	Nasopharyngeal swab	Female	41	Ambulatory	BA.4.1
	EPI_ISL_13766152	hCoV-19/Mexico/MEX_CIAD-IMSS_202201061787/2022	OR152740	2022-06-17	State of Mexico	unknown	Male	21	Ambulatory	BA.5.1
	EPI_ISL_13766153	hCoV-19/Mexico/MEX_CIAD-IMSS_202201061789/2022	OR152741	2022-06-17	State of Mexico	unknown	Female	24	Ambulatory	BA.5.1
	EPI_ISL_13766154	hCoV-19/Mexico/MEX_CIAD-IMSS_202201062374/2022	OR152742	2022-06-22	State of Mexico	Nasopharyngeal swab	Female	41	Ambulatory	BA.2.9
	EPI_ISL_13766155	hCoV-19/Mexico/MEX_CIAD-IMSS_202201062376/2022	OR152743	2022-06-22	State of Mexico	Nasopharyngeal swab	Male	40	Ambulatory	BA.5.1
	EPI_ISL_13766156	hCoV-19/Mexico/MEX_CIAD-IMSS_202201062388/2022	OR152744	2022-06-20	State of Mexico	unknown	Male	47	Ambulatory	BA.2.9
	EPI_ISL_13766157	hCoV-19/Mexico/MEX_CIAD-IMSS_202201062447/2022	OR152745	2022-06-21	State of Mexico	unknown	Male	31	Ambulatory	BA.2
	EPI_ISL_13766158	hCoV-19/Mexico/MEX_CIAD-IMSS_202201062450/2022	OR152746	2022-06-22	State of Mexico	unknown	Female	16	Ambulatory	BA.4.1
	EPI_ISL_13766159	hCoV-19/Mexico/MEX_CIAD-IMSS_202201062466/2022	OR152747	2022-06-22	State of Mexico	unknown	Female	28	Ambulatory	BA.2.9
	EPI_ISL_13766160	hCoV-19/Mexico/MEX_CIAD-IMSS_202201062470/2022	OR152748	2022-06-21	State of Mexico	unknown	Female	26	Ambulatory	BA.4
	EPI_ISL_13766161	hCoV-19/Mexico/MEX_CIAD-IMSS_202201062479/2022	OR152749	2022-06-22	State of Mexico	unknown	Female	15	Ambulatory	BA.2.12.1
	EPI_ISL_13766162	hCoV-19/Mexico/MIC_CIAD-IMSS_202201022946/2022	OR152750	2022-06-21	Michoacan	unknown	Female	80	Hospitalized	BA.4
	EPI_ISL_13766163	hCoV-19/Mexico/MIC_CIAD-IMSS_202201022950/2022	OR152751	2022-06-21	Michoacan	unknown	Male	26	Ambulatory	BA.2.12.1
	EPI_ISL_13766164	hCoV-19/Mexico/MIC_CIAD-IMSS_202201023272/2022	OR152752	2022-06-22	Michoacan	unknown	Female	44	Ambulatory	BA.2.9
	EPI_ISL_13766165	hCoV-19/Mexico/MIC_CIAD-IMSS_202201023274/2022	OR152753	2022-06-24	Michoacan	unknown	Female	24	Ambulatory	BA.5.2.1
	EPI_ISL_13766166	hCoV-19/Mexico/MIC_CIAD-IMSS_202201023275/2022	OR152754	2022-06-23	Michoacan	unknown	Male	81	Hospitalized	BA.2.12.1
[truncated: 5,024 more rows]

## Sheet: Table S2
	Table S2. Acknowledgement of Data Contributors. The hyperlinks provided can be used to access the data contributor details and GISAID’s EpiCoV database accession IDs of the SARS-CoV-2 genome sequences used in this study . The collection and upload to the GISAID database dates were between April 1 and August 30, 2022.
	Description of the data	Summary	GISAID identifier	Link to collect data
	SARS-COV-2 genome sequences from Mexico	The additional sequences from Mexico utilized in the present study consist of 8,979 genomes.	EPI_SET_230622ah	https://doi.org/10.55876/gis8.230622ah
	SARS-COV-2 genome sequences from around the word	The additional sequences from around the word utilized to build BA.4 and BA.5 trees consist of 1,170 genomes. Data were collected in 98 countries and territories.	EPI_SET_230608wv	https://doi.org/10.55876/gis8.230608wv
	SARS-CoV-2 genome sequences samled through Audacity Instant	Additional word sequences employe to buil early introudction tree for each subvariant, consist of 8,361 genomes.	EPI_SET_231002av	https://doi.org/10.55876/gis8.231002av

## Sheet: Hoja1
	Table S3. Relative frequency of all mutations detected in the 16,001 Mexican BA.1, BA.2, BA.4, and BA.5 sequences analyzed for this study between 01 April and 31 August 2022.
	Mutation	1_BA.1.x	2_BA.2.9	3_BA.2.12.1	4_BA.2.Others	BA.4.1	BA.4.2	BA.4.4	BA.4.Others	BA.5.1	BA.5.1.1	BA.5.2	BA.5.2.1	BA.5.Others	BE.1	BE.2	BF.1
	ORF1a:S3G	0	0	0	0.0588235	0	0	0	0	0	0	0	0	0	0	0	0
	ORF1a:L4P	0	0	0	0	0	0	0	0	0	0	0.0793651	0	0	0	0	0
	ORF1a:P6S	0	0	0	0	0	0	0	0	0	0	0.0793651	0	0	0	0	0
	ORF1a:G7D	0	0	0	0	0	0	0	0	0.0214961	0	0	0.0813008	0	0.33557	0	0
	ORF1a:G7S	0	0	0.036846	0	0	0	0	0	0	0	0	0	0.168919	0	0	0.37594
	ORF1a:T12I	0	0	0.073692	0	0	0	0	0	0	0	0	0	0	0	0	0
	ORF1a:V14A	0	0	0.036846	0	0	0	0	0	0	0	0	0	0	0	0	0
	ORF1a:V14G	0	0	0	0	0	0	0	0	0.0214961	0	0	0	0	0	0	0
	ORF1a:Q15K	0	0	0	0	0	0	0	0	0	0	0.0793651	0	0	0	0	0
	ORF1a:L16F	0	0	0.036846	0	0	0	0	0	1.24678	0	0	0	0	0	0	0
	ORF1a:S17G	0	0	0	0	0	0	0	0	0.0214961	0	0	0	0	0	0	0
	ORF1a:S17M	0	0	0	0	0	0	0	0	0	0	0.0793651	0	0	0	0	0
	ORF1a:L18S	0	0	0.036846	0	0	0	0	0	0	0	0	0	0	0	0	0
	ORF1a:P19L	0	0	0	0	0	0	0	0	0.0214961	0	0	0	0	0	0	0
	ORF1a:P19X	0	0	0	0	0	0	0	0	0.0214961	0	0	0	0	0	0	0
	ORF1a:V20G	0	0	0	0	0	0	0	0	0.0214961	0	0	0	0	0	0	0
	ORF1a:L21I	0	0	0	0.0588235	0	0	0	0	0	0	0	0	0	0	0	0
	ORF1a:R24C	0.510204	0	0.110538	0.0588235	0	0	0	0.319489	0.0859845	0	0.31746	0.0813008	0.337838	0	0	0
	ORF1a:R24H	0	0	0	0.0588235	0.155763	0	0	0	0	0	0	0	0	0	0	0
	ORF1a:L27F	0	0	0	0	0	0	0	0	0.0214961	0	0.0793651	0	0.168919	0.671141	0	1.50376
	ORF1a:L27H	0	0	0.147384	0	0	0	0	0	0	0	0	0	0	0	0	0
	ORF1a:V28I	0	0	0	0.117647	0.155763	0	0	0	0.0429923	0	0	0	0	0	0	0
	ORF1a:V28L	0	0	0	0.0588235	0	0	0	0	0	0	0	0	0	0	0	0
	ORF1a:R29H	0	0	0.036846	0	0	0	0	0	0	0	0.0793651	0	0	0	0	0
	ORF1a:G30S	0	0	0.18423	0.117647	0	0	0	0	0	0	0	0	0	0	0	0
	ORF1a:G30V	0	0	0	0.117647	0	0	0	0	0	0	0	0	0	0	0	0
	ORF1a:G32R	0.255102	0	0	0	0	0	0	0	0	0	0	0	0	0	0	0
	ORF1a:D33E	0	0	0	0.0588235	0	0	0	0	0.0214961	0	0	0	0	0	0	0
	ORF1a:D33N	0	0	0.073692	0	0	0	0	0	0.0429923	0	0	0.0813008	0	0	0	0
	ORF1a:S34F	0	0	0.036846	0	0	0	0	0	0	0	0	0	0	0	0	0
	ORF1a:V35M	0	0	0	0	0	0	0	0	0.0214961	0	0	0	0	0	0	0
	ORF1a:E36D	0	0	0	0	0	0	0	0	0	0	0	0	0.337838	0	0	0
	ORF1a:E37A	0	0	0	0	0	0	0	0	0	0	0.0793651	0	0	0	0	0
	ORF1a:E37D	0	0	0	0	0	0	0	0	0.128977	0	0	0.162602	0	0	0	0
	ORF1a:S40L	0	0	0	0	0.155763	0	0	0	0.0214961	0	0	0.0813008	0	0	0	0
	ORF1a:S40T	0	0	0.405306	0	0	0	0	0	0	0	0	0	0	0	0	0
	ORF1a:E41V	0	0	0	0	0	0	0	0	0	0	0	0	0.168919	0	0	0
	ORF1a:A42T	0	0.174368	0.036846	0	0	0	0	0	0.0214961	0	0	0	0	0	0	0
	ORF1a:R43C	0	0	0.110538	0	0	0	0.625	0	0	0	0	0	0	0	0	0
	ORF1a:R43H	0	0	0	0	0	0	0	0	0.0859845	0	0	0	0	0	0	0
	ORF1a:Q44L	0	0	0	0	0	0	0	0	0	0	0	0.894309	0	0	0	0
	ORF1a:H45Y	0	0	0	0.0588235	0.155763	0	0	0	0.150473	0.275482	0.0793651	0.0813008	0	0	0	0
	ORF1a:L46F	0	0	0	0.176471	0	0	0	0	0.0214961	0.275482	0.0793651	0	0	0	0	0
	ORF1a:K47N	0	0	0	0	0	0	0	0	0.107481	0	0	0	0	0	0	0
	ORF1a:D48G	0	0	0	0	0	0	0	0	0.0429923	0	0	0	0	0	0	0
	ORF1a:D48N	0	0	0	0	0	0	0	0	0	0	0	0	0	0	3.57143	0
	ORF1a:G49C	0	0	0.036846	0	0	0	0	0	0	0	0	0	0	0	0	0
	ORF1a:G49D	0	0	0	0.117647	0	0	0	0	0	0	0	0	0	0.33557	0	0
	ORF1a:G49S	0	0	0.036846	0	0	0	0	0	0.0214961	0	0	0	0	0	0	0
	ORF1a:C51S	0	0	0	0	0	0	0	0	0	0	0	0.0813008	0	0	0	0
	ORF1a:G52C	0	0	0	0	0	0	0	0	0	0	0.0793651	0	0	0	0	0
	ORF1a:G52D	0	0	0.036846	0	0	0	0	0	0	0	0	0	0	0	0	0
	ORF1a:G52S	0	0	0	0	0	0	0	0	0.0214961	0	0	0	0	0	0	0
	ORF1a:V54E	0	0	0.036846	0	0	0	0	0	0.0214961	0	0	0	0	0	0	0
	ORF1a:V54I	0	0	0	0	0	0	0	0	0	0	0	0.0813008	0.675676	0	0	0
	ORF1a:E55K	0	0	0	0	0	0	0	0	0.0214961	0	0	0	0	0	0	0
	ORF1a:V56F	0	0	0.036846	0	0	0	0	0	0	0	0	0	0	0	0	0
	ORF1a:K58M	0	0	0	0.0588235	0	0	0	0	0	0	0	0	0	0	0	0
	ORF1a:K58R	0	0	0	0.0588235	0	0	0	0	0	0	0.0793651	0	0	0	0	0
	ORF1a:G59C	0.255102	0	0	0	0	0	0	0	0	0	0	0.0813008	0	0	0	0
	ORF1a:G59D	0	0	0	0	0	0	0	0	0	0	0.0793651	0	0	0	0	0
	ORF1a:G59S	0	0	0.663228	0	0	0	0	0	0	0	0	0	0	0	0	0
	ORF1a:V60F	0	0	0	0	0	0	0	0	0	0	0	0.0813008	0	0	0	0
	ORF1a:V60I	0.255102	0	0	0	0	0	0	0	0	0	0.0793651	0	0	0	0	0
	ORF1a:L61F	0	0.087184	0	0	0	0	0	0	0.0214961	0	0	0	0	0	0	0
	ORF1a:L61X	0	0	0.036846	0	0	0	0	0	0	0	0	0	0	0	0	0
	ORF1a:P62L	0	0	0	0	0	0	0	0	0	0	0	0	0	0.33557	0	0
	ORF1a:Q63R	0	0	0	0.0588235	0	0	0	0	0	0	0.0793651	0	0	0	0	0
	ORF1a:L64F	0	0	0.036846	0	0	0.452489	0	0	0	0	0	0	0	0	0	0
	ORF1a:P67L	0	0	0	0	0	0	0	0	0.0214961	0.275482	0	0	0	0	0	0
	ORF1a:P67S	0	0	0	0	0	0	0	0	0.0214961	0	0	0	0	0	0	0
	ORF1a:I71L	0	0	0	0.0588235	0	0	0	0	0	0	0	0	0	0	0	0
	ORF1a:I71T	0	0	0	0	0	0	0	0	0.0214961	0	0	0	0	0	0	0
	ORF1a:I71V	0	0	0	0.235294	0	0	0	0	0	0	0	0	0	0	0	0
	ORF1a:R73C	0	0	0	0	0	0	0	0	0	0	0	0	0	0.33557	0	0
	ORF1a:R73H	0	0	0	0	0	0	0	0	0	0	0	0	0.168919	0	0	0
	ORF1a:S74L	0	0	0.036846	0	0	0	0	0	0.0214961	0	0	0	0	0	0	0
	ORF1a:S74P	0	0.087184	0	0	0	0	0	0	0	0	0	0	0	0	0	0
	ORF1a:D75G	0	0	0	0	0	0	0	0	0.0214961	0	0	0	0	0	0	0
	ORF1a:D75N	0	0	0	0	0	0	0	0	0	0	0	0	0.844595	0	0	0
	ORF1a:D75Y	0	0	0	0	0	0	0	0	0.0214961	0	0	0	0	0	0	0
	ORF1a:A76T	0	0	0	0	0	0	0	0	0	0	0	0.0813008	0	0	0	0
	ORF1a:A76V	0	0	0	0.0588235	0	0	0	0	0.0429923	0	0	0	3.5473	0	0	0
	ORF1a:R77Q	0	0	0	0	0	0	0	0	0.0214961	0	0	0	0	0	0	0
	ORF1a:A79V	0	0	0	0	0	0	0	0	0.0214961	0	0	0	0	0	0	0
	ORF1a:P80H	0	0	0	0	0	0	0	0	0	0	0	0.0813008	0	0	0	0
	ORF1a:P80L	0	0	0	0.0588235	0	0	0	0	0	0	0	0	0	0	0	0
	ORF1a:P80S	0	0	0	0	0	0	0	0	0	0	0.31746	0	0	0	0	0
	ORF1a:H81Q	0	0	0	0	0	0	0	0	0.0429923	0	0	0	0	0	0	0
	ORF1a:H81Y	0	0.087184	0.073692	0	0	0	0	0	0	0	0	0.0813008	0	0	0	0
	ORF1a:G82A	0	0	0	0	0	0	0	0	0.0429923	0	0	0	0	0	0	0
	ORF1a:G82D	0	0	0	0	0	0	0	0	0.0214961	0	0	0	0	0	0	0
	ORF1a:G82E	0	0.43592	0.221076	0.764706	0.311526	0	0.625	0.319489	0.515907	0	0.15873	0.569106	0.844595	0.33557	0	0
	ORF1a:G82S	0	0	0	0	0	0	0	0	0.0859845	0	0.15873	0	0	0	0	0
	ORF1a:G82V	0.510204	0.174368	0.036846	0.352941	0.155763	0	0	0	0.322442	0.275482	0.238095	0.325203	0.337838	0.671141	0	0
	ORF1a:G82X	0	0	0.036846	0	0	0	0	0	0	0	0	0.0813008	0	0	0	0
	ORF1a:H83L	0	0	0	0	0	0	0	0	0.0214961	0	0	0	0	0	0	0
	ORF1a:H83N	0	0	0	0	0	0	0	0	0.0214961	0	0	0	0	0	0	0
	ORF1a:H83Q	0	0	0	0	0	0	0	0	0.0214961	0	0	0	0	0	0	0.37594
	ORF1a:H83R	0	0	0	0.117647	0	0	0	0	0	0	0	0	0	0	0	0
	ORF1a:H83Y	0.510204	0	0.036846	0	0	0	0	0	0	0.275482	0.15873	0	0	0	0	0
	ORF1a:V84E	0	0	0	0.0588235	0	0	0	0	0.0214961	0	0	0	0	0	0	0
	ORF1a:V84X	0	0	0	0	0	0	0	0	0.0214961	0	0	0	0	0	0	0
	ORF1a:M85K	0	0	0	0.0588235	0	0	0	0	0	0.275482	0	0	0	0	0	0
	ORF1a:V86E	0	0	0.073692	0.176471	0	0	0	0	0.0429923	0	0	0.0813008	0	0	0	0
	ORF1a:V86I	0	0	0	0.0588235	0	0	0	0	0	0	0	0	0	0	0	0
	ORF1a:E87D	0.255102	0	0	0	0	0	0	0.319489	0	0	0	0	0	0	0	0.75188
	ORF1a:E87K	0	0	0	0	0	0	0	0	0.0214961	0	0	0.0813008	0	0	0	0
	ORF1a:E87X	0	0	0	0	0	0	0	0	0	0	0	0.0813008	0	0	0	0
	ORF1a:A90T	0	0	0.036846	0	0	0	0	0	0	0	0	0	0	0	0	0
	ORF1a:A90V	0	0	0	0	0	0	0	0.319489	0	0.275482	0	0	0	0	0	0
	ORF1a:E91K	0	0	0	0	0	0	0	0	0.0429923	0	0	0	0	0	0	0
	ORF1a:L92F	0	0	0.036846	0.0588235	0	0	0	0	0.0644884	0	0.0793651	0	0.168919	0	0	0
	ORF1a:G94D	0	0	0	0	0	0	0	0	0	0	0	0.0813008	0	0	0	0
	ORF1a:G94S	0	0	0.147384	0.0588235	0	0	0	0	0	0	0	0	0	0	0	0
	ORF1a:I95V	0	0	0	0	0	0	0	0	0	0	0.0793651	0	0	0	0	0
	ORF1a:G98C	0	0	0	0	0	0	0	0	0.0214961	0	0	0	0	0	0	0
	ORF1a:G98D	0	0	0	0	0	0	0	0	0	0	0.0793651	0	0	0	0	0
	ORF1a:G98S	0	0	0	0	0	0	0	0	0.0214961	0	0	0	0	0	0	0
	ORF1a:R99C	0	0	0.073692	0	0	0	0	0	0.150473	0.275482	0.0793651	0	0	0	0	0
	ORF1a:R99H	0	0	0	0.0588235	0	0	0	0	0.0214961	0	0	0	0.168919	0	0	0
	ORF1a:S100N	0	0.087184	0.036846	0	0	0	0	0	0	0	0	0	0	0	0	0
	ORF1a:G101D	0	0	0	0	0	0	0	0	0.0214961	0	0	0	0	0	0	0
	ORF1a:G101S	0	0	0	0	0	0	0	0	0	0	0	0	0	0.671141	0	0
	ORF1a:E102D	0	0	0	0	0	0	0	0	0	0	0.0793651	0	0	0	0	0
	ORF1a:T103A	0	0	0.18423	0	0	0	0	0	0	0	0	0	0	0	0	0
	ORF1a:L104P	0	0	0	0	0	0	0	0	0.0214961	0	0	0	0	0	0	0
	ORF1a:G105S	0	0	0	0	0	0	0	0	0.0214961	0	0	0	0	0	0	0
	ORF1a:V106I	0	0	0.036846	0	0	0	0	0	0	0	0	0	0	0	0	0
	ORF1a:L107F	0	0	0.036846	0	0	0	0	0	0	0	0	0	0	0	0	0
	ORF1a:V108I	0	0	0	0	0	0	0	0	0.0214961	0	0.0793651	0	0	0	0	0
	ORF1a:P109S	0.255102	0	0	0	0	0	0	0	0	0	0	0	0	0	0	0
	ORF1a:H110R	0	0	0	0	0	0	0	0	0	0	0	0.162602	0	0	0	0
	ORF1a:H110Y	0.510204	0.261552	0.036846	0	0.778816	0	0	0	0.0429923	0	0.238095	0	0	1.67785	0	0
	ORF1a:V111A	0	0	0	0	0	0	0	0	0	0	0	0	0	4.36242	0	0
	ORF1a:V111E	0	0.087184	0	0	0	0	0	0	0	0	0	0	0	0	0	0
	ORF1a:V111M	0	0	0	0	0	0	0.625	0	0	0	0	0	0	0	0	0
	ORF1a:G112D	0	0	0	0	0.155763	0	0	0	0.0429923	0	0	0	0	0	0	0
	ORF1a:G112S	0	0	0.036846	0	0	0	0	0	0.0429923	0	0	0.0813008	0	0	0	0
	ORF1a:E113K	0	0	0	0.0588235	0	0	0	0	0	0	0	0	0	0	0	0
	ORF1a:I114T	0.510204	0	0	0	0	0	0	0.319489	0.0429923	0	0	0.0813008	0	0	0	0
	ORF1a:P115S	0	0	0	0	0	0	0	0	0	0	0	0	0.168919	0	0	0
	ORF1a:V116E	0	0	0	0	0	0	0	0	0	0	0.0793651	0	0	0	0	0
	ORF1a:V116L	0	0	0	0	0	0	0	0	0.0214961	0	0	0	0	0	0	0
	ORF1a:A117G	0	0	0	0	0	0	0	0	0	0	0	0.0813008	0	0	0	0
	ORF1a:A117S	0	0	0	0	0	0	0	0	0.193465	0	0	0	0	0	0	0
	ORF1a:A117V	0	0	0.073692	0.117647	0	0.904977	0	0	0	0	0	0	0	0	0	0
	ORF1a:Y118H	0	0	0	0.0588235	0	0	0	0	0	0	0	0	0	0	0	0
	ORF1a:R119C	0	0	0	0.176471	0	0	0	0	0.0429923	0.275482	0	0	0	0	0	0
	ORF1a:R119H	0	0	0	0.0588235	0	0	0	0	0	0	0	0	0	0	0	0.75188
	ORF1a:R119L	0	0	0	0	0	0	0	0	0	0.275482	0	0	0	0	0	0
	ORF1a:K120N	0	0	0	0	0	0	0.625	0	0.0859845	0	0.47619	0.162602	0	0	0	0
	ORF1a:K120R	0	0	0	0	0	0	0	0	0	0	0	0.0813008	0	0	0	0
	ORF1a:K120T	0	0	0	0	0	0	0	0	0	0	0	0	0	0	0	0.37594
	ORF1a:L122F	0.255102	0	0	0	0.155763	0	0	0	0	0	0	0	0	0	0	0
	ORF1a:L122P	0	0	0	0	0	0	0	0	0	0	0	0.0813008	0	0	0	0
	ORF1a:L123F	0	0	0	0	0	0	0	0	0.0644884	0	0	0	0	0	0	0
	ORF1a:L123P	0	0	0	0	0	0	0	0	0.0214961	0	0	0	0	0	0	0
	ORF1a:R124C	0.510204	0.087184	0.147384	0.176471	0.155763	0	0	0	0.128977	0.275482	0.0793651	0.0813008	0.168919	0	0	0
	ORF1a:R124H	0	0.087184	0	0	0	0	0	0	0	0	0	0	0	0	0	0
	ORF1a:N126S	0	0	0	0	0	0	0	0	0.128977	0	0	0	0	0	0	0
	ORF1a:K129N	0	0	0	0	0	0	0	0	0	0	0.0793651	0	0	0	0	0
	ORF1a:K129R	0	0	0	0	0	0	0	0	0.0214961	0	0	0	0	0	0	0
	ORF1a:G130R	0	0	0	0	0	0	0	0	0.0214961	0	0.238095	0	0	0	0	0
	ORF1a:A131T	0	0.087184	0	0	0	0	0	0	0.0214961	0	0	0	0	0	0	0
	ORF1a:A131V	0	0	0.036846	0	0	0	0	0	0.0644884	0	0	0.0813008	0	0	0	0
	ORF1a:G133C	0	0	0	0	0	0	0	0	0	0	0	0	0.168919	0	0	0
	ORF1a:G133D	0	0	0.073692	0	0	0	0	0	0	0	0	0	0	0	0	0
	ORF1a:S135G	0	0	0	0	0	0	0	0	0.0214961	0	0	0	0	0	0	0
	ORF1a:S135M	0	0	0	0	0.155763	0	0	0	0	0	0	0	0	0	0	0
	ORF1a:S135R	1.78571	99.9128	99.8895	98.0588	99.5327	100	100	99.361	99.828	99.7245	99.7619	99.6748	99.6622	100	100	99.2481
	ORF1a:G137S	0	0	0	0	0	0	0	0	0	0	0	0.0813008	0	0	0	0
	ORF1a:A138T	0	0	0.036846	0	0	0	0	0	0	0	0	0	0	0	0	0
	ORF1a:A138V	0	0	0	0.0588235	0	0	0	0	0	0	0	0	0	0	0	0
	ORF1a:D139A	0	0	0	0.0588235	0	0	0	0	0	0	0	0	0	0	0	0
	ORF1a:D139N	0	0	0	0	0	0	0	0	0.0214961	0	0	0	0	0	0	0
	ORF1a:L140I	0	0	0	0	0.311526	0	0	0	0	0	0	0	0	0	0	0
	ORF1a:K141N	0	0	0	0	0.155763	0	0	0	0	0	0	0	0	0	0	0
	ORF1a:K141X	0	0	0	0.0588235	0	0	0	0	0	0	0	0	0	0	0	0
	ORF1a:S142P	0	0	0.036846	0	0	0	0	0	0	0	0	0	0	0	0	0
	ORF1a:S142X	0	0	0	0.0588235	0	0	0	0	0	0	0	0	0	0	0	0
	ORF1a:F143L	0	0	0	0.176471	0	0	0	0	0	0	0	0.0813008	0	0	0	0
	ORF1a:D144E	0	0	0	0	0	0	0	0	0.0429923	0	0	0	0	0	0	0
	ORF1a:L145I	0	0	0	0	0	0	0	0.319489	0	0	0	0	0	0	0	0
	ORF1a:L145S	0	0	0.036846	0	0	0	0	0	0	0	0	0	0	0	0	0
	ORF1a:D147G	0	0	0.036846	0	0	0	0	0	0	0	0	0	0	0	0	0
	ORF1a:E148K	0	0.087184	0	0	0	0	0	0	0	0	0	0	0	0	0	0
	ORF1a:L149P	0	0	0	0	0	0	0	0	0.0429923	0	0	0	0	0	0	0
	ORF1a:G150D	0	0	0	0	0	0	0	0	0	0	0.0793651	0	0	0	0	0
	ORF1a:G150S	0	0	0	0	0.155763	0	0	0	0	0	0	0	0	0	0	0
	ORF1a:P153L	0	0	0	0	0	0	0	0	0.0214961	0	0	0	0	0	0	0
	ORF1a:P153S	0	0	0	0	0	0	0	0	0.0214961	0	0	0.0813008	0	0	0	0
	ORF1a:Y154C	0	0	0.036846	0	0	0	0	0	0	0	0	0	0	0	0	0
	ORF1a:E155K	0	0	0	0.0588235	0	0	0	0	0.0214961	0	0	0	0	0	1.19048	0
	ORF1a:D156A	0.255102	0	0	0	0	0	0	0	0	0	0	0	0	0	0	0
	ORF1a:N160Y	0	0	0	0	0	0	0	0	0	0	0	0.0813008	0	0	0	0
	ORF1a:W161*	0	0	0	0	0	0	0	0.319489	0	0	0	0	0	0	0	0
	ORF1a:W161R	0	0	0	0	0	0	0	0	0	0.275482	0	0	0	0	0	0.37594
	ORF1a:T163I	0	0	0	0.0588235	0	0	0	0	0.0214961	0	0	0	0	0	0	0
	ORF1a:K164*	0	0	0	0	0	0	0	0	0	0	0	0.0813008	0	0	0	0
	ORF1a:H165Y	0	0	0.036846	0	0	0	0.625	0	0	0	0.0793651	0	0	0	0	0.75188
	ORF1a:S166G	0	0	0.110538	0	0	0	0	0	0.107481	0	0	0	0	0	0	0
	ORF1a:S167G	0	0	0	0	0	0	0	0	0.0214961	0	0	0	0	0	0	0
	ORF1a:S167N	0	0	0	0.0588235	0	0	0	0	0	0	0	0	0	0	0	0
	ORF1a:G168V	0	0	0	0	0	0	0	0	0.0214961	0	0	0	0	0	0	0
	ORF1a:T170I	0	0	0	0	0	0.452489	0	0.319489	0	0	0	0	0	0	0	0
	ORF1a:T170N	0	0	0	0	0	0	0	0	0	0	0	0	0.506757	0	0	0
	ORF1a:R171H	0	0	0.036846	0	0	0	0	0	0	0	0	0	0	0	0	0
	ORF1a:E172A	0	0	0	0.0588235	0	0	0	0	0	0	0	0	0	0	0	0
	ORF1a:L173F	0	0	0	0	0	0	0	0	0.0214961	0	0	0	0	0	2.38095	0
	ORF1a:M174I	0	0	0	0	0	0	0	0	0	0	0.15873	0	0	0	0	0
	ORF1a:M174K	0	0	0	0.0588235	0	0	0	0	0	0	0	0	0	0	0	0
	ORF1a:R175C	0	0.087184	0	0	0	0	0	0	0.0214961	0	0	0	0	0	0	0
	ORF1a:E176D	0	0	0.036846	0	0	0	0	0	0	0	0.238095	0	0	0	0	0
	ORF1a:N178S	0	0	0	0	0	0	0	0	0	0	0	0.0813008	0	0	0	0
	ORF1a:A181T	0	0.087184	0	0	0	0	0	0	0	0	0	0	0	0	0	0
	ORF1a:A181V	0	0	0	0	0	0	0	0	0	0	0	0.0813008	0	0	0	0
	ORF1a:Y182H	0	0	0	0	0.155763	0	0	0	0	0	0	0	0	0	0	0
	ORF1a:T183I	0	0	0	0	0	0	0	0	0.408426	0.275482	0	0	0.168919	0	0	0
	ORF1a:T183N	0	0	0	0.0588235	0	0	0	0	0.0214961	0	0	0	0	0	0	0
	ORF1a:R184C	0	0.174368	0.18423	0.117647	0.311526	0	0	0	0.107481	0	0.0793651	0.0813008	0	0	0	0
	ORF1a:R184H	0	0	0.036846	0	0	0	0	0	0	0	0	0	0	0.33557	0	0
	ORF1a:R184L	0	0	0.036846	0	0	0	0	0	0	0	0	0	0	0	0	0
	ORF1a:R184S	0	0	0	0	0	0	0	0	0	0	0.0793651	0	0	0	0	0
	ORF1a:Y185C	0	0	0	0.0588235	0	0.452489	0	0	0	0	0	0	0	0	0	0
	ORF1a:Y185N	0	0	0	0	0	0	0	0	0	0	0	0	0	0.33557	0	0
	ORF1a:D187G	0	0	0	0	0	0	0	0	0.0214961	0	0	0	0	0	0	0
	ORF1a:N188K	0	0	0	0	0	0	0	0	0.0214961	0	0	0	0	0	0	0
	ORF1a:F190L	0	0	0	0.0588235	0	0	0	0	0	0	0	0	0	0	0	0
	ORF1a:F190S	0	0	0	0	0	0	0	0.319489	0	0	0	0	0	0	0	0
	ORF1a:G192D	0	0	0.036846	0	0.155763	0	0	0	0.0214961	0	0.0793651	0.0813008	0	0	0	0
	ORF1a:G192S	0	0	0.036846	0	0	0	0	0	0	0	0	0	0	0	0	0
	ORF1a:P193L	0	0.610288	0	0	0	0	0	0	0.0214961	0	0	0	0.168919	0	0	0
	ORF1a:P193S	0	0.174368	0	0	0	0	0	0	0	0	0	0	0	0.33557	0	0
	ORF1a:D194H	0	0	0	0	0	0	0	0	0	0	0	0	0	0.671141	0	0
	ORF1a:Y196C	0	0	0	0	0	0	0	0	0	0	0.0793651	0	0	0	0	0
	ORF1a:P197L	0	0	0	0	0	0	0	0	0.0214961	0	0	0	0	0	0	0
	ORF1a:P197S	0	0	0	0	0	0	0	0	0.107481	0	0	0.0813008	0	0	0	0
	ORF1a:L198F	0	0	0.036846	0	0	0	0	0	0	0	0	0	0	0	0	0
	ORF1a:E199A	0	0	0	0	0	0	0	0	0.0429923	0	0	0	0	0	0	0
	ORF1a:E199G	0	0	0	0	0	0	0	0	0	0	0.0793651	0	0	0	0	0
	ORF1a:E199K	0	0	0	0	0	0	0	0	0	0	0.0793651	0	0.168919	0	0	0
	ORF1a:D203Y	0	0	0	0	0	0	0	0	0.601892	0	0	0	0	0	0	0
	ORF1a:L204F	0	0	0	0	0.46729	0	0	0	0	0	0	0.162602	0	0	1.19048	0
	ORF1a:L204R	0	0	0	0	0	0	0	0	0	0	0	0.0813008	0	0	0	0
	ORF1a:L205I	0	0	0	0	0	0	0	0	0	0	0.0793651	0	0	0	0	0
	ORF1a:A206T	0	0	0	0.588235	0	0	0	0	0	0.275482	0	0	0	0	0	0
	ORF1a:A206V	0	0	0	0	0	0	0	0	0.0429923	0	0	0	0	0	0	0
	ORF1a:R207C	0.255102	0.087184	0.073692	0.294118	0	0	0	0	0.0429923	0	0.0793651	0.0813008	0.168919	0.33557	0	0
	ORF1a:R207H	0.255102	0	0	0	0	0	0	0	0.0429923	0	0	0	0	0	0	0
	ORF1a:A208V	0	0	0.036846	0	0	0	0	0	0.0214961	0	0	0	0	0	0	0
	ORF1a:G209D	0	0	0	0	0	0	0	0	0	0	0	0.0813008	0	0	0	0
	ORF1a:K210R	0	0.087184	0.55269	0	0	0	0	0	0	0	0	0	0	0	0	0
	ORF1a:A211V	0	0	0.221076	0	0	0	0	0	0.0644884	0	0	0.162602	0	0	0	0
	ORF1a:S212A	0	0	0	0.0588235	0	0	0	0	0	0	0	0	0	0	0	0
	ORF1a:S212L	0.255102	0.087184	0.036846	0	0	0	0	0	0.0429923	0	0	0	0	0	0	0
	ORF1a:C213R	0	0	0	0	0	0	0	0	0	0	0.0793651	0	0	0	0	0
	ORF1a:C213Y	0	0	0	0.117647	0	0	0	0	0	0	0	0	0	0	0	0
	ORF1a:T214I	0	0	0.036846	0.235294	0	0	0	0	0	0	0	0.0813008	0	0	0	0
	ORF1a:S216F	0	0	0.036846	0	0	0	0	0	0	0	0	0	0	0	0	0
	ORF1a:S216Y	0.255102	0	0	0	0	0	0	0	0	0	0	0	0.506757	0	0	0
	ORF1a:L219M	0	0	0.073692	0	0	0	0	0	0	0	0	0	0	0	0	0
	ORF1a:D220N	0	0	0.036846	0	0	0	0	0.319489	0	0	0	0.0813008	0	0	0	0
	ORF1a:F221C	0	0	0.036846	0	0	0	0	0	0	0	0	0	0	0	0	0
	ORF1a:I222V	0	0	0	0.176471	0	0	0	0	0.0429923	0.826446	0	0	0	0	0	0
	ORF1a:D223G	0	0	0	0	0	0	0	0	0	0	0	0	0	0	0	0.37594
	ORF1a:D223Y	0	0	0	0	0	0	0	0	0	0	0	0	0.168919	0	0	0
	ORF1a:T224I	0	0	0	0.294118	0	0	0	0	0.0644884	0	0.0793651	1.62602	0	0	0	0
	ORF1a:K225R	0	0	0	0	0	0	0	0	0.0214961	0	0	0	0	0	0	0
	ORF1a:R226G	0	0	0	0.117647	0	0	0	0	0	0	0	0	0	0	0	0
	ORF1a:R226K	0	0	0.073692	0.117647	0.155763	0	0	0	0	0	0	0	0	0	0	0
	ORF1a:G227C	0.255102	0	0	0	0	0	0	0	0	0	0	0	0	0	0	0
	ORF1a:G227S	0	0	0	0	0	0	0	0	0	0	0	0	0	0	1.19048	0
	ORF1a:V228A	0	0	0.036846	0	0	0	0	0	0	0	0	0	0	0	0	0
	ORF1a:V228L	0.255102	0	0	0	0	0	0	0	0	0	0.0793651	0	0	0	0	0
	ORF1a:Y229H	0	0	0	0	0	0	0	0	0.0214961	0	0	0	0	0	0	0
	ORF1a:C230F	0	0	0	0	0	0	0	0	0.0214961	0	0	0	0	0	0	0
	ORF1a:R232C	0	0.087184	0	0.0588235	0	0	0	0	0	0	0	0	0	0	0	0
	ORF1a:R232H	0	0	0.036846	0.352941	0	0	0	0	0.0214961	0	0	0	0	0	0	0
	ORF1a:R232L	0	0	0	0	0	0	0	0	0.0214961	0	0	0	0	0	0	0
	ORF1a:E233K	0	0	0	0	0	0	0	0	0.0429923	0	0	0	0	0	0	0
	ORF1a:E235A	0	0	0	0	0	0	0	0	0.0214961	0	0	0	0	0	0	0
	ORF1a:E235K	0	0	0.073692	0.0588235	0	0	0	0	0	0	0	0	0	0	0	0
	ORF1a:I238V	0	0	0	0	0	0	0	0	0.128977	0.826446	0	0	0	0	0	0
	ORF1a:A239V	0	0	0.036846	0	0	0	0	0	0	0	0	0	0	0.33557	0	0
	ORF1a:S245F	0	0	0	0	0	0	0	0	0	0	0.0793651	0	0	0	0	0
	ORF1a:E246G	0	0	0	0	0	0	0	0	0	0	0	0.0813008	0	0	0	0
	ORF1a:E250G	0	0	0	0	0	0	0	0	0.107481	0	0	0	0	0	0	0
	ORF1a:L251S	0	0	0	0.0588235	0	0	0	0	0	0	0	0	0	0	0	0
	ORF1a:L251W	0	0	0	0	0	0	0	0	0	0.275482	0	0	0	0	0	0
	ORF1a:Q252R	0	0	0	0.0588235	0	0	0	0	0	0	0	0	0	0	0	0
	ORF1a:T253A	0	0.087184	0	0	0	0	0	0	0	0	0	0	0	0	0	0
	ORF1a:F255L	0	0.087184	0	0	0	0	0	0	0	0	0	0	0	0	0	0
	ORF1a:L259V	0	0	0.036846	0	0	0	0	0	0	0	0	0	0	0	0	0
	ORF1a:K261R	0	0	0	0	0	0	0	0	0.193465	0	0	0	0	0	0	0
	ORF1a:K262T	0.255102	0	0	0	0	0	0	0	0	0	0	0	0	0	0	0
	ORF1a:T265A	0	0	0	0	0.623053	0	0	0	0	0	0	0	0	0	0	0
	ORF1a:T265I	0	0.087184	0	0.0588235	0.155763	0	0	0	0.0859845	0	0.0793651	0	0	0	1.19048	0
	ORF1a:T265N	0	0	0	0	0	0	0	0	0.0214961	0	0	0	0	0	0	0
	ORF1a:F266Y	0	0	0.036846	0	0	0	0	0	0	0	0	0	0	0	0	0
	ORF1a:N267K	0	0	0.036846	0	0	0	0	0	0	0	0	0	0	0	0	0
	ORF1a:G268E	0	0.174368	0.110538	0	0	0	0	0	0.0214961	0	0	0	0	0	0	0
	ORF1a:P271L	0	0	0.036846	0	0	0	0	0	0	0	0	0	0	0	0	0
	ORF1a:P271S	0	0	0	0.235294	0	0	0	0	0	0	0.0793651	0	0	0	0	0
	ORF1a:V274L	0	0	0.036846	0	0	0	0	0	0	0	0.0793651	0	0	0	0	0
	ORF1a:P276S	0	0	0.073692	0	0	0	0	0	0	0	0.0793651	0	0	0	0	0
	ORF1a:S279F	0	0.087184	0.036846	0	0	0	0	0	0	0	0.0793651	0	0	0	0	0
	ORF1a:I280T	0	0	0	0.0588235	0	0	0	0	0	0	0	0	0	0	0	0
	ORF1a:T283N	0	0	0	0.0588235	0	0	0	0	0	0	0	0	0	0	0	0
	ORF1a:Q285K	0	0	0.036846	0	0	0	0	0	0	0	0	0	0	0	0	0
	ORF1a:P286L	0.255102	0	0	0	0	0	0	0	0.0429923	0	0	0.162602	0	0	0	0
	ORF1a:R287G	0	0	0	0	0	0	0	0	0.0214961	0	0	0	0	0	0	0
	ORF1a:R287K	0.255102	0	0	0	0	0	0	0	0.0214961	0	0	0	0	0	0	0
	ORF1a:R287M	0	0	0	0	0	0	0	0	0.0214961	0	0	0	0	0	0	0
	ORF1a:R287S	0.510204	0	0.036846	0	0	0	0	0	0.0214961	0	0	0	0	0	0	0
	ORF1a:E289G	0	0	0	0	0	0	0	0	0	0	0	0	0	0	0	0.37594
	ORF1a:K290N	0	0	0	0	0	0	0	0	0.0214961	0	0	0	0	0	0	0
	ORF1a:K291E	0	0	0	0	0	0	0	0	0	0	0	0	0.168919	0	0	0
	ORF1a:K292N	0.255102	0	0	0.0588235	0	0	0	0	0.0214961	0	0	0	0	0	0	0
	ORF1a:K292R	0	0	0	0	0	0	0	0	0	0.550964	0	0	0	0	0	0
	ORF1a:L293F	0	0	0	0	0.311526	0	0	0	0.0214961	0	0	0	0.168919	0	0	0
	ORF1a:L293I	0	0	0	0.0588235	0	0	0	0	0	0	0	0	0	0	0	0
	ORF1a:D294N	0	0	0	0.0588235	0	0	0	0	0	0	0	0	0	0	0	0
	ORF1a:G295C	0	0	0.036846	0	0	0.452489	0	0.319489	0.0429923	0	0	0	0	0	0	0
	ORF1a:G295S	0	0.087184	0	0	0	0	0	0	0	0	0	0	0	0	0	0
	ORF1a:F296L	0	0	0	0	0	0	0	0	0	0	0	0	0	0.33557	0	0
	ORF1a:M297I	0	0.087184	0	0	0	0	0	0	0	0	0	0	0	0	0	0
	ORF1a:M297T	0	0	0	0	0	0	0	0	0	0	0	0.0813008	0	0	0	0
	ORF1a:G298S	0	0	0.036846	0	0.155763	0	0	0	0	0	0	0	0	0	0	0
	ORF1a:G298V	0	0	0	0.0588235	0	0	0	0	0	0	0	0	0	0	0	0
	ORF1a:R301Q	0	0	0	0	0	0	0	0	0	0	0	0.243902	0	0	0	0
	ORF1a:S302F	0.255102	2.35397	0.073692	0.235294	0	0	0	0.319489	11.7799	0	0.15873	0.162602	0.168919	0	0	0
	ORF1a:S302P	0	0	0	0.0588235	0	0	0	0	0	0	0	0.0813008	0	0	0	0
	ORF1a:P305L	0	0	0	0	0	0	0	0	0	0	0	0.0813008	0.168919	0	0	0
	ORF1a:P305S	0	0	0	0	0	0	0	0	0	0	0.0793651	0.487805	0	0	0	0
	ORF1a:P305T	0	0	0	0.0588235	0	0	0	0	0	0	0	0	0	0	0	0
	ORF1a:A307V	0	0	0	0	0	0	0	0	0.0644884	0	0	0.0813008	0	0	0	0
	ORF1a:S308L	0	0	0	0	0	0	0	0	0.0214961	0	0	0	0	0	0	0
	ORF1a:P309L	0.765306	0.174368	0.110538	0.117647	0	0.452489	0	0	0	0.550964	0	0.162602	0	0	0	0
	ORF1a:P309Q	0	0	0	0	0	0	0	0	0.0429923	0	0.0793651	0	0	0	0	0
	ORF1a:P309S	0	0	0.073692	0.0588235	0	0	0	0	0.0214961	0	0.0793651	0.243902	0.168919	1.00671	0	0
	ORF1a:P309T	0	0	0	0	0	0	1.25	0	0	0	0	0	0	0	0	0
	ORF1a:E311G	1.27551	0	0	0	0	0	0	0	0	0	0	0	0	0	0	0
	ORF1a:N313K	0	0	0	0.176471	0	0	0	0	0	0	0	0	0	0	0	0
	ORF1a:Q314K	0	0	0	0	0	0	0	0.319489	0	0	0	0	0	0	0	0
	ORF1a:C316R	0	0	0	0.0588235	0	0	0	0	0	0	0	0	0	0	0	0
	ORF1a:C316Y	0	0	0	0.0588235	0	0	0	0	0	0	0.0793651	0	0	0	0	0
	ORF1a:S318L	0	0	0	0	0	0	0	0	0.0214961	0	0	0	0	0	0	0
	ORF1a:T319I	0	0	0.036846	0	0	0	0	0	0.0644884	0	0	0	0	0.33557	0	0
	ORF1a:L320F	0	0	0	0	0	0	0	0	0.0644884	0	0	0	0	0	0	0
	ORF1a:M321I	0.255102	0	0	0	0	0	0	0	0	0	0	0	0	0	0	0
	ORF1a:M321T	0	0	0	0	0	0	0	0	0.0214961	0	0	0	0	0	0	0
	ORF1a:K322R	0	0.261552	0.036846	0	0	0	0	0	0.0429923	0.275482	0	0	0	0	0	0
	ORF1a:H325Y	0	0	0.036846	0.0588235	0	0	0	0	0.0214961	0	0.0793651	0	0	0	0	0
	ORF1a:G327C	0	0.087184	0	0	0	0	0	0	0	0	0	0	0	0	0	0
	ORF1a:G327V	0	0	0	0	0	0	0	0	0.0429923	0	0	0	0	0	0	0
	ORF1a:E328K	0	0	0.18423	0	0	0	0	0	0	0	0	0	0	0	0	0
	ORF1a:T329I	0.510204	0	0	0	0	0	0	0	0	0	0	0	0	0	0	0
	ORF1a:T333A	0	0	0.036846	0	0	0	0	0	0	0	0	0	0	0	0	0
	ORF1a:T333M	0	0.087184	0.036846	0	0	0	0	0	0.0214961	0	0.0793651	0.0813008	0.168919	0	0	0
	ORF1a:T333P	0	0.087184	0	0	0	0	0	0	0	0	0	0	0	0	0	0
	ORF1a:G334S	0	0	0	0.117647	0	0	0	0	0	0	0	0	0	0	0	0
	ORF1a:V337I	0	0	0.036846	0	0	0	0	0	0	0	0	0	0	0	0	0
	ORF1a:A339V	0	0	0.036846	0.0588235	0	0	0	0	0	0	0	0	0	0	0	0
	ORF1a:T340A	0	0	0	0	0	0	0	0	0.0214961	0	0	0	0	0	0	0
	ORF1a:T340I	0	0	0.442152	0.0588235	0	0	0	0	0.0214961	0	0.47619	0	0	0	0	0
	ORF1a:F343L	0	0.087184	0	0	0	0	0	0	0	0	0	0	0	0	0	0
	ORF1a:T346I	0	0	0.110538	0	0	0	0	0	0.0859845	0.275482	0	0.0813008	0	0	0	0
	ORF1a:E347D	0	0	0	0	0	0	0	0	0.0429923	0	0	0	0	0.33557	0	0
	ORF1a:E347G	0	0	0	0	0	0	0	0	0	0	0.0793651	0	0	0	0	0
	ORF1a:N348S	0	0	0	0	0	0	0	0	0.0214961	0	0	0	0	0	0	0
	ORF1a:L349F	0	0	0	0	0	0	0	0	0	0	0	0	0.168919	0	0	0
	ORF1a:T350I	0.255102	0	0.110538	0.117647	0.311526	0	0	0	0.0429923	0	0.238095	0.243902	0	0	0	0
	ORF1a:K351G	0	0	0	0	0	0	0	0	0	0	0	0	0.168919	0	0	0
	ORF1a:E352K	0	0	0.036846	0	0	0	0	0	0	0	0.0793651	0.0813008	0.168919	0	0	0
	ORF1a:G353C	0	0	0	0	0	0	0	0	0	0	0	0.0813008	0	0	0	0
	ORF1a:A354V	0	0.087184	0	0	0	0	0	0	0	0	0	0	0	0	0	0
	ORF1a:T355I	0	0	0	0	0	0	0	0	0	0	0.15873	0	0	0	0	0
	ORF1a:L360S	0	0	0	0	0	0	0	0	0.0214961	0	0	0	0	0	0	0
	ORF1a:P361L	0	0	0	0	0	0	0	0	0.0214961	0	0	0	0	0	0	0
	ORF1a:P361S	0	0	0	0	0	2.26244	0	0	0	0	0	0	0	0.33557	0	0
	ORF1a:P361T	0	0	0.036846	0	0	0	0	0	0	0	0	0	0	0	0	0
	ORF1a:Q362K	0	0	0	0.0588235	0	0	0	0	0	0	0.31746	0	0	0	0	0
	ORF1a:Q362L	0	0	0	0	0	0	0	0	0	0	0	0.162602	0	0	0	0
	ORF1a:V365F	0	0	0	0	0	0	0	0	0	0	0	0	0.168919	0	0	0
	ORF1a:V365I	0	0	0	0	0	0	0	0	0	0	0.0793651	0	0	0	0	0
	ORF1a:K367G	0	0	0	0	0	0	0	0	0	0	0	0	0.168919	0	0	0
	ORF1a:Y369C	0	0	0	0	0	0	0	0	0.0214961	0	0	0	0	0	0	0
	ORF1a:P371L	0	0	0	0	0.155763	0	0	0	0.0214961	0	0.0793651	0	0	0	0	0
	ORF1a:P371S	0	0	0	0.0588235	0	0	0	0	0.0859845	0	0	0	1.35135	0	98.8095	0
	ORF1a:P371T	0	0	0	0	0	0	0	0	0	0.275482	0	0	0	0	0	0
	ORF1a:A372V	0	0	0.073692	0	0.155763	0	0	0	0	0	0	0	0	0	0	0
	ORF1a:H374Y	0	0	0.073692	0.882353	0.311526	0	0	0	0.0644884	0	0	0.0813008	0	0	0	0
	ORF1a:N375D	0	0	0	0	0	0	0	0	0	0	0	0.0813008	0	0	0	0
	ORF1a:S376L	0.510204	0	0.036846	0.235294	0	0	0	0	0.0214961	0	0.0793651	0	1.52027	0	0	0
	ORF1a:E377G	0	0	0	0.0588235	0	0	0	0	0	0	0	0	0	0	0	0
	ORF1a:V378I	0	0	0	0	0	0	0	2.23642	0	0	0	0	0	0	0	0
	ORF1a:G379E	0	0	0	0	0	0	0	0	0.0644884	0	0	0	0	0	0	0
	ORF1a:P380H	0	0	0	0	0	0	0	0	0	0	0	0	0.168919	0	0	0
	ORF1a:P380S	0	0	0	0.0588235	0	0	0.625	0	0	0	0	0	0	0	0	0
	ORF1a:E381D	0.255102	0	0	0	0	0	0	0	0.0214961	0	0	0	0	0	0	0
	ORF1a:L384F	0	0.087184	0	0	0	0	0	0	0	0	0	0	0	0	0	0
	ORF1a:A385T	0	0	0	0	0	0	0	0	0.0644884	0	0	0	0	0	0	0
	ORF1a:A385V	0	0.087184	0	0	0	0	0	0	0.0214961	0	0	0	0	0	0	0
	ORF1a:Y387H	0	0	0	0	0	0	0	0	0.0214961	0	0	0	0	0	0	0
	ORF1a:H388Y	0.510204	0.174368	0.073692	0.0588235	0	0	0	0	0	0	0.0793651	0	0.168919	0	0	0
	ORF1a:N389K	0	0	0	0.0588235	0	0	0	0	0	0	0	0	0	0	0	0
	ORF1a:S391F	0.255102	0.174368	0.036846	0	0	0	0	0	0.0859845	0	0	0	0.168919	0	0	0
	ORF1a:G392C	0	0	0	0	0	0	0	0	0	0	0	0.162602	0	0	0	0
	ORF1a:G392S	0.255102	0	0	0	0.155763	0	0	0	0	0	0	0	0	0	0	0
	ORF1a:G392V	0	0	0	0	0	0	0	0	0.0214961	0	0	0	0	0	0	0
	ORF1a:L393F	0	0	0	0.176471	0	0	0	0	0	0	0	0	0	0	0	0
	ORF1a:T395A	0	0	0	0	0	0	0	0	0	0	0	0	0.168919	0	0	0
	ORF1a:T395I	0	0	0	0.0588235	0	0	0	0	0	0	0	0	0	0	0	0
	ORF1a:I396V	0	0	0	0	0	0	0	0	0	0	0	0.162602	0	0	0	0
	ORF1a:L397F	0	0	0	0	0	0	0	0	0.0644884	0	0	0	0	0	0	0
	ORF1a:L397P	0	0	0	0.117647	0	0	0	0	0	0	0	0	0	0	0	0
	ORF1a:R398C	0.765306	0	0	0.529412	0	0	0	0	0.0214961	0.275482	0.238095	0.0813008	0	0	0	0
	ORF1a:K399N	0	0	0	0	0	0	0	0	0.365434	0	0	0	0	0	0	0
	ORF1a:K399R	0	0	0	0.0588235	0	0	0	0	0	0	0	0	0	0	0	0
	ORF1a:G400D	0	0	0	0.117647	0	0	0	0	0	0	0	0	0	0	0	0
	ORF1a:G400S	0	0.087184	0.036846	0	0.155763	0	0	0	0	0	0.15873	0	0	0	0	0
	ORF1a:G401S	0	0	0.036846	0	0	0	0	0	0.0429923	0	0	0	0	0	0	0
	ORF1a:T403I	0	0	0.073692	0	0	0	0	0	0.0644884	0	0	0.162602	0.168919	0.33557	0	0
	ORF1a:A405T	0	0	0.073692	0.0588235	0	0	0	0	0.0214961	0	0	0	0	0	0	0
	ORF1a:A405V	0	0.087184	0	0	0	0	0	0	0	0	0	0	0	0	0	0
	ORF1a:F406V	0	0	0	0.0588235	0	0	0	0	0	0	0	0	0	0	0	0
	ORF1a:G408C	0	0	0	0	0	0	0	0	0.0214961	0	0	0	0	0	0	0
	ORF1a:G408S	0	0	0	0	0	0	0	0	0	0	0	0	0.168919	0	0	0
	ORF1a:V410A	0	0	0	0	0	0	0	0	0.0214961	0	0	0	0	0	0	0
	ORF1a:S412F	0	0	0	0	0	0	0	0	0	0	0	0.162602	0	0	0	0
	ORF1a:H417Y	0	0.261552	0.036846	0.470588	0	0	0	0.319489	7.69561	0	0	0.0813008	0.337838	0	0	0
	ORF1a:C420G	0	0	0	0.0588235	0	0	0	0	0	0	0	0	0	0	0	0
	ORF1a:Y422C	0	0	0	0.0588235	0	0	0	0	0	0	0.0793651	0	0	0	0	0
	ORF1a:Y422H	0	0	0	0	0	0	0	0	0	0	0	0	0	0	0	0.37594
	ORF1a:V424A	0	0	0	0	0	0	0	0	0	0	0	0.243902	0	0	0	0
	ORF1a:V424I	0	0	0	0	0	0	0	0	0	0	0	0.0813008	0	0	0	0
	ORF1a:R426C	0	0	0	0	0	0	0	0	0	0	0	0	0	0.33557	0	0
	ORF1a:R426H	0	0	0	0	0	0	0	0	0.0214961	0	0	0	0	0	0	0
	ORF1a:R426L	0	0	0.036846	0	0	0	0	0	0.0214961	0	0	0	0	0	0	0
	ORF1a:A427V	0.255102	0	0	0	0	0	0	0	0.0214961	0	0	0	0	0	0	0
	ORF1a:S428G	0	0	0	0	0	0	0	0	0.0214961	0	0	0	0	0	0	0
	ORF1a:A429T	0	0	0	0	0	0	0	0	0	0.275482	0.0793651	0	0	0	0	0
	ORF1a:A429V	0	0	0	0	0	0	0	0	0.0214961	0	0	0	0	0	0	0
	ORF1a:I431M	0	0	0	0.0588235	0	0	0	0	0	0	0	0	0	0	0	0
	ORF1a:I431V	0	0	0	0.117647	0	0	0	0	0.0214961	0	0	0	0	0	0	0
	ORF1a:G432C	0	0	0	0	0	0	0	0	0.0214961	0	0	0	0	0	0	0
	ORF1a:N434D	0	0.610288	0	0	0	0	0	0	0	0	0	0	0	0	0	0
	ORF1a:T436I	0.510204	0.087184	0	0	0	0	0	0	0	0	0	0	0	0	0	0
	ORF1a:V438I	0	0.087184	0.073692	0	0	0	0	0	0	0	0	0	0	0	0	0
	ORF1a:V439G	0	0	0	0.0588235	0	0	0	0	0	0.275482	0	0	0	0	0	0
	ORF1a:G440R	0	1.30776	0	0	0	0	0	0	0	0	0	0	0	0	0	0
	ORF1a:E441K	0	0	0	0.0588235	0	0	0	0	0	0	0	0	0	0	0	0
	ORF1a:G442C	0	0	0	0	0.311526	0	0	0	0	0	0.0793651	0	0	0	0	0
	ORF1a:G442D	0	0	0.073692	0	0	0	0	0	0	0	0	0	0	0	0	0
	ORF1a:G442S	0	0	0	0	0	0	0	0	0	0	0	0.0813008	0	0	0	0
	ORF1a:S443A	0	0	0.147384	0	0	0	0	0	0	0	0	0	0	0	0	0
	ORF1a:S443F	0	0	0	0.352941	0.155763	0	0	0	0.0859845	0.275482	0	0.0813008	0	0	0	0
	ORF1a:S443P	0	0	0	0	0	0	0	0	0.0214961	0	0	0.0813008	0	0	0	0
	ORF1a:E444V	0	0	0	0	0	0	0	0	0	0	0	0.0813008	0	0	0	0
	ORF1a:G445D	0	0.087184	0	0	0	0	0	0	0.0429923	0	0	0	0	0	0	0
	ORF1a:G445S	0	0	0.036846	0	0	0	0	0	0	0	0	0	0	0	0	0
	ORF1a:G445V	0	0	0.036846	0	0.155763	0	0	0	0	0	0	0	0	0	0	0
	ORF1a:L446F	0	0	0	0	0	0.452489	0	0	0.0214961	0.550964	0	0	0	0	0	0
	ORF1a:L446H	0	0	0	0	0	0	0	0	0	0	0	0	0.168919	0	0	0
	ORF1a:N449K	0	0	0.073692	0	0	0	0	0	0	0	0	0	0	0	0	0
	ORF1a:L450F	0.765306	0	0.073692	0	0	0	0	0	0	0	0	0	0	0	0	0
	ORF1a:L450I	0	0	0	0	0	0	0	0	0	0	0	0	0	0	0	0.37594
	ORF1a:L451F	0	0	0.036846	0	0	0	0	0	0	0	0	0	0	0	0	0
	ORF1a:I453T	0	0	0	0	0	0	0	0	0.0214961	0	0.0793651	0	0	0	0	0
	ORF1a:L454F	0	0.174368	0.073692	0.176471	0.155763	0	0.625	0	0.472915	0	0	0	0	11.0738	0	0
	ORF1a:L454H	0	0	0	0.0588235	0	0	0	0	0	0	0	0	0	0	0	0
	ORF1a:I461V	0	0	0	0.0588235	0	0	0	0	0.0214961	0	0	0	0	0	0	0
	ORF1a:G465C	0	0	0	0	0	0	0	0	0.0214961	0	0	0	0	0	0	0
	ORF1a:G465V	0.255102	0	0.221076	0	0	0	0	0	0.0214961	0	0	0	0	0	0	0
	ORF1a:D466G	0	0	0	0	0	0	0	0	0.300946	0	0	0	0	0	0	0
	ORF1a:D466N	0	0	0	0	0	0	0	0	0	0	0.0793651	0	0	0	0	0
	ORF1a:K468N	0	0.087184	0	0	0	0	0	0	0	0	0	0	0	0	0	0
	ORF1a:L469F	0	0.087184	0	0	0	0	0	0	0	0	0	0.569106	0	0	0	0
	ORF1a:E472D	0	0	0	0	0	0	0	0	0.0214961	0	0	0	0	0	0	0
	ORF1a:I473T	0	0.697472	0	0	0	0	0	0	0	0	0	0	0	0	0	0
	ORF1a:A474T	0	0	0	0	0	0	0	0	0.0214961	0	0	0	0	0	0	0
	ORF1a:S479A	0.255102	0	0	0	0	0	0	0	0	0	0	0	0	0	0	0
	ORF1a:S479F	0	0	0	0.0588235	0	0	0	0	0.0214961	0	0.0793651	0	0	0	0	0
	ORF1a:F480L	0	0	0	0	0	0	0	0	0.0214961	0	0	0	0	0	0	0
	ORF1a:F480S	0	0	0.036846	0	0	0	0	0	0	0	0	0	0	0	0	0
	ORF1a:F480Y	0	0	0	0	0	0	0	0	0	0	0.0793651	0	0	0	0	0
	ORF1a:A482S	0	0	0	0	0	0	0	0	0.0644884	0	0	0	0	0	0	0
	ORF1a:A482T	0	0	0	0	0	0	0	0	0.0214961	0	0	0	0	0	0	0
	ORF1a:A482V	0	0	0	0.0588235	0.155763	0	0	0	0.0214961	0	0	0	0	0	0	0
	ORF1a:S485G	0	0	0	0.294118	0	0	0	0	0	0	0	0	0	0	0	0
	ORF1a:S485N	0	0.087184	0	0	0	0	0	0	0	0	0	0	0	0	0	0
	ORF1a:A486V	0	0	0.110538	0.0588235	0	0	0	0	0.0429923	0	0.0793651	0	0	0	1.19048	0
	ORF1a:V488A	0	0	0	0	0	0	0	0	0.0214961	0	0	0	0	0	0	0
	ORF1a:E489K	0	0	0	0	0	0	0	0	0	0	0	0	0.168919	0	0	0
	ORF1a:T490I	0	0	0.036846	0	0	0	0	0.319489	0	0	0	0	0	0	0	0
	ORF1a:V491L	0	0	0	0	0	0	0	0	0	0	0	0	0.506757	0	0	0
	ORF1a:V491M	0	0	0	0.0588235	0	0	0	0	0	0	0	0	0	0	0	0
	ORF1a:K492R	0	0	0.110538	0.235294	0	0	0	0	0	0	0	0	0	0	0	0
	ORF1a:K497R	0	0.261552	0	0	0	0	0	0	0	0	0	0	0	0	0	0
	ORF1a:A498T	0	0	0	0	0	0	0	0	0	0	0	0	0	0.33557	0	0
	ORF1a:A498V	0	0	0.036846	0.176471	0	0	0	0	0.0644884	0	0.15873	0.0813008	0	0	0	0.37594
	ORF1a:Q501P	0	0	0	0	0	0	0	0	0.0214961	0	0	0	0	0	0	0
	ORF1a:V503A	0	0	0.036846	0	0	0	0	0	0	0	0	0	0	0	0	0
	ORF1a:E504K	0.255102	0	0	0	0	0	0	0	0	0	0	0	0	0	0	0
	ORF1a:G507S	0	0	0	0.176471	0	0	0	0	0	0	0	0	0	0	0	0
	ORF1a:N508S	0	0	0	0	0	0	0	0	0	0	0	0.243902	0	0	0	0
	ORF1a:F509S	0	0	0.478998	0	0	0	0	0	0.0429923	0	0	0	0.168919	0	0	0
	ORF1a:V511F	0	0	0.036846	0	0	0	0	0	0	0	0	0	0	0	0	0
	ORF1a:K513E	0	0	0	0.0588235	0	0	0	0	0	0	0	0	0	0	0	0
	ORF1a:K513N	0	0	0	0	0	0	0	0	0	0	0	0	0.168919	0	0	0
	ORF1a:K513Q	0	0	0	0	0	0	0	0	0.107481	0	0	0	0	0	0	0
	ORF1a:K513R	0	0	0	0.0588235	0	0	0	0	0	0	0	0	0	0	0	0
	ORF1a:K513T	0.255102	0	0	0	0	0	0	0	0	0	0	0	0	0	0	0
	ORF1a:G514E	0	0	0	0	0	0	0	0	0	0	0	0	0.168919	0	0	0
	ORF1a:K515N	0	0	0	0.176471	0	0	0	0	0	0	0	0	0	0	0	0
	ORF1a:K515T	0	0.348736	0	0	0	0	0	0	0	0	0	0	0	0	0	0
	ORF1a:A516V	0	0.174368	0.147384	0.176471	0	0	0	0	0	0	0	0	0.168919	0	0	0
	ORF1a:G519D	0	0	0	0	0	0	0	0	0	0	0.0793651	0	0	0	0	0
	ORF1a:G519S	0.765306	0.610288	0.110538	0.352941	0.311526	0	0	0	0.150473	0.550964	0.15873	0.0813008	0.844595	0	0	0
	ORF1a:G519V	0	0	0	0.0588235	0	0	0	0	0	0	0	0	0	0	0	0
	ORF1a:A520V	0	0	0	0	0	1.80995	0	1.27796	0	0	0	0	0	0	0	0
	ORF1a:N522S	0	0	0	0	0	0	0	0	0	0	0	0.0813008	0	0	0	0
	ORF1a:I523S	0	0	0	0	0	0	0	0	0.0214961	0	0	0	0	0	0	0
	ORF1a:I523V	0	0	0	0	0	0	0	0	0.0214961	0	0	0	0	0	0	0
	ORF1a:E525A	0	0	0	0.0588235	0	0	0	0	0	0	0	0	0	0	0	0
	ORF1a:Q526H	0	0	0.147384	0	0	0	0	0	0	0	0	0	0	0	0	0
	ORF1a:K527N	0	0	0	0	0	0	0	0	0.0214961	0	0	0	0	0	0	0
	ORF1a:I529T	0	0	0	0	0	0	0	0	0.0214961	0	0	0	0	0	0	0
	ORF1a:L530M	0	0	0	0	0	0	0.625	0	0	0	0	0	0	0	0	0
	ORF1a:S531I	0	0	0.036846	0	0	0	0	0	0	0	0	0	0	0	0	0
	ORF1a:P532S	0	0	0	0.117647	0	0	0	0	0	0	0	0.0813008	0	0	0	0
	ORF1a:L533F	0	0.087184	0	0.0588235	0	0	0	0	0	0	0	0	0	0	0	0
	ORF1a:A535V	0	0	0.036846	0.0588235	0	0	0	0	0.0214961	0	0	0	0	0	0	0
	ORF1a:A537E	0	0	0	0.0588235	0	0	0	0	0	0	0	0	0	0	0	0
	ORF1a:A537T	0	0	0	0	0	0	0	0	0	0	0.0793651	0	0	0	0	0
	ORF1a:A537V	0	0	0	0	0	0	0	0	0	0	0.0793651	0	0	0	0	0
	ORF1a:S538L	0	0.087184	0.073692	0	0	0	0	0	0.0214961	0	0	0	0	0	0	0
	ORF1a:S538P	0.255102	0	0	0	0	0	0	0	0	0	0	0	0	0	0	0
	ORF1a:E539A	0	0.087184	0	0	0	0	0	0	0	0	0	0	0	0	0	0
	ORF1a:A540V	0.510204	0	0	1.05882	0	0.452489	0	0	1.24678	0	0.0793651	0.162602	0	0	0	0
	ORF1a:A541G	0	0	0	0	0	0	0	0	0	0	0.0793651	0	0	0	0	0
	ORF1a:A541V	0	0	0	0	0	0	0	0.319489	0.0214961	0	0	0	0	0	0	0
	ORF1a:R542C	0	0	0	0.0588235	0	0	0	0.319489	0	0	0	0	0.168919	0	0	0
	ORF1a:R542H	0	0	0	0	0	0	0	0	0	0	0.0793651	0	0	0	0	0
	ORF1a:R542L	0	0	0	0	0	0	0	0	0.0214961	0	0	0	0	0	0	0
	ORF1a:V543A	0	0	0	0.0588235	0	0	0	0	0	0	0	0	0	0	0	0
	ORF1a:S546P	0	0	0	0	0	0	0	0	0.0214961	0	0	0	0	0	0	0
	ORF1a:I547S	0	0	0	0	0	0	0	0	0	0	0	0.0813008	0	0	0	0
	ORF1a:I547T	0	0	0	0	0	0	0	0	0	0	0.0793651	0	0	0	0	0
	ORF1a:F548S	0	0	0	0.0588235	0	0	0	0	0	0	0	0	0	0	0	0
	ORF1a:S549F	0	0	0.036846	0.0588235	0	0	0	0	0.0214961	0	0	0	0	0	0	0
	ORF1a:S549L	0.255102	0	0	0	0	0	0	0	0	0	0	0	0	0	0	0
	ORF1a:S549T	0	0	0	0	0.155763	0	0	0	0	0	0	0	0	0	0	0
	ORF1a:R550C	0	0.174368	0.036846	0	0	0	0	0	0	0.275482	0	0	0	0	1.19048	0
	ORF1a:R550H	0	0	0	0.117647	0	0	0	0	0	0	0	0	0	0	0	0
	ORF1a:R550S	0	0	0.036846	0.352941	0	0	0	0	0	0	0	0	0	0	0	0
	ORF1a:T551I	0	0	0	0	0	0	0	0	0.128977	0	0	0	0	0	0	0
	ORF1a:L552F	0	0.087184	0.073692	0	0	0	0	0	0.0214961	0	0	0	0	0	0	0
	ORF1a:T554I	0	0	1.69492	0	0	0	0	0	0.0859845	0	0	0	0.168919	0	0	0
	ORF1a:A555V	0	0	0	0	0	0	0	0	0	0	0	0	0.168919	0	0	0
	ORF1a:Q556K	0	0	0	0	0	0	0	0	0	0	0	0	22.1284	93.9597	94.0476	0
	ORF1a:S558A	0	0	0	0	0	0	0	0	0	0	0.0793651	0	0	0	0	0
	ORF1a:S558F	0	0.087184	0.073692	0	0	0	0	0	0.0214961	0	0	0	0	0	0	0
	ORF1a:S558P	0	0	0.036846	0	0	0	0	0	0.0214961	0	0	0	0	0	0	0
	ORF1a:V559M	0	0.087184	0	0	0	0	0	0	0	0	0	0	0	0	0	0
	ORF1a:R560C	0	0	0.073692	0	0	0	0.625	0	0	0	0.238095	0.0813008	0	0	0	0
	ORF1a:R560H	0	0	0	0	0	0	0	1.27796	0	0	0	0	0	0	0	0
	ORF1a:K564E	0	0	0	0	0	0	0	0	0.0214961	0	0	0.0813008	0	0	0	0
	ORF1a:K564N	0	0	0.073692	0.0588235	0	0	0	0	0	0	0	0	0	0	0	0
	ORF1a:K564R	0	0	0	0.352941	0	0	0	0	0	0	0	0	0	0	0	0
	ORF1a:A565V	0	0	0	0.0588235	0	0	0	0	0	0	0	0	0	0	0	0
	ORF1a:A566G	0	0	0	0	0	0	0	0	0.0214961	0	0	0	0	0	0	0
	ORF1a:A566S	0	0	0.036846	0	0	0	0	0	0	0	0	0	0	0	0	0
	ORF1a:A566T	0	0	0	0.411765	0	0	0	0	0	0	0	0	0	0	0	0
	ORF1a:T568A	0	0	0.036846	0	0	0	0	0	0	0	0	0	0	0	0	0
	ORF1a:T568I	0	0.087184	0.147384	0.117647	0	0	0	0	0.107481	0.275482	0.0793651	0	0	0	0	0
	ORF1a:I569T	0	0	0.036846	0	0	0	0	0	0	0	0	0	0	0.33557	0	0
	ORF1a:L570V	0	0	0	0	0	0	0	0	0.0214961	0	0	0	0	0	0	0
	ORF1a:D571G	0.255102	0	0	0.0588235	0	0	0	0	0	0	0	0	0	0	0	0
	ORF1a:G572E	0	0	0	0.0588235	0	0	0	0	0	0	0	0	0	0	0	0
	ORF1a:I573T	0	0	0	0	0	0	0	0	0	0	0.0793651	0	0	0	0	0
	ORF1a:Q575R	0	0	0.036846	0	0	0	0	0	0.0644884	0	0	0	0	0	0	0
	ORF1a:Y576C	0	0	0	0.117647	0	0	0	0	0	0	0	0	0	0	0	0
	ORF1a:R579G	0	0	0	0	0	0	0	0	0	0	0.31746	0	0	0	0	0
	ORF1a:L580F	0	0.348736	0	0.176471	0.155763	0	0	0	0.0644884	0	0	0	0	0.33557	0	0
	ORF1a:D582E	0	0	0.036846	0	0	0	0	0	0	0	0	0	0	0	0	0
	ORF1a:D582Y	0	0	0	0	0	0	0	0	0	0	0	0	0	0	0	0.37594
	ORF1a:A583V	0	0	0	0	0	0	0	0	0.0429923	0	0	0	0.168919	0	0	0
	ORF1a:M584V	0	0	0	0	0	0	0	0	0	0	0.0793651	0	0	0	0	0
	ORF1a:M585I	0	0	0	0	0	0	0	0	0	0	0	0.162602	0	0	0	0
	ORF1a:F586C	0	0	0.036846	0	0	0	0	0	0	0	0	0	0	0	0	0
	ORF1a:D589G	0	0	0	0.0588235	0	0	0	0	0	0	0	0.0813008	0.168919	0	0	0
	ORF1a:L590F	0	0	0	0.117647	0	0	0	0	0	0	0	0	0	0	0	0
	ORF1a:A591S	0	0	0.036846	0	0	0	0	0	0	0	0	0	0	0	0	0
	ORF1a:A591V	0	0	0.18423	0	0	0	0	0	0	0	0.0793651	0	0	0	0	0
	ORF1a:T592I	0	0	0	0.0588235	0	0	0	0.319489	0.0214961	0	0.0793651	0	0	0	0	0
	ORF1a:N593K	0	0	0	0	0	0	0	0	0.0214961	0	0	0	0	0	0	0
	ORF1a:N593S	0	0	0	0.0588235	0	0	0	0	0	0	0	0	0	0	0	0
	ORF1a:N594D	0	0	0	0	0	0.452489	0	0	0.0214961	0	0	0	0	0	0	0
	ORF1a:N594K	0	0	0.036846	0	0	0	0	0	0	0	0	0	0	0	0	0
	ORF1a:A599V	0.255102	0	0.036846	0.117647	0	0	0	0	0.0644884	0	0.0793651	0.243902	0.675676	0	0	0
	ORF1a:T602A	0	0	0	0	0	0	0	0	0.0214961	0	0	0	0	0	0	0
	ORF1a:T602I	0	0	0	0.117647	0	0	0	0	0.0429923	0	0	0	0	0	0	0
	ORF1a:G604V	0	0.174368	0	0	0	0	0	0	0	0	0	0	0	0	0	0
	ORF1a:V605F	0	0	0.036846	0	0	0	0	0	0	0	0	0	0	0	0	0
	ORF1a:V606I	0.510204	0	0.036846	0	0	0	0	0	0	0	0	0	0	0	0	0
	ORF1a:Q607H	0	0	0	0	0	0	0.625	0	0	0	0.0793651	0.0813008	0	0	0	0
	ORF1a:Q607R	0	0	0	0	0	0.452489	0	0	0	0	0	0	0	0	0	0
	ORF1a:L608F	0	0.087184	0	0	0	0	0	0	0	0	0	0	0	0	0	0
	ORF1a:L608V	0	0	0	0	0	0	0	0	0.0214961	0	0	0	0	0	0	0
	ORF1a:T609I	0	0	0.110538	0.117647	0	0	0	0	0.0859845	0	0	0.0813008	0	0	0	0
	ORF1a:S610L	0.255102	0.087184	0	0.0588235	0	0.452489	0	0	0.0429923	0	0	0.0813008	0	0	0	0
	ORF1a:Q611H	0	0	0	0	0.155763	0	0	0	0	0	0	0	0	0	0	0
	ORF1a:T614A	0	0	0	0	0	0	0	0	0	0	0.0793651	0	0	0	0	0
	ORF1a:T614I	0	0	0.036846	0	0	0	0	0	0	0	0	0	0	0	0	0
	ORF1a:N615K	0.255102	0	0	0	0	0	0	0	0	0	0	0.0813008	0	0	0	0
	ORF1a:I616T	0	0	0	0	0	0	0	0	0	0	0	0.325203	0	0	0	0
	ORF1a:G618C	0	0	0.110538	0	0	0	0	0	0.0214961	0	0	0	0	0	0	0
	ORF1a:G618D	0	0	0.036846	0	0	0	0	0	0	0	0	0	0	0	0	0
	ORF1a:T619S	0	0	0	0	0	0	0	0	0	0	0	0	0	0	1.19048	0
	ORF1a:V620I	0	0	0	0	0	0	0	0	0.0214961	0	0	0	0	0	0	0
	ORF1a:Y621C	0.255102	0	0.036846	0	0	0	0	0	0	0	0	0	0	0	0	0
	ORF1a:Y621H	0	0	0	0	0	0	0.625	0	0	0	0	0	0	0	0	0
	ORF1a:E622K	0	0	0	0	0	0	0	0	0.0214961	0	0	0	0	0	0	0
	ORF1a:L624F	0	0	0.036846	1.11765	0	0	0	0	0	0	0	0	0.337838	0	0	0
	ORF1a:K625R	0	0	0	0	0	0	0	0	0.0214961	0	0	0	0	0	0	0
	ORF1a:P626L	0	0	0	0	0	0	0	0	0.0214961	0	0.0793651	0	0	0	0	0
	ORF1a:V627A	0	0	0	0.352941	0	0	0	0	0.0429923	0	0	0	0	0	0	0
	ORF1a:V627F	0	0	0.073692	0.0588235	0.155763	0	0	0	0.128977	0	0	0	0	0	0	0
	ORF1a:V627I	0	0	0	0	0	0	0	0	0	0	0	0	2.36486	0	0	0
	ORF1a:L628F	0	0.087184	0	0	0	0	0	0	0.0214961	0	0	0	0	0	0	0
	ORF1a:L628H	0	0	0	0	0	0	0	0	0.0214961	0	0	0	0	0	0	0
	ORF1a:W630C	0	0	0	0	0	0	0	0	0	0	0	0.0813008	0	0	0	0.37594
	ORF1a:W630G	0	0	0	0.117647	0	0	0	0	0	0	0	0	0	0	0	0
	ORF1a:W630R	0	0	0	0	0	0	0	0	0	0	0.0793651	0	0.168919	0	0	0
	ORF1a:L631F	0.255102	0	0.036846	0.0588235	0	0	0	0	0	0	0	0	0	0	0	0
	ORF1a:L631I	0	0	0.036846	0	0	0	0	0	0	0	0	0	0	0	0	0
	ORF1a:E633D	0	0.087184	0	0	0	0	0	0	0	0	0	0	0	0	0	0
	ORF1a:K636E	0	0	0.073692	0	0	0	0	0	0	0	0	0	0	0	0	0
	ORF1a:K636R	1.27551	0	0	0	0	0	0	0	0	0	0	0	0	0	0	0
	ORF1a:E637G	0	0	0.036846	0.0588235	0	0	0	0	0.0214961	0	0	0	0	0	0	0
	ORF1a:E637K	0	0	0	0	0	0	0	0	0	0	0	0.162602	0	0	0	0
	ORF1a:G638C	0	0	0	0	0	0	0	0	0	0	0	0.406504	0	0	0	0
	ORF1a:G638D	0	0	0	0	0	0	0	0	0.0644884	0	0	0	0	0	0	0
	ORF1a:G638S	0	0	0.073692	0	0	0	0	0	0	0	0	0	0	0	0	0
	ORF1a:V639I	0	0	0	0	0	0	0	0	0.0214961	0	0	0	0	0	0	0
	ORF1a:V639L	0	0	0	0	0	0	0	0	0	0.275482	0	0	0	0	0	0
	ORF1a:L642F	0	0.261552	0.18423	0.117647	0.623053	0	0	0	0.171969	0	0	1.62602	0.168919	0	0	0
	ORF1a:D644N	0	0	0	0	0	0	0	0	0	0	0.0793651	0	0	0	0	0
	ORF1a:W646L	0	0	0	0	0	0	0	0	0	0	0	0.0813008	0	0	0	0
	ORF1a:E647A	0	0	0	0	0.155763	0	0	0	0	0	0	0	0	0	0	0
	ORF1a:E647D	0	0.087184	0	0.0588235	0	0	0	0	0	0	0	0	0	0	0	0
	ORF1a:I648L	0	0	0	0	0	0	0	0	0.0214961	0	0	0	0	0	0	0
	ORF1a:I652T	0	0	0	0	0	0	0	0	0.0214961	0	0	0	0	0	0	0
	ORF1a:I652V	0	0	0	0	0	0	0	0	0	0	0	0	0	1.00671	0	0
	ORF1a:S653A	0	0	0	0	0	0	0	0	0.0214961	0	0	0	0	0	0	0
	ORF1a:S653L	0	0	0.036846	0	0	0	0	0	0	0	0	0	0	0	0	0
	ORF1a:S653P	0	0	0	0	0	0	0	0	0	0	0.0793651	0	0	0	0	0
	ORF1a:C655G	0	0	0	0.117647	0.46729	0.452489	0.625	0.638978	0.38693	0.550964	0.555556	0.406504	0.675676	1.00671	1.19048	0
	ORF1a:C655R	0	0	0	0.117647	0	0	0	0	0	0	0	0	0	0	0	0
	ORF1a:C655Y	0	0	0	0	0	0.452489	0	0	0	0	0	0	0	0	0	0.37594
	ORF1a:A656V	0	0	0.073692	1.29412	0.155763	0	0	0	0.0644884	0.275482	0.15873	0.162602	0.168919	0	0	0
	ORF1a:G661S	0.255102	0	0	0	0	0	0	0	0	0	0	0	0	0	0	0.75188
	ORF1a:V665I	0.255102	0	0	0	0	0	0	0	0	0	0	0	0	0	0	0
	ORF1a:T666A	0	0	0	0	0	0	0	0	0.0429923	0	0	0	0	0	0	0
	ORF1a:T666I	0	0	0	0	0	0	0	0	0	0	0	0.0813008	0	0	0	0
	ORF1a:T666N	0	0.087184	0	0	0	0	0	0	0	0	0	0.0813008	0	0	0	0
	ORF1a:C667R	0.255102	0	0	0	0.155763	0	0	0	0	0	0	0	0	0	0	0
	ORF1a:C667Y	0	0	0	0	0	0	0	0	0.0214961	0	0	0	0	0	0	0
	ORF1a:A668V	0	0	0.073692	0	0.155763	0	0	0	0	0	0.238095	0	0	0	0	0
	ORF1a:K669E	0	0	0	0	0	0	0	0	0.0214961	0	0	0	0	0	0	0
	ORF1a:K669N	0	0	0	0	0	0	0	0	0.0859845	0	0	0	0	0	0	0
	ORF1a:E670D	0	0	0	0	0	0	0	0	0.0214961	0	0	0	0	0	0	0
	ORF1a:E670K	0	0	0.110538	0	0	0	0	0	0.0214961	0	0	0	0	0	0	0
	ORF1a:I671L	0	0	0	0	0	0	0	0	0	0	0	0.0813008	0	0	0	0
	ORF1a:K672R	0	0	0	0	0	0	0.625	0	0	0	0	0	0	0	0	0
	ORF1a:E673K	0	0	0.110538	0	0	0	0	0	0	0	0	0	0	0	0	0
	ORF1a:S674G	0	0	0.110538	0.176471	0	0	0	0	0	0	0	0.0813008	0	0	0	0
	ORF1a:S674I	0	0	0	0	0	0	0	0	0.0214961	0	0	0	0	0	0	0
	ORF1a:V675A	0	0	0	0	0	0	0	0	0	0	0	0.0813008	0	0	0	0
	ORF1a:F679S	0	0	0	0.0588235	0	0	0	0	0	0	0	0	0	0	0	0
	ORF1a:K680N	0	0	0	0	0	0	0	0	0	0	0.0793651	0	0	0	0	0
	ORF1a:L681F	0	0	0	0	0	0.452489	0	0	0	0.550964	0	0	0	0	0	0
	ORF1a:V682G	0	0	0	0	0	0	0	0	0.0214961	0	0	0	0	0	0	0
	ORF1a:V682I	0.255102	0	0	0	0	0	0	0	0	0	0	0	0	0	0	0
	ORF1a:N683S	0	0	0.036846	0	0	0	0	0	0	0	0	0	0	0	0	0
	ORF1a:K684N	0	0	0.221076	0	0	0	0	0	0	0	0	0	0	0	0	0
	ORF1a:A687S	0	0	0	0.0588235	0	0	0	0	0	0	0	0	0	0	0	0
	ORF1a:A687T	0	0	0	0	0	0	0	0	0	0.275482	0	0	0	0	0	0
	ORF1a:A687V	0	0	0.036846	0	0.155763	0	0	0	0	0	0	0	0	0	0	0
	ORF1a:A690T	0	0	0	0	0	0	0	0	0.0214961	0	0	0	0	0	0	0
	ORF1a:A690V	0.255102	2.7027	0.073692	0.117647	0.311526	0.452489	1.875	0.319489	0	0	0	0.243902	0	0	0	0
	ORF1a:S692F	0	0	0.036846	0	0	0	0	0	0	0	0.0793651	0	0	0	0	0
	ORF1a:G696S	0	0	0	0	0	0	0	0	0.0214961	0	0	0	0	0	0	0
	ORF1a:A698V	0	0	0	0.117647	0	0	0	0	0	0	0	0	0	0	0	0
	ORF1a:A702T	0	0	0	0	0	0	0	0	0	0	0	0.0813008	0	0	0	6.39098
	ORF1a:G706C	0	0	0	0	0	0	0	0	0.0429923	0	0	0	0	0	0	0
	ORF1a:G706D	0	0	0	0	0	0	0	0	0.0214961	0	0	0	0	0	0	0
	ORF1a:G706S	0	0	0	0.117647	0	0	0	0	0	0	0	0	0	0	0	0
	ORF1a:T708I	0.255102	0.174368	0.036846	0	0	0	0	0	0.0214961	0	0	0	0.168919	0	0	1.12782
	ORF1a:F709L	0	0	0.405306	0	0	0	0	0	0	0	0	0	0	0	0	0
	ORF1a:V710I	0	0	0	0	0.155763	0	0	0	0	0	0	0	0	0	0	0
	ORF1a:T711M	0	0	0.036846	0	0	0	0	0	0	0	0	0	0	0	0	0
	ORF1a:K714R	0.255102	0	0	0.0588235	0	0	0	0	0	0	0	0	0	0	0	0
	ORF1a:R718K	0	0	0	0	0	0	0	0	0	0	0	0	0.168919	0	0	0
	ORF1a:K722R	0	0	0	0	0	0	0	0	0	0	0	0.0813008	0	0	0	0
	ORF1a:S723F	0	0	0	0	0	0	0	0	0.0214961	0	0	0	0	0	0	0
	ORF1a:S723P	0	0	0.147384	0	0	0	0	0	0	0	0	0	0	0	0	0
	ORF1a:E725G	0	0	0	0	0	0.452489	0	0	0	0	0	0	0	0	0	0
	ORF1a:E726A	0	0.087184	0	0	0	0	0	0	0.0214961	0	0	0	0	0	0	0
	ORF1a:E726K	0.765306	0	0	0.0588235	0	0	0	0	0	0	0	0	0	0	0	0
	ORF1a:T727I	1.27551	0.087184	0	0.0588235	0.623053	0	0	0	0.0429923	0	0.238095	0	0	0	0	0
	ORF1a:G728C	0.255102	0	0	0.0588235	0	0	0	0	0	0	0.15873	0	0	0	0	0
	ORF1a:G728S	0	0.087184	0	0	0.155763	0	0	0	0	0	0	0	0	0	0	0
	ORF1a:G728V	0	0	0	0	0	0	0	0	0	0	0.0793651	0	0	0	0	0
	ORF1a:L730F	0	0.087184	0	0.0588235	0	0	0	0.319489	0	0	0.0793651	0.0813008	0	0	0	0
	ORF1a:P732S	0	0	0	0	0	0	0	0	0.0214961	0	0	0	0	0	0	0
	ORF1a:A735V	0	0	0	0	0	0	0	0	0.0429923	0	0	0.0813008	0	0	0	0
	ORF1a:P736S	0	0	0	0	0	0	0	0	0	0	0.0793651	0	0	0	0	0
	ORF1a:K737Q	0	0	0	0	0	0	0	0	0.171969	0	0	0	0	0	0	0
	ORF1a:E738K	0	0	0.073692	0	0	0	0	0	0	0	0	0	0	0	0	0
	ORF1a:I740T	0	0	0.405306	0	0	0	0	0	0	0	0	0	0	0	0	0
	ORF1a:I740V	0	0	0	0	0	0	0	0	0.0644884	0	0	0	0	0	0	0.37594
	ORF1a:F741S	0	0	0	0	0	0	0	0	0.0214961	0	0	0	0	0	0	0
	ORF1a:L742*	0	0.087184	0.110538	0.176471	1.09034	0	0	0.958466	0.0429923	0	0	0	0	0	0	0
	ORF1a:T746I	0	0	0	0	0	0	0	0	0.0214961	0	0	0	0	0	0	0
	ORF1a:P748H	0	0	0	0	0	0	0	0	0.300946	0	0	0	0	0	0	0
	ORF1a:P748L	0.765306	0	0.036846	0.0588235	0	0	0	0	0.0429923	0	0	0.0813008	0	0	0	0
	ORF1a:E750G	0	0	0	0	0	0	0	0	0.0214961	0	0	0	0	0	0	0
	ORF1a:E750K	0	0	0	0	0	0	0	0	0.0214961	1.92837	0	0	0	0	0	0
	ORF1a:V751L	0	0	0	0	0	0	0	0	0.0214961	0	0	0	0	0	0	0
	ORF1a:T753I	0	0	0	0.176471	0.155763	0	0	0	0.0429923	0	0.0793651	0	0.168919	0	0	0
	ORF1a:E754D	0	0	0	0	0	0.452489	0	0	0	0	0	0	0	0	0	0
	ORF1a:E754G	0	0	0	0	0	0	0	0	0.0214961	0	0	0	0	0.33557	0	0
	ORF1a:E754K	0	0	0	0	0	0	0	0	0.0214961	0	0	0	0	0	0	0
	ORF1a:V756I	0	0	0.221076	0	0	0	0	0	0	0	0	0	0	0	0	0
	ORF1a:V757F	0	0	0.036846	0	0	0	0	0	0	0	0	0	0	0	0	0
	ORF1a:T760I	0	0	0.147384	0.294118	0	0	0	0	0	0	0	0	0	0.33557	0	0
	ORF1a:D762G	0	0	0	0	0	0	0	0	0	0	0	0	0	0.33557	0	0
	ORF1a:D762N	0	0	0	0.0588235	0	0	0	0	0	0	0	0	0	0	0	0
	ORF1a:L766I	0	0	0	0	0	0	0	0	0.0214961	0	0	0	0	0	0	0
	ORF1a:T770I	0	0	0.036846	0	0	0	0	0	0.0429923	0	0.0793651	0	0	0	0	0
	ORF1a:S771N	0.255102	0	0	0.0588235	0	0	0	0	0	0	0	0	0	0	0	0
	ORF1a:S771R	0	0	0	0	0	0	0	0	0	0	0	0.0813008	0	0	0	0
	ORF1a:E772D	0	0	0	0.0588235	0	0	0	0	0	0	0	0	0	0	0	0
	ORF1a:A773T	0	0	0.036846	0	0	0	0	0	0	0	0	0	0	0	0	0
	ORF1a:A773V	0	0	0	0.0588235	0	0	0	0	0.0214961	0	0	0	0	0	0	0
	ORF1a:V774F	0	0	0	0	0	0	0	0	0.0214961	0	0	0	0	0	0	0
	ORF1a:V774I	0	0	0	0	0	0	0	0	0.0214961	0	0	0	0.168919	0	0	0
	ORF1a:E775D	0	0	0	0	0	0	0	0	0	0	0	0.243902	0	0	0	0
	ORF1a:A776T	0	0	0	0	0.311526	0	0	0	0	0	0	0	0	0	0	0
	ORF1a:A776V	0	1.56931	0	0	0	0	0	0	0.0214961	1.37741	0.0793651	0	0	0	0	0
	ORF1a:P777S	0	0.087184	0	0	0	0	0	0	0.0214961	0	0	0	0	0	0	0
	ORF1a:V779F	0.255102	0	0	0	0	0	0	0	0	0	0	0	0	0	0	0
	ORF1a:T781I	0	0	0	0	0	0	0	0	0.0214961	0	0.0793651	0	0	0	0	0
	ORF1a:T781K	0	0	0	0	0	0	0	0	0	0	0	0	0.168919	0	0	0
	ORF1a:P782L	0	0.087184	0.073692	0	0	0	0	0	0	0	0	0	0	0	0	0
	ORF1a:I785V	0	0	0	0	0	0	0	0	0.0214961	0	0	0	0	0	0	0
	ORF1a:L788F	0	0	0	0.117647	0	0	0	0	0	0	0	0	0	0	0	0
	ORF1a:M789I	0	0.610288	0	0	0	0	0	0	0.0429923	0	0	0	0	0	0	0
	ORF1a:D795G	0	0	0	0	0	0	0	0	0.0214961	0	0	0	0	0	0	0
	ORF1a:D795N	0	0	0.110538	0	0	0	0	0	0	0	0	0	0	0	0	0
	ORF1a:E797D	0	0	0	0	0	0	0	0	0.0214961	0	0	0	0	0	0	0
	ORF1a:K798N	0	0.087184	0.036846	0.0588235	0.155763	0	0	0	0.0214961	0.275482	0	0	0.168919	0	0	0
	ORF1a:C800F	0	0	0	0	0	0	0	0	0.0214961	0	0	0	0	0	0	0
	ORF1a:C800Y	0	0	0	0	0	0	0	0	0	0	0	0.325203	0	0	0	0
	ORF1a:A801V	0	0	0.036846	0	0	0	0	0	0	0	0	0	0	0	0	0
	ORF1a:P804L	0	0	0.036846	0	0.311526	0	0	0.319489	0	0	0	0	0	0	0	0
	ORF1a:P804S	0	0	0.110538	0	0.155763	0	0	0	0	0	0	0	0	0	0	0
	ORF1a:M807K	0	0	0	0	0	0	0	0	0	0	0	0.0813008	0	0	0	0
	ORF1a:N811S	0	0	0	0	0.155763	0	0	0	0	0	0	0	7.77027	0	0	0
	ORF1a:T812I	0	0	0	0.117647	0	0	0	0	0.0214961	0	0	0	0	0	0	0
	ORF1a:T814I	0.255102	0	0.221076	0.0588235	0	0	0	0	0.107481	0	0	0	0.168919	0	0	0
	ORF1a:T814K	0	0	0	0	0	0	0	0	0.0859845	0	0	0	0	0	0	0
	ORF1a:K816N	0.255102	0	0	0	0	0	0	0.319489	0	0	0	0	0	0	0	0
	ORF1a:K816R	0	0	0.036846	0	0	0	0	0	0.0214961	0	0	0	0	0	0	0
	ORF1a:T821A	0	0	0	0	0	0	0	0	0	0	0	0.162602	0	0	0	0
	ORF1a:T821I	0	0	0	0	0	0	0	0	0.0429923	0	0	0	0.168919	0	0	0
	ORF1a:V823I	0.510204	0	0.036846	0.117647	0	0	0	0	0	0	0	0	0	0	0	0.37594
	ORF1a:T824I	0	0	0	0.0588235	0	0	0	0	0	0	0	0	0	0	0	0
	ORF1a:D827A	0	0	0	0	0	0	0	0	0.0214961	0	0	0	0	0	0	0
	ORF1a:D827G	0	0	0	0.117647	0	0	0	0	0.0214961	0	0	0	0.337838	0	0	0
	ORF1a:D827N	0	0	0	0	0.155763	0	0	0	0	0	0	0	0	0	0	0
	ORF1a:T829S	0	0	0	0	0	0	0	0	0	0	0	0	0.168919	0	0	0
	ORF1a:I831V	0	0	0	0	0.155763	0	0	0	0	0	0	0	0	0	0	0
	ORF1a:G835C	0	0	0.036846	0	0	0	0	0	0	0	0	0.0813008	0	0	0	0
	ORF1a:S838R	0	0	0	0	0	0	0	0	0	0	0.0793651	0	0	0	0	0
	ORF1a:N840S	0	0	0.036846	0.0588235	0	0	0	0	0.0214961	0	0	0.0813008	0	0	0	0
	ORF1a:T842I	0.765306	96.0767	95.0626	95.0588	93.9252	89.5928	84.375	92.6518	94.8839	92.8375	95.9524	94.3902	93.4122	91.2752	90.4762	96.2406
	ORF1a:E847K	0	0	0	0.0588235	0	0	0	0	0	0	0	0	0	0	0	0
	ORF1a:R848S	0	0	0	0	0	0	0	0	0.0214961	0	0	0	0	0	0	0
	ORF1a:D850E	0	0	0	0	0	0	0.625	0	0	0	0	0	0	0	0	0
	ORF1a:L853I	0	0	0	0	0	0	0	0	0.0214961	0	0	0	0	0	0	0
	ORF1a:E855G	0	0	0.036846	0	0	0	0	0	0	0	0	0	0	0	0	0
	ORF1a:K856R	97.9592	0	0	0.823529	0	0	0.625	0.319489	0	0	0	0	0	0	0	0
	ORF1a:A859S	0	0	0	0.0588235	0	0	0	0	0	0	0	0	0	0	0	0
	ORF1a:A859V	0	0.087184	0	0	0	0	0	0	0.0214961	0	0	0.0813008	0	0	0	0
	ORF1a:T861I	0	0	0	0	0	0	0	0	0.0859845	0	0	0	0	0	0	0
	ORF1a:V862I	0	0	0	0	0	0	0	0	0	0	0.15873	0	0	0	0	0
	ORF1a:L864F	0.255102	0	0	0	0	0	0	0	0	0	0	0	0	0	0	0
	ORF1a:L864I	0	0	0	0	0.155763	0	0	0	0	0	0	0	0	0	0	0
	ORF1a:G865S	0	0.087184	0	0	0	0	0	0	0	0	0	0	0	0	0	0
	ORF1a:T866A	0	0	0.036846	0	0	0	0	0	0	0	0	0	0	0	0	0
	ORF1a:T866I	0	0.174368	0.036846	0.0588235	0	0	0	0	0.881341	0	0.15873	0	0	0	0	0
	ORF1a:V868L	0	0	0	0	0	0	0	0	0.0214961	0	0	0	0	0	0	0
	ORF1a:N869D	0.255102	0	0	0	0	0	0	0	0	0	0	0	0	0	0	0
	ORF1a:E870K	0	0	0.036846	0	0	0	0	0	0	0	0	0	0	0	0	0
	ORF1a:F871L	0	0	0	0.0588235	0	0	0	0	0	0	0	0	0	0	0	0
	ORF1a:A872S	0	0	0	0	0	0	0	0	0.0214961	0	0	0	0	0	0	0
	ORF1a:C873Y	0	0	0	0	0	0	0	0	0	0	0.396825	0	0	0	0	0
	ORF1a:V874A	0	0	0.073692	0	0	0	0	0	0	0	0	0	0	0	0	0
	ORF1a:V874F	0	0	0	0	0	0	0	0.319489	0	0	0	0	0	0	0	0
	ORF1a:D877N	0	0	0	0	0	0	0	0	0	0	0.0793651	0	0	0	0	0
	ORF1a:A878T	0	0	0	0	0	0	0	0	0	0.275482	0	0	0	0	0	0
	ORF1a:A878V	0	0.087184	0.036846	0	0	0	0	0	0	0	0	0	0	0	0	0
	ORF1a:T882I	0	0	0	0.117647	0	0	0	0	0	0.275482	0	0.0813008	1.52027	0	96.4286	0
	ORF1a:P885L	0	0	0	0.0588235	0	0	0	0	0.0214961	0	0	0	0	0.671141	0	0
	ORF1a:P885S	0	0	0.036846	0.117647	0	0	0	0	0	0	0	0	0	0	0	0
	ORF1a:V886I	0	0	0	0	0	0	0	0	0.0214961	0	0	0	0	0	0	0
	ORF1a:S887F	0.255102	0.174368	0	0	0	0	0	0	0	0	0	0.162602	0	0	0	0.37594
	ORF1a:T891I	0	0	0.036846	0.0588235	0	0	0	0	0.0214961	0	0	0.162602	0	0	0	0
	ORF1a:P892L	0	0	0	0	0	0	0	0	0.0214961	0	0	0	0	0	0	0
	ORF1a:P892S	0	0	0	0.294118	0	0	0	0.958466	0	0.275482	0	0	0	0	0	0
	ORF1a:L893M	0	0	0	0	0	0	0	0	0.0214961	0	0	0	0	0	0	0
	ORF1a:G894D	0	0	0	0	0.155763	0	0	0	0	0	0	0	0	0	0	0
	ORF1a:G894S	0	0	0	0	0	0	0	0	0.0214961	0	0	0	0	0	0	0
	ORF1a:I895V	0	0	0.073692	0	0	0	0	0	0.0859845	0	0	0	0	0	0	0
	ORF1a:D896G	0	0.174368	0	0	0	0	0	0	0	0	0	0	0	0	0	0
	ORF1a:M902T	0	0	0	0	0	0	0	0	0	0.275482	0	0	0	0	0	0
	ORF1a:M902V	0	0	0	0	0	0	0	0	0.0214961	0	0	0	0	0	0	0
	ORF1a:A903D	0.255102	0	0	0	0	0	0	0	0	0	0	0	0	0	0	0
	ORF1a:A903V	0	0.087184	0.110538	0.411765	0.155763	0.452489	0	0	0.0429923	0	0.0793651	0	2.19595	0	0	0
	ORF1a:T904I	0	0	0	0	0	0	0	0	0	0	0.0793651	0	0	0	0	0
	ORF1a:D909N	0	0	0	0	0	0	0	0	0	0	0.0793651	0	0	0	0	0
	ORF1a:E910D	0	0	0	0	0	0	0	0	0.0859845	0	0	0	0	0	0	0
	ORF1a:S911F	0	0	0.110538	0	0	0	0	0	0	0	0.15873	0.0813008	0	0.671141	0	0
	ORF1a:E913G	0	0	0	0.176471	0	0	0	0	0	0	0	0	0	0	0	0
	ORF1a:L916V	0	0	0	0.0588235	0	0	0	0	0	0	0	0	0	0	0	0
	ORF1a:A917S	0	0	0	0	0	0	0	0	0.0214961	0	0	0	0	0	0	0
	ORF1a:H919N	0	0	0	0	0	0	0	0	0.0429923	0	0	0	0	0	0	0
	ORF1a:H919R	0	0.087184	0	0	0	0	0	0	0	0	0	0	0	0	0	0
	ORF1a:H919Y	0	0.087184	0	0	0	0	0	0	0	0.550964	0	0	0	0	0	0
	ORF1a:Y925H	0	0	0.036846	0	0	0	0	0	0	0	0	0	0	0	0	0.75188
	ORF1a:P926L	0	0	0	0	0	0	0	0	0	0	0	0	0	0	0	0.37594
	ORF1a:P926S	0	0	0	0	0	0	0	0	0	0.275482	0	0	0	0	0	0
	ORF1a:P926T	0	0	0.036846	0	0	0	0	0	0.0214961	0	0	0	0	0	0	0
	ORF1a:P927L	0.510204	0.087184	0	0	0	0	0	0	0	0	0.0793651	0	0	0	0	0
	ORF1a:D928G	0	0	0	0.0588235	0	0	0	0	0.0214961	0	0	0	0	0	0	0
	ORF1a:D928N	0	0	0	0	0	0	0	0	0	0.275482	0	0	0	0	0	0
	ORF1a:E929D	0	0	0	0.0588235	0	0	0	0	0	0	0.15873	0	0	0	0	0
	ORF1a:D930G	0	0	0.036846	0.0588235	0	0	0	0	0	0	0	0	0	0	0	0
	ORF1a:D930Y	0	0	0.073692	0	0	0	0	0	0	0	0	0.162602	0	0	0	0
	ORF1a:E931A	0	0	0	0	0	0	0	0	0	0	0	0.325203	0	0	0	0
	ORF1a:E933K	0	0	0.073692	0	0	0	0	0	0	0	0	0	0	0	0	0
	ORF1a:G934D	0	0	0	0	0	0	0	0	0.0214961	0	0	0	0	0	0	0
	ORF1a:G934S	0	0	0	0.235294	0	0	0	0	0	0	0	0	0	0	0	0
	ORF1a:D935G	0	0	0	0	0.311526	0.452489	0	0	0	0	0	1.54472	0	0	0	0
	ORF1a:D935V	0	0	0.036846	0	0	0	0	0	0	0	0	0	0	0	0	0
	ORF1a:E938G	0	0	0	0.176471	0	0	0	0	0	0	0.0793651	0	0	0	0	0
	ORF1a:E940A	0	0	0	0	0	0	0	0	0	0	0.0793651	0	0	0	0	0
	ORF1a:E942D	0	0	0	0	0	0	0	0	0.0214961	0	0	0	0	0	0	0
	ORF1a:P943L	0	1.22058	0	0.117647	0	0	0	0	0	0	0	0	0	0	0	0
	ORF1a:P943Q	0	0	0	0	0	0	0	0	0.0214961	0	0	0	0	0	0	0
	ORF1a:P943S	0	0	0	0	0.311526	0	0	0	0.0214961	0	0.0793651	0	0	0	0	0.37594
	ORF1a:S944L	0.510204	0.174368	0.626382	1.82353	0.155763	0	0.625	0.958466	0.150473	0	1.11111	0	0.506757	0	0	0.37594
	ORF1a:S944P	0	0	0.036846	0	0	0	0	0	0	0	0	0	0	0	0	0
	ORF1a:T945N	0	0.087184	0	0	0	0	0	0	0	0	0	0	0	0	0	0
	ORF1a:Q946R	0	0	0	0	0	0	0	0	0.0214961	0	0	0	0	0	0	0
	ORF1a:E948V	0	0	0	0	0	0	0	0	0.0214961	0	0	0	0	0	0	0
	ORF1a:G950D	0	0	0	0.117647	0	0	0	0	0	0	0	0	0	0	0	0
	ORF1a:G950S	0	0	0	0	0	0	0	0	0.0214961	0	0	0	0	0	0	0
	ORF1a:T951I	0.255102	0	0.036846	0	0	0	0	0	0	0	0	0	0	0	0	0
	ORF1a:T951S	0	0	0	0	0	0	0	0	0	0	0	0.0813008	0	0	0	0
	ORF1a:E952G	0	0	0	0.117647	0	0	0	0	0	0	0	0	0	0	0	0
	ORF1a:E952K	0	0	0	0	0	0	0	0	0.0214961	0	0	0	0	0	0	0
	ORF1a:E952V	0	0	0	0	0	0	0	0	0	0	0	0	0	0.33557	0	0
	ORF1a:D953A	0	0	0	0	0	0	0	0	0.0214961	0	0	0	0	0	0	0
	ORF1a:D953N	0	0	0	0	0	0	0	0	0.0214961	0	0	0	0	0	0	0
	ORF1a:D953Y	0	0	0	0.0588235	0	0	0	0	0.214961	0	0	0	0	0	0	0
	ORF1a:D954G	0	0	0	0	0	0	0	0	0.0214961	0	0	0	0	0	0	0
	ORF1a:Y955H	0	0	0	0	0	0	0	0	0	0	0.0793651	0	0	0	0	0
	ORF1a:Q956R	0	0	0	0	0	0	0	0	0	0	0.0793651	0	0	0	0	0
	ORF1a:P959L	0	0	0	0	0	0	0	0	0	0	0.15873	0	0	0	0	0
	ORF1a:P959S	0.255102	0	0.073692	0.0588235	0	0	0	0	0	0.550964	2.53968	0	0	0	0	0
	ORF1a:E961K	0	0	0	0.0588235	0	0	0	0	0	0	0	0	0	0	0	0
	ORF1a:F962L	0	0	0	0	0	0	0	0	0.0429923	0	0	0	0	0	0	0
	ORF1a:G963C	0	0	0.036846	0	0	0	0	0	0	0	0	0.0813008	0	0	0	0
	ORF1a:G963D	0	0	0	0	0	0	0	0	0.0214961	0	0	0	0	0	0	0
	ORF1a:G963V	0	0	0	0.0588235	0	0	0	0	0	0	0	0	0	0	0	0
	ORF1a:A964D	0	0	0	0	0	0	0	0	0	0	0.0793651	0	0	0	0	0
	ORF1a:A964V	0	0	0	0	0	0	0	0	0.0214961	0	0	0	0	0	0	0
	ORF1a:S966F	0	0	0.110538	0	0.46729	0	0	0	0.0214961	0	0	0	0	0	0	0
	ORF1a:S966P	0	0	0.036846	0	0	0	0	0	0.0214961	0	0	0	0	0	0	0
	ORF1a:A967D	0	0	0	0.176471	0	0	0	0	0	0	0	0	0	0	0	0
	ORF1a:A967V	0	0	0.036846	0	0.155763	0	0	0	0.0429923	0	0	0	0	0	0	0.37594
	ORF1a:A968V	0.255102	0	0	0	0	0	0	0	0	0	0	0	0	0	0	0
	ORF1a:L969F	0	0	0	0	0	0	0	0	0.0214961	0	0	0.0813008	0	0	0	0
	ORF1a:L969I	0	0	0.036846	0	0	0	0	0	0	0	0	0	0	0	0	0
	ORF1a:L969R	0	0	0	0	0	0	0	0	0	0	0	0	0	0	0	0.75188
	ORF1a:P971L	0.255102	0.174368	0.073692	0.117647	0	0	0	0	0.214961	0	0.15873	0	0.168919	0	0	0.37594
	ORF1a:P971S	0	0	0.073692	0	0.311526	0	0	0	0.0429923	0	0	0	0	0	0	0
	ORF1a:P971T	0	0	0	0	0	0	0	0	0.0214961	0	0	0	0	0	0	0
	ORF1a:E973K	0	0.087184	0	0.117647	0	0	0	0	0	0	0	0	0	0	0	0
	ORF1a:Q975R	0	0	0	0	0	0	0	0	0.0214961	0	0	0	0	0	0	0
	ORF1a:E976K	0	0	0	0.0588235	0	0	0	0	0	0	0	0	0	0	0	0
	ORF1a:E977K	0	0	0	0	0	0	0	0	0.0214961	0	0	0	0	0	0	0
	ORF1a:D981Y	0	0	0	0	0	0	0	0	0	0	0	0	0	1.34228	0	0
	ORF1a:D983G	0	0	0.036846	0	0	0	0	0	0.0429923	0	0	0	0.168919	0	0	0.75188
	ORF1a:S984G	0	0	0	0	0	0	0	0	0	0	0	0	0	0	1.19048	0
	ORF1a:S984I	0	0	0	0	0	0	0	0	0.0429923	0	0	0	0	0	0	0
	ORF1a:Q986K	0	0	0.036846	0	0	0	0	0	0	0	0	0	0	0	0	0
	ORF1a:Q986R	0	0	0	0.0588235	0	0	0	0	0	0	0	0	0	0	0	0
	ORF1a:V988A	0	0	0	0	0.155763	0	0	0	0	0	0	0	0	0	0	0
	ORF1a:V988I	0	0	0	0	0	0	0	0	0.0859845	0	0	0	0	0	0	0
	ORF1a:G989D	0	0.087184	0	0.235294	0	0	0	0	0	0	0	0	0	0	0	0
	ORF1a:G989V	0	0	0	0	0	0	0	0	0	0	0.0793651	0	0	0	0	0
	ORF1a:Q990L	0	0	0.036846	0	0	0	0	0	0	0	0	0	0	0	0	0
	ORF1a:Q990R	0	0	0	0	0	0	0	0	0	0	0	0.0813008	0	0	0	0
	ORF1a:Q991H	0	0	0.036846	0	0	0	0	0	0	0	0	0	0	0	0	0
	ORF1a:D992G	0	0	0.294768	0	0	0	0	0	0	0	0	0	0	0	0	0
	ORF1a:G993C	0	0	0	0	0	0	0	0	0	0	0	0	0.168919	0	0	0
	ORF1a:G993D	0	0	0.036846	0	0	0	0	0	0	0	0	0	0	0	0	0
	ORF1a:G993S	0	0	0	0	0	0	0	0	0.0214961	0	0	0	0	0	0	0
	ORF1a:G993V	0	0	0	0.117647	0	0	0	0	0	0	0	0	0	0	0	0
	ORF1a:S994N	0	0	0.221076	0	0	0	0	0	0	0	0	0	0	0	0	0
	ORF1a:S994R	0.510204	0	0	0	0	0	0	0	0	0	0	0	0	0	0	0
	ORF1a:E995D	0	0	0.036846	0.0588235	0	0	0	0	0.0214961	0	0	0	0	0	0	0.37594
	ORF1a:D996N	0	0	0	0	0	0	0	0	0	0	0	0.0813008	0	0	0	0
	ORF1a:N997Y	0	0	0.036846	0	0	0	0	0	0	0	0	0	0	0	0	0
	ORF1a:Q998E	0	0	0.036846	0	0	0	0	0	0	0	0	0	0	0	0	0
	ORF1a:Q998H	0	0	0.036846	0.117647	0	0	0	0	0.0214961	0	0.15873	0.0813008	0.168919	0	0	0
	ORF1a:T999A	0	0	0	0	0	0	0	0	0	0	0.15873	0	0	0	0	0
	ORF1a:T999I	0.255102	0.087184	0.036846	0.0588235	0	0	0	0	0.0859845	0	0	0.0813008	0	0	0	0
	ORF1a:T1000I	0	0	0	0.176471	0	0	0	0	0.0644884	0	0	0	0	0.33557	0	0
	ORF1a:T1001A	0	0.087184	0	0	0	0	0	0	0	0	0	0	0	0	0	0
	ORF1a:T1001I	0	0	0.036846	0.117647	0	0	0	0	0.0429923	0	0	0	0	0	0	0
	ORF1a:I1002S	0	0	0.036846	0	0	0	0	0	0	0	0	0	0	0	0	0
	ORF1a:I1002T	0	0	0.036846	0	0	0	0	0	0.107481	0	0	0	0	0	0	0
	ORF1a:V1008F	0	0	0	0	0	0	0	0	0	0	0	0.0813008	0	0	0	0
	ORF1a:Q1009E	0	0	0	0	0	0	0	0	0	0	0	0.162602	0	0	0	0
	ORF1a:Q1009R	0	0	0	0	0	0	0	0	0.0214961	0	0	0	0	0	0	0
	ORF1a:P1010S	0	0	0	0.176471	0	0	0	0	0.0214961	0	0	0	0	0	0	0
	ORF1a:E1013K	0	0	0.036846	0	0	0	0	0	0	0	0	0	0	0	0	0
	ORF1a:M1014K	0	0	0	0	0	0	0	0	0	0	0	0	0.337838	0	0	0
	ORF1a:M1014L	0	0.087184	0	0	0	0	0	0	0	0	0	0	0	0	0	0
	ORF1a:E1015K	0	0	0	0	0	1.35747	0	0	0.0214961	0	0.0793651	0.0813008	0	0	0	0
	ORF1a:T1017A	0	30.2528	0	0.117647	0	0	0	0	0	0	0	0	0	0	0	0
	ORF1a:P1018L	0	0	0.036846	0	0	0	0	0	0.0214961	0	0	0.0813008	0.168919	0	0	0
	ORF1a:P1018S	0	0	0.589536	0	0	0.452489	0	0	0	0	0	0.0813008	0.168919	0	0	0
	ORF1a:V1019F	0	0	0	0	0	0	0	0	0	0	0	0	0.168919	0	0	0
	ORF1a:Q1021H	0	0	0	0	0	0.452489	0	0	0	0	0	0	0	0	0	0
	ORF1a:T1022I	0	0	0.036846	0.117647	0	0	0	0	0.0429923	0	4.92063	0	0	0	0	0
	ORF1a:T1022N	0	0	0	0	0	0	0	0	0	0	0.0793651	0	0	0	0	0
	ORF1a:I1023S	0	0	0.073692	0	0	0	0	0	0	1.37741	0	0	0	0	0	0
	ORF1a:E1024G	0	0	0	0	0	0	0	0	0.0214961	0	0	0	0	0	0	0
	ORF1a:V1025L	0.255102	0	0	0	0	0	0	0	0	0	0	0	0	0	0	0
	ORF1a:S1027I	0	0	0	0	0	0	0	0	0	0	0	0	0	0.33557	0	0
	ORF1a:S1027N	0	0	0	0	0	0	0	0	0	0	0.0793651	0	0	0	0	0
	ORF1a:F1028Y	0	0	0	0	0.155763	0	0	0	0	0	0	0	0	0	0	0
	ORF1a:S1029N	0	0	0	0.0588235	0	0	0	0	0	0	0	0	0	0	0	0
	ORF1a:G1030S	0	0	0	0.0588235	0	0	0	0	0	0	0	0	0	0	0	0
	ORF1a:K1033R	0	0	0	0	0	0	0	0	0	0	0	0	0	0.33557	0	0
	ORF1a:K1033T	0	0	0	0	0	0	0	0	0	0	0	0	0	0.671141	0	0
	ORF1a:L1034F	0	0	0.036846	0	0	0	0	0	0.0644884	0	0	0	0	0	0	0
	ORF1a:T1035A	0	0	0	0	0	0	0	0	0.0214961	0	0	0	0	0	0	0
	ORF1a:T1035I	0	0.087184	0	0.117647	0.155763	0	0	0	0.0429923	0	0	0	0	0	3.57143	0
	ORF1a:N1037D	0	0	0	0	0	0	0	0	0	0.275482	0	0	0	0	0	0
	ORF1a:N1037S	0	0.261552	0	0	0	0	0	0	0	0	0	0	0	0	0	0
	ORF1a:N1037T	0	0	0	0	0	0	0	0	0	0.275482	0	0	0	0	0	0
	ORF1a:Y1039C	0	0	0	0	0	0	0	0	0.0644884	0	0	0	0	0	0	0
	ORF1a:Y1039H	0	0	0	0.117647	0	0	0	0	0	0	0.0793651	0	0	0	0	0
	ORF1a:N1042H	0	0	0	0	0	0	0	0	0	0	0	0.0813008	0	0	0	0
	ORF1a:A1043V	0	0	0	0	0.155763	0	0	0	0	0	0	0	0.168919	0	0	0
	ORF1a:I1045V	0	0	0	0	0	0.452489	0	0	0	0	0	0	0	0	0	0
	ORF1a:V1046M	0	0	0	0.0588235	0	0	0	0	0	0	0	0	0	0	0	0
	ORF1a:E1047K	0	0	0	0	0	0	0	0	0	0	0.0793651	0	0	0	0	0
	ORF1a:A1049V	0.765306	0.087184	0	0.294118	0	0	0	0	0	0	0.31746	0	0.675676	0	0	0
	ORF1a:K1050E	0	0.087184	0	0	0	0	0	0	0	0	0	0	0	0	0	0
	ORF1a:K1051N	0	0	0	0	0	0	0	0	0	0	0	0.0813008	0	0	0	0
	ORF1a:K1051R	0	0	0	0	0	0	0	0	0.0429923	0	0	0	0	0	0	0
	ORF1a:K1053E	0	0	0	0	0	0	0	0	0	0	0	0.0813008	0	0	0	0
	ORF1a:P1054L	3.31633	0.087184	0	0	0	0	0	0	0	0	0	0	0	0	0	0
	ORF1a:P1054S	0	0	0	0	0	0	0	0	0.0214961	0	0	0	0	0	0	0
	ORF1a:T1055I	0	0	0.18423	0.0588235	0	0	0	0	0.0429923	0	0.0793651	0	0	0	0	0
	ORF1a:V1056L	0	0	0	0.0588235	0	0	0.625	0	0.0429923	0	0	0.0813008	0.168919	0	0	0
	ORF1a:V1057F	0	0	0.884304	0	0	0	0	0	0	0	0	0	0	0	0	0
	ORF1a:V1057I	0	0	0	0	0	0	0	0	0.0214961	0	0	0	0	0	0	0
	ORF1a:A1060E	0	0	0	0	0	0	0	0	0	0	0.0793651	0	0	0	0	0
	ORF1a:A1060T	0	0	0.036846	0	0	0	0	0	0	0	0	0	0	0	0	0
	ORF1a:A1060V	0	0	0.036846	0	0	0	0	0	0	0	0.0793651	0	0.168919	0	0	0
	ORF1a:A1061V	0	0	0	0.0588235	0	0	0	0	0	0.275482	0	0	0	0	0	0
	ORF1a:V1063I	0	0	0	0	0	0	0	0.319489	0	0	0	0	0	0	0	0
	ORF1a:Y1064C	0	0	0.036846	0	0	0	0	0	0	0	0	0	0	0	0	0
	ORF1a:G1068E	0	0	0	0	0	0	0	0	0	0	0.0793651	0	0	0	0	0
	ORF1a:G1068R	0	0	0	0	0	0.452489	0	0	0	0	0	0	0	0	0	0
	ORF1a:G1069R	0	0	0	0	0	0	0	0	0.0214961	0	0.0793651	0	0	0	0	0
	ORF1a:G1069V	0	0	0	0	0	0	0	0	0	0	0	0	0	0.33557	0	0
	ORF1a:G1070C	0	0	0	0	0	0	0	0	0	0	0	0	0	0.33557	0	0
	ORF1a:V1071G	0	0	0	0	0	0	0	0	0	0	0.0793651	0	0	0	0	0
	ORF1a:V1071I	0	0	0	0	0	0	0	0	0	0	0	0	0.168919	0	0	0
	ORF1a:G1073E	0	0	0	0.0588235	0	0	0	0	0	0	0	0	0	0	0	0
	ORF1a:G1073R	0	0	0.036846	1.05882	0	0	0	0	0	0	0	0	0.168919	0	0	0.37594
	ORF1a:A1074D	0	0	0	0	0	0	0	0	0	0	0	0	0.168919	0	0	0
	ORF1a:A1074S	0	0	0	0	0	0	0	0	0.0214961	0	0	0	0	0	0	0
	ORF1a:A1074T	0	0	0	1	0	0	0	0	0	0	0	0	0	0	0	0
	ORF1a:A1074V	0.255102	0.087184	0	0	0	0	0	0	0.0859845	0	0	0	0	0	0	0
	ORF1a:N1076D	0	0	0.036846	0	0	0	0	0	0	0	0	0	0	0	0	0
	ORF1a:N1076S	0	0	0	0	0	0	0	0	0.0429923	0	0	0	0	0	0	0
	ORF1a:A1078S	0	1.22058	0	0	0	0	0	0	0	0	0	0	0	0	0	0
	ORF1a:A1078T	0.255102	0	0	0	0	0	0	0	0	0	0	0	0	0	0	0
	ORF1a:N1080S	0	0	0	0	0	0	0	0	0	0.275482	0	0	0.337838	0	0	0
	ORF1a:N1081H	0	0	0	0.0588235	0	0	0	0	0	0	0	0	0	0	0	0
	ORF1a:A1082V	0	0	0	0	0	0	0	0	3.56836	0	0	0	0.337838	0.33557	0	0
	ORF1a:M1083I	0	0	0	0	0	0	0	0	0.0429923	0	0	0	0	0	0	0
	ORF1a:D1088G	0	0	0	0.0588235	0	0	0	0	0	0	0	0	0	0	0	0
	ORF1a:D1088Y	0	0	0	0	0	0	0	0	0.0429923	0	0	0	0	0	0	0
	ORF1a:D1089A	0	0	0	0.0588235	0	0	0	0	0	0	0	0	0	0	0	0
	ORF1a:Y1090*	0	0	0.036846	0	0	0	0	0	0.0214961	0	0	0	0.168919	0	0	0
	ORF1a:I1091V	0	0	0	0	0	0	0	0	0.0214961	0	0	0	0	0	0	0
	ORF1a:T1093A	0	0	0	0.0588235	0	0	0	0	0	0	0	0	0.168919	0	0	0
	ORF1a:T1093I	0	0	0.331614	0	0	0	0	0	0	0	0	0	0	0	0	0
	ORF1a:T1093N	0	0	0	0.176471	0	0	0	0	0	0	0	0	0	0	0	0
	ORF1a:N1094R	0	0	0	0	0	0	0	0	0.0214961	0	0	0	0	0	0	0
	ORF1a:N1094S	0	0	0.036846	0	0	0	0	0	0	0	0	0	0	0	0	0
	ORF1a:G1095E	0	0	0	0	0	0	0	0	0	0	0	0	0.168919	0	0	0
	ORF1a:P1096L	0	0	0.036846	0	0	0	0	0	0	0	0	0	0	0	0	0.37594
	ORF1a:P1096S	1.02041	0	0	0	0	0	0	0	0.0859845	0.275482	0	0	0	0	0	0
	ORF1a:L1097I	0	0.087184	0	0	0	0	0	0	0	0	0	0	0	0	0	0
	ORF1a:L1097P	0	0	0	0	0	0	0	0	0	0.275482	0	0	0	0	0	0
	ORF1a:K1098R	0	0	0	0	0	0	0	0	0	0	0	0	0.168919	0	0	0
	ORF1a:V1099E	0.255102	0	0	0	0.155763	0	0	0	0	0	0	0	0	0	0	0
	ORF1a:G1100S	0	0	0	0.0588235	0	0	0	0	0.0429923	0	0	0.162602	0	0	0	0
	ORF1a:G1101C	0	0	0	0.0588235	0	0	0	0	0	0	0	0	0	0	0	0
	ORF1a:G1101D	0	0	0	0	0	0	0	0	0	0.826446	0	0	0	0	0	0
	ORF1a:S1102G	0	0.087184	0	0	0	0	0	0	0	0	0	0	0	0	0	0
	ORF1a:C1103Y	0	0	0	0	0	0	0	0	0.0214961	0	0	0	0	0	0	0
	ORF1a:S1106N	0	0	0	0	0	0	0	0	0.0214961	0	0	0	0	0	0	0
	ORF1a:H1108Y	0	0	0.036846	0	0	0	0	0	0.0429923	0	0	0.243902	0	0	0	0
	ORF1a:H1113Y	0	0.523104	0.036846	0.294118	0	0	1.25	0	0.107481	0.275482	0.0793651	0.0813008	0	0	0	0
	ORF1a:C1114F	0	0.087184	0	0	0	0	0	0	0	0	0	0	0.168919	0	0	0
	ORF1a:V1117I	0	0	0	0	0	0	0	0	0.472915	0	0	0	0	0	0	0
	ORF1a:V1118L	0	0	0	0	0	0	0	0	0.0214961	0	0	0	0	0	0	0
	ORF1a:G1119S	0	0	0.036846	0.176471	0	0	0	0	0	0	0.0793651	0	0	0	0	0
	ORF1a:N1121H	0	0	0	0	0	0	0	0	0.0214961	0	0	0	0	0	0	0
	ORF1a:N1121S	0	0	0	0	0	0	0	0	0	0	0.0793651	0	0	0	0	0
	ORF1a:V1122D	0	0	0	0.0588235	0	0	0	0	0	0	0	0	0	0	0	0
	ORF1a:V1122I	0	0	0	0	0	0	0	0	0.0644884	0	0	0	0	0	0	0
	ORF1a:K1124N	0	0	0	0	0	0	0	0.319489	0	0	0	0	0	0	0	0
	ORF1a:G1125C	0	0	0	0	0	0	0	0.319489	0	0	0	0	0	0	0	0
	ORF1a:G1125S	0	0	0	0	0	0	0	0	0	0	0	0.162602	0	0	0	0
	ORF1a:D1127N	0	0	0.478998	0	0	0	0	0	0	0	0	0	0	0	0	0
	ORF1a:I1128M	0	0	0	0	0	0	0	0	0.0214961	0	0	0	0	0	0	0
	ORF1a:I1128S	0	0	0	0.0588235	0	0	0	0	0	0	0	0	0	0	0	0
	ORF1a:L1130F	0.510204	0.261552	0.073692	0.117647	0	0	0	0	0.0859845	0	0	0.162602	0	0	0	0
	ORF1a:L1130I	0	0	0	0	0	0	0	0	0	0	0	0.0813008	0	0	0	0
	ORF1a:L1131F	0	0	0.036846	0	0.155763	0	0	0	0.0214961	0	0.15873	0	0	0	0	0
	ORF1a:K1132E	0	0	0	0.0588235	0	0	0	0	0	0	0	0	0	0	0	0
	ORF1a:S1133I	0	0	0	0	0	0	0	0	0.0214961	0	0	0	0	0	0	0
	ORF1a:A1134V	0	0	0	0	0	0	0	0	0.0214961	0	0	0	0	0	0	0
	ORF1a:E1136A	0	0	0	0	0	0	0	0	0.0214961	0	0	0	0	0	0	0
	ORF1a:N1137S	0	0	0	0.117647	0	0	0	0.319489	0	0	0	0	0	0	0	0
	ORF1a:Q1140H	0.255102	0	0	0	0	0	0	0	0	0	0	0.0813008	0	0	0	0
	ORF1a:H1141N	0	0	0	0	0	0	0	0	0.0429923	0	0	0	0.337838	0	0	0
	ORF1a:H1141Q	0	0.087184	0	0	0	0	0	0	0	0	0	0	0	0	0	0
	ORF1a:H1141Y	0	0	0.147384	0	0	0	0	0	0	0	0	0	0	0	0	0
	ORF1a:E1142K	0	0	0	0.294118	0	0	0	0	0	0	0	0	0	0.33557	0	0
	ORF1a:V1143F	0	0	0	0.117647	0.311526	0	0	0	0	0	0	0	0	0	0	0
	ORF1a:V1143I	0	0	0	0	0	0	1.25	0	0	0	0	0	0	0	0	0
	ORF1a:V1143L	0	0	0	0	0	0	0	0	0.0214961	0	0	0	0	0	0	0
	ORF1a:L1145F	0	0	0	0	0	0	0	0	0.0214961	0	0	0	0	0	0	0
	ORF1a:A1146T	0	0	0.036846	0	0	0	0	0	0	0	0	0	0	0	0	0
	ORF1a:L1148V	0	0.087184	0	0	0	0	0	0	0	0	0	0	0	0	0	0
	ORF1a:A1151P	0	0	0	0	0	0	0	0	0.0214961	0	0	0	0	0	0	0
	ORF1a:A1151S	0	0	0.036846	0	0	0	0	0	0	0	0	0	0	0	0	0
	ORF1a:A1151V	0	0	0.073692	0.117647	0	0	0	0	0.128977	0	0	0.243902	0	0.33557	0	0
	ORF1a:G1152C	0	0	0	0	0	0	0	0	0.0644884	0	0	0	0	0	0	0
	ORF1a:G1152D	0	0	0	0.176471	0	0	0	0	0	0.275482	0	0	0	0	0	0
	ORF1a:G1152V	0	0	0	0	0	0	0	0	0	0	0.0793651	0	0	0	0	0
	ORF1a:I1153T	0	0	0.036846	0	0	0	0	0	0	0	0	0	0	0	0	0
	ORF1a:F1154L	0	0.087184	0	0	0	0	0	0	0	0	0	0	0	0	0	0
	ORF1a:G1155C	0	0	0.036846	0.176471	0	0	0	0	0.0214961	0	0	0.0813008	0	0	0	0
	ORF1a:G1155D	0	0	0	0	0	0	0	0	0	0	0	0.0813008	0	0	0	0
	ORF1a:G1155S	0	0	0	0.0588235	0	0	0	0	0	0	0	0	0	0	0	0
	ORF1a:A1156V	0.255102	0	0	0	0	0	0	0	0	0	0	0	0	0	0	0
	ORF1a:D1157G	0	0	0	0	0	0	0	0	0.0214961	0	0	0	0	0	0	0
	ORF1a:P1158L	0	0	0.073692	0.117647	0.155763	0	0.625	0	0	0	0	0.162602	0	0	0	0
	ORF1a:P1158S	0	0	0.221076	1.82353	0.155763	0	0	0	0.0429923	0	0	0	0	0	0	0
	ORF1a:I1159T	0	0	0.036846	0	0	0	0	0	0.0429923	0	0	0	0	0	0	0
	ORF1a:H1160Q	0	0	0	0	0	0	0	0	0	0	0	0	0.168919	0	0	0
	ORF1a:H1160Y	0	0.087184	0	0.176471	0	0	0	0.319489	0.0214961	0.275482	0	0.0813008	0	0	0	0
	ORF1a:R1163S	0	0	0	0	0.155763	0	0	0	0	0	0	0	0	0	0	0
	ORF1a:D1167E	0	0	0	0	0	0	0	0	0	0	0.0793651	0	0	0	0	0
	ORF1a:D1167G	0.255102	0	0	0	0	0	0	0	0	0	0	0	0	0	0	0
	ORF1a:T1168A	0	0	0	0	0	0	0	0	0	0	0	0.0813008	0	0	0	0
	ORF1a:T1168I	0	0	0	0.529412	0	0	0.625	0	0.343938	0	0	0.243902	0	0	1.19048	0.37594
	ORF1a:V1169I	0	0	0	0	0	0	0	0	0.0214961	0	0.0793651	0	0	0	0	0
	ORF1a:R1170C	0	0	0.073692	0	0	0	0	0	0.0214961	0	0	0	0	0	0	0
	ORF1a:R1170H	0	0	0	0	0	0	0	0	0.0214961	0	0	0	0	0	0	0
	ORF1a:T1171I	0	0	0	0	0.155763	0	0	0	0	0	0	0	0	0	0	0
	ORF1a:V1173F	0	0	0.036846	0	0	0	0	0	0	0	0	0	0	0	0	0
	ORF1a:A1176N	0.255102	0	0	0	0	0	0	0	0	0	0	0	0	0	0	0
	ORF1a:A1176V	0.255102	0	0.147384	0	0	0	0	0	0	1.10193	0	0	0	0	0	0
	ORF1a:D1179G	0	0	0	0	0	0	0	0	0.0214961	0	0	0	0	0	0	0
	ORF1a:K1180I	0	0	0	0	0	0	0	0	0.0214961	0	0	0	0	0	0	0
	ORF1a:L1182F	0	0	0	0.0588235	0	0	0	0	0.0214961	0	0	0.162602	0	0	0	0
	ORF1a:L1186F	0	0	0	0	0	0	0	0	0	0	0	0.0813008	0	0	0	0
	ORF1a:S1188L	0	0	0	0.176471	0.155763	0	0	0.319489	0.0859845	0	0	0.162602	0.168919	0	0	0
	ORF1a:S1189R	0	0	0	0	0	0	0	0	0.0214961	0	0	0	0	0	0	0
	ORF1a:F1190L	0	0	0	0	0	0	0	0	0.0214961	0	0	0	0	0	0	0
	ORF1a:E1192G	0	0	0	0	0	0	0	0	0.0214961	0	0	0	0	0	0	0
	ORF1a:E1192K	0	0	0	0.0588235	0.623053	0	0	0	0.0214961	0	0	0	0	0	0	0
	ORF1a:E1196G	0.765306	0	0	0	0	0	0	0	0	0	0	0	0	0	0	0
	ORF1a:K1197E	0.255102	0	0	0	0	0	0	0	0	0	0	0	0	0	0	0
	ORF1a:K1197T	0	0	0	0.0588235	0	0	0	0	0	0	0	0	0	0	0	0
	ORF1a:Q1198R	0	0	0	0.0588235	0	0	0	0	0	0	0	0	0	0	0	0
	ORF1a:V1199I	0	0	0	0	0	0	0	0	0	0	0	0.0813008	0	0	0	0
	ORF1a:E1200G	0	0	0	0	0	0	0	0	0.0214961	0	0	0	0	0	0	0
	ORF1a:E1200K	0	0	0	0.0588235	0	0	0	0	0	0	0	0	0	0	0	0
	ORF1a:K1202E	0	0	0	0	0	0	0	0	0.0214961	0	0	0	0	0	0	0
	ORF1a:K1202N	0	0	0	0.176471	0	0	0	0	0.0214961	0	0	0.0813008	0	0.33557	0	0
	ORF1a:I1203T	0.255102	0	0	0	0	0	0	0	0	0	0	0	0	0	0	0
	ORF1a:A1204T	0.255102	0	0	0	0	0	0	0	0	0	0	0	0	8.38926	0	0
	ORF1a:A1204V	0	0	0	0	0	0	0	0	0	0	0	0	0	0.33557	0	0
	ORF1a:E1205D	0	0.087184	0	0	0	0	0	0	0	0	0	0	0	0	0	0
	ORF1a:E1205K	0	0	0	0	0	0	0	0	0.128977	0	0	0	0.168919	0	0	0
	ORF1a:I1206T	0	0	0.036846	0	0	0	0	0	0	0	0.15873	0	0	0	0	0
	ORF1a:I1206V	0	0	0	0	0	0	0	0	0.0214961	0	0	0	0	0	0	0
	ORF1a:P1207H	0	0	0	0	0.155763	0	0	0	0	0	0	0	0	0	0	0
	ORF1a:P1207L	0	0	0	0.117647	0	0	0	0	0	0	0	0	0	0	0	0
	ORF1a:P1207S	0	0	0	0	0	0	0	0	0.0214961	0	0.15873	0	0	0	0	0
	ORF1a:E1209G	0	0	0.110538	0	0	0	0	0	0	0	0	0	0	0	0	0
	ORF1a:E1209K	0	0.087184	0	0	0	0	0	0	0	0	0	0	0	0	0	0
	ORF1a:V1211F	0	0	0	0	0	0	0	0	0.0214961	0	0	0	0	0	0	0
	ORF1a:K1212N	0	0	0.036846	0.0588235	0	0	0	0	0	0	0	0	0	0	0	0
	ORF1a:P1213L	0.255102	0	0.036846	0.294118	0	0	0	0.319489	0.107481	0	0.0793651	0	0	0	0	0
	ORF1a:P1213S	0	0	0.036846	0	0	0	0	0	0	0	0	0	0	0	0	0
	ORF1a:F1214X	0	0	0	0	0	0	0	0	0	0	0	0.0813008	0	0	0	0
	ORF1a:I1215M	0	0	0	0	0	0	0	0	0.0214961	0	0	0	0	0	0	0
	ORF1a:I1215T	0	0	0	0	0	0	0	0	0.0214961	0	0	0	0	0	0	0
	ORF1a:I1215V	0	0	0	0	0	0	0	0.319489	0	0	0	0	0	0	0	0
	ORF1a:T1216A	0	0	0	0	0	0	0	0	0	0	0	0	0	0.671141	0	0
	ORF1a:T1216N	0.255102	0	0	0	0	0	0	0	0	0	0	0	0	0	0	0
	ORF1a:E1217G	0	0	0	0.117647	0	0	0	0	0	0	0	0	0	0	0	0
	ORF1a:S1218L	0	0	0.073692	0	0	0	0	0	0	0	0	0	0	0	0	0
	ORF1a:S1218N	0	0.087184	0	0	0	0	0	0	0	0	0	0	0	0	0	0
	ORF1a:P1220L	0	0	0	0	0	0	0	0	0	0	0	0.243902	2.87162	0	0	0
	ORF1a:P1220S	0	26.4167	0.073692	0.117647	0	0	0	0.319489	0.0214961	0	0	0	0	0	0	0
	ORF1a:S1221L	0	0	0	0.0588235	0	0	0	0	0	0	0	0	0	0	0	0
	ORF1a:V1222F	0	0	0	0	0	0	0	0	0.0214961	0	0	0	0	0	0	0
	ORF1a:V1222I	0	0.087184	0	0	0	0	0	0	0	0	0	0	0	0	0	0
	ORF1a:K1226E	0	0	0	0	0	0	0	0	0	0	0	0.0813008	0	0	0	0
	ORF1a:K1226N	0	0	0	0	0	0	0	0	0	0	0	0.0813008	0	0	0	0
	ORF1a:K1226R	0	0	0.073692	0	0	0	0	0	0	0	0	0	0	0	0	0
	ORF1a:D1228N	0	0	0	0	0.155763	0	0	0	0	0	0	0	0	0	0	0
	ORF1a:D1228V	0	0	0	0	0	0	0	0	0.0214961	0	0	0	0	0	0	0
	ORF1a:D1228Y	0	0	0	0.0588235	0	0	0	0	0	0	0	0	0	0	0	0
	ORF1a:K1230N	0.510204	0	0	0	0	0	0	0	0	0	0	0	0	0	0	0
	ORF1a:I1232V	0.765306	0	0.036846	0	0	0	0	0	0	0	0	0	0	0	0	0
	ORF1a:A1234V	0	0	0.036846	0	0	0	0	0	0	0	0	0	0	0	0	0
	ORF1a:E1237A	0	0	0	0	0	0	0	0	0	0	0.0793651	0	0	0	0	0
	ORF1a:T1240A	0	0	0	0	0	0	0	0	0	0	0.0793651	0	0	0	0	0
	ORF1a:T1241I	0	0.087184	0.036846	0.647059	0	0	0	0	0.0214961	0	0	0.0813008	0	0	0	0
	ORF1a:T1242N	0	0	0	0	0	0	0	0	0.0214961	0	0	0	0	0	0	0
	ORF1a:E1244A	0	0	0	0	0	0	0	0	0.0859845	0	0	0	0	0	0	0
	ORF1a:E1244G	0	0	0	0	0	0	0	0	0.0214961	0	0	0	0	0	0	0
	ORF1a:T1246I	0.255102	0	0	0	0	0	0	0	0.0214961	0	0	0	0.337838	0	0	0
	ORF1a:F1248S	0	0.087184	0.036846	0.235294	0	0	0	0.319489	0	0	0	0	0	0	0	0
	ORF1a:L1249F	0	0	0.036846	0.0588235	0	0	0	0	0	0	0	0	0	0	0	0
	ORF1a:E1251G	0	0	0	0	0	0	0	0	0.0214961	0	0	0	0	0	0	0
	ORF1a:N1252K	0	0	0.036846	0	0	0	0	0	0	0	0	0	0	0	0	0
	ORF1a:I1259T	0	0	0	0	0	0	0	0	0.0429923	0	0	0	0	0	0	0
	ORF1a:N1260S	0	0	0	0	0	0	0	0	0	0	0	0	0	1.34228	0	0
	ORF1a:A1268T	0	0	0	0	0	0	0.625	0	0	0	0	0	0	0	0	0
	ORF1a:A1268V	0	0.087184	0	0	0.155763	0	0	0	0	0	0	0	0	0	0	0
	ORF1a:T1269A	0	0	0	0	0	0	0	0	0	0	0.0793651	0	0	0	0	0
	ORF1a:V1271I	0.255102	0.087184	0	0	0	0	0	0	0	0	0	0	0	0	0	0
	ORF1a:S1272N	0	0	0	0.117647	0	0	0	0	0	0	0	0	0	0.33557	0	0
	ORF1a:S1272R	0	0	0	0	0	0	0	0	0.0214961	0	0	0	0	0	0	0
	ORF1a:D1273E	0	0	0	0	0	0	0	0	0	0	0.0793651	0	0	0	0	0
	ORF1a:D1273N	0	0	0	0	0	0	0	0	0	0	0	0	0.168919	0	0	0
	ORF1a:I1274S	0	0	0	0	0	0	0	0	0.0214961	0	0	0	0	0	0	0
	ORF1a:I1274T	0	0	0	0	0	0	0	0	0	0	0	0.0813008	0	0	0	0
	ORF1a:I1274V	0	0	0	0	0	0	0	0	0.0214961	0	0	0	0	0	0	0
	ORF1a:I1276S	0	0	0.036846	0	0	0	0	0	0	0	0	0	0	0	0	0
	ORF1a:I1276T	0	0	0	0	0	0	0	0	0.0214961	0.275482	0	0.0813008	0	0	0	0
	ORF1a:T1277A	0	0	0.294768	0	0	0	0	0	0	0	0	0	0	0	0	0
	ORF1a:K1281R	0	0	0.036846	0	0	0	0	0	0	0	0	0	0	0	0	0
	ORF1a:D1282E	0	0	0	0	0	0	0	0	0	0	0	0.0813008	0	0	0	0
	ORF1a:D1282H	0	0	0	0	0	0	0	0	0	0	0	0.0813008	0	0	0	0
	ORF1a:D1282Y	0	0	0	0	0	0	0	0	0.0214961	0	0	0	0	0	0	0
	ORF1a:A1283S	0	0	0	0	0	0	0	0	0.0214961	0	0	0	0	0	0	0
	ORF1a:A1283V	0	0	0	0.0588235	0	0	0	0	0.0429923	0	0	0	0	0	0	0
	ORF1a:I1286V	0	0	0.036846	0	0	0	0	0	0	0	0	0	0	0	0	0
	ORF1a:G1288S	0	0	0	0	0	0	0	0	0	0	0.0793651	0	0	0	0	0
	ORF1a:V1291F	0.510204	0	0	0	0	0	0	0	0	0	0	0	0	0	0	0
	ORF1a:E1293D	0	0	0	0	0	0	0	0	0	0	0.0793651	0	0	0	0	0
	ORF1a:E1293G	0	0.174368	0	0	0	0	0	0	0	0	0	0	0	0	0	0
	ORF1a:V1295A	0	0	0	0	0	0	0	0	0	0.826446	0	0	0	0	0	0
	ORF1a:V1295F	0	0	0.036846	0.0588235	0	0	0	0	0	0	0	0	0	0	0	0
	ORF1a:T1297I	0	0	0	0	0	0	0	0	0	0	0	0	0.168919	0	0	0
	ORF1a:A1298V	0.255102	0	0	0	0	0	0	0	0	0	0	0	0	0	0	0
	ORF1a:V1299L	0	0	0	0	0	0	0	0	0.193465	0	0	0	0	0	0	0
	ORF1a:I1301V	0	0	0	0	0	0.452489	0	0	0	0	0	0	0	0	0	0
	ORF1a:A1306T	0.510204	0	0	0	0	0	0	0	0	0	0	0	0	0	0	0
	ORF1a:G1307S	1.78571	98.9538	99.2999	98.5882	99.6885	100	100	99.6805	99.8065	99.7245	99.7619	98.8618	98.9865	99.3289	100	100
	ORF1a:A1314V	0	0	0	0	0	0	0	0	0.0214961	0	0	0	0.168919	0	0	0
	ORF1a:K1319N	0	0.087184	0	0	0	0	0	0	0.0429923	0	0	0	0	0	0	0
	ORF1a:K1319R	0	0	0	0	0	0	0	0	0.0214961	0	0	0	0	0	0	0
	ORF1a:T1322A	0	0	0	0.0588235	0	0	0	0	0	0	0	0	0	0	0	0
	ORF1a:T1322I	0.255102	0	0.073692	0.0588235	0	0	0.625	0	0.0214961	0	0.0793651	0	0	0	0	0
	ORF1a:T1322P	0	0	0	0	0.155763	0	0	0	0	0	0	0	0	0	0	0
	ORF1a:G1333S	0	0	0	0	0.155763	0	0	0	0	0	0	0	0	0	0	0
	ORF1a:E1340D	0	0	0	0.0588235	0	0	0	0	0.0214961	0	0	0	0	0	0	0
	ORF1a:E1340K	0	0	0	0	0	0	0	0	0.0429923	0	0	0	0	0	0	0
	ORF1a:E1341D	0	0	0	0	0	0	0	0	0.0214961	0	0	0	0	0	0	0
	ORF1a:T1344A	0	0	0	0	0	0	0	0	0.0214961	0	0	0	0	0	0	0
	ORF1a:T1344I	0	0	0	0	0	0	0	0	0	0	0	0	0.337838	0	0	0
	ORF1a:A1352S	0	0	0	0	0	0	0	0	0	0	0	0	0	0.33557	0	0
	ORF1a:A1352T	0	0	0	0	0	0	0	0	0.0644884	0	0	0	0	0	0	0
	ORF1a:A1352V	0.255102	0.087184	0.110538	0.176471	0	0	0	0	0	0	0	0	0	0	0	0
	ORF1a:I1359V	0	0	0	0	0	0	0	0	0.0429923	0	0	0	0	0	0	0
	ORF1a:I1360T	0	0	0	0	0	0.452489	0	0	0	0	0	0	0.168919	0	0	0
	ORF1a:I1360V	0	0	0	0	0	0	0	0	0	0	0	0.0813008	0	0	0	0
	ORF1a:S1361F	0	0	0.036846	0	0	0	0	0	0.0214961	0	0	0	0	0	0	0
	ORF1a:E1363K	0	0	0	0	0	0	0	0	0.0429923	0	0	0	0	0	0	0
	ORF1a:M1378I	0	0	0	0	0	0	0	0	0.0214961	0	0	0	0	0	0	0
	ORF1a:L1379F	0	0	0	0	0	0	0	0	0.128977	0	0	0	0	0	0	0
	ORF1a:A1380T	0	0	0.036846	0	0	0	0	0	0	0	0	0	0	0	0	0
	ORF1a:A1380V	0	0.087184	0	0	0	0	0	0	0	0	0	0	0	0	0	0
	ORF1a:A1382V	0	0	0	0	0	0	0	0	0.0429923	0	0	0	0	0	0	0
	ORF1a:E1383D	0	0	0.036846	0	0	0	0	0	0	0	0	0	0	0	0	0
	ORF1a:R1386C	0	0	0	0	0	0	0	0	0.0214961	0	0	0	0	0	0	0.37594
	ORF1a:M1389I	0	0	0	0	0	0	0	0	0.0214961	0	0	0	0	0	0	0
	ORF1a:V1391G	0	0	0	0	0	0	0	0	0	0	0	0.0813008	0	0	0	0
	ORF1a:E1394K	0	0.087184	0	0	0	0	0	0	0	0	0	0	0	0	0	0
	ORF1a:T1395I	0	0	0	0.0588235	0	0	0	0	0	0.550964	0	0.325203	0	0	0	0
	ORF1a:A1397T	0	0	0.036846	0	0	0	0	0	0	0	0	0	0	0	0	0
	ORF1a:A1397V	0.510204	1.30776	0.442152	1.76471	0	0.452489	0	0	0	0	0	0	0.168919	0	0	0
	ORF1a:I1398V	0	0	0.036846	0	0	0	0	0	0	0	0	0	0	0	0	0
	ORF1a:V1399I	0	0	0	0	0	0	0	0	0.0429923	0	0	0	0	0	0	0
	ORF1a:S1400T	0	0	0	0	0	0	0.625	0	0	0	0	0	0	0	0	0
	ORF1a:Q1403L	0	0	0.036846	0	0	0	0	0	0	0	0	0	0	0	0	0
	ORF1a:R1404C	0	0	0.036846	0.0588235	0.155763	0	0	0	0.0214961	0	0	0.0813008	0	0	0	0
	ORF1a:K1407R	0	0	0	0	0	0.452489	0	0	0	0	0	0	0	0	0	0
	ORF1a:K1410R	0	0	0	0	0	0	0	0	0	0	0	0.0813008	0	0	0	0
	ORF1a:G1414C	0	0	0	0	0	0	0	0	0	0.275482	0	0	0	0	0	0
	ORF1a:V1415L	0	0	0	0	0	0	0	0	0.0214961	0	0	0	0	0	0	0
	ORF1a:V1416D	0	0	0	0.0588235	0	0	0.625	0	0	0	0	0	0	0	0	0
	ORF1a:Y1418*	0	0	0	0	0	0	0.625	0	0	0	0	0	0	0	0	0
	ORF1a:Y1418C	0	0	0.036846	0	0	0	0	0	0	0	0	0	0	0	0	0
	ORF1a:Y1418N	0	0	0.036846	0	0	0	0	0	0	0	0	0	0	0	0	0
	ORF1a:A1420V	1.02041	0	0	0	0	0	0	0	0.0214961	0	0	0	0	0	0	0
	ORF1a:R1421K	0	0	0	0.176471	0	0	0	0	0	0	0	0	0	0	0	0
	ORF1a:F1424L	0	0	0	0	0	0	0	0	0	0	0	0.0813008	0	0	0	0
	ORF1a:Y1425N	0	0	0	0	0	0	0	0	0.0214961	0	0	0	0	0	0	0
	ORF1a:T1426N	0	0	0.036846	0	0	0	0	0	0.0214961	0	0	0	0	0.33557	0	0
	ORF1a:S1427R	0	0	0	0.0588235	0	0	0	0	0	0	0	0	0	0	0	0
	ORF1a:K1428R	0	0	0.073692	0.0588235	0	0.452489	0	0	0	0	0	0.0813008	0	0	0	0
	ORF1a:T1429I	0.255102	0	0.036846	0	0	0	0	0.319489	0.0214961	0	0	0	0.168919	0	0	0
	ORF1a:A1432V	0.255102	0	0	0.0588235	0	0	0.625	0	0	0	0	0	0.168919	0	0	0
	ORF1a:I1435L	0	0	0	0.0588235	0	0	0	0	0	0	0	0	0	0	0	0
	ORF1a:N1436D	0	0	0	0	0	0	0	0	0	0	0	0.0813008	0	0	0	0
	ORF1a:N1436S	0	0	0	0.0588235	0	0	0	0	0	0	0	0	0	0	0	0
	ORF1a:T1437I	0	0	0.073692	0	0	0	0	0	0.0214961	0	0	0	0	0	0	0
	ORF1a:T1437K	0	0	0	0	0	0	0	0	0	0	0	0	0	0.671141	0	0
	ORF1a:T1437P	0	0	0.036846	0	0	0	0	0	0	0	0	0	0	0	0	0
	ORF1a:L1438F	0.510204	0	0	0	0	0	0	0	0	0.275482	0.0793651	0	0	0	0	0
	ORF1a:D1440A	0	0.087184	0	0	0	0	0	0	0	0	0	0	0	0	0	0
	ORF1a:D1440G	0	0	0	0	0	0	0	0	0.0214961	0	0	0	0	0	0	0
	ORF1a:D1440N	0	0.087184	0	0	0	0	0	0	0	0	0	0	0	0	0	0
	ORF1a:D1440Y	0	0	0	0	0	0	0	0	0.0214961	0	0	0	0	0	0	0
	ORF1a:N1442K	0	0	0	0.0588235	0	0	0	0	0	0	0	0	0	0	0	0
	ORF1a:E1443G	0	0	0	0	0	0	0	0	0.0214961	0	0	0	0	0	0	0
	ORF1a:T1444I	0	0	0	0	0	0	0	0	0	0.275482	0	0	0	0	0	0
	ORF1a:L1445I	0	0	0.036846	0	0	0	0	0	0	0	0	0	0	0	0	0
	ORF1a:L1445P	0	0	0	0.0588235	0	0	0	0	0	0	0	0	0	0	0	0
	ORF1a:T1447A	0	0.087184	0	0	0	0	0	0	0	0	0	0	0	0	0	0
	ORF1a:M1448K	0	0	0	0	0	0	0.625	0	0	0	0	0	0	0	0	0
	ORF1a:M1448R	0	0	0	0	0	0	0	0	0.0214961	0	0	0	0	0	0	0
	ORF1a:M1448T	0.255102	0	0	0	0	0	0	0	0	0	0	0	0	0	0	0
	ORF1a:L1450I	0	0	0	0	0	0.452489	0	0	0	0	0	0	0	0	0	0
	ORF1a:Y1452F	0	0	0	0	0	0	0	0	0.0214961	0	0	0	0	0	0	0
	ORF1a:V1453I	0	0.087184	0	0.0588235	0	0	0	0.319489	26.1393	0	0	0.162602	0.675676	0	0	0
	ORF1a:V1453L	0	0	0	0.0588235	0	0	0	0	0	0	0	0	0	0	0	0
	ORF1a:H1455R	0	0	0	0.0588235	0	0	0	0	0	0	0	0	0	0	0	0
	ORF1a:G1456D	0	0.087184	0	0	0	0	0	0	0	0	0	0	0	0	0	0
	ORF1a:N1458D	0	0	0.147384	0	0	0	0	0	0	0	0	0	0	0	0	0
	ORF1a:L1459F	0	0.697472	0.331614	1	0.46729	0	0	0.638978	0.0429923	0	0	0	0	0	0	0
	ORF1a:L1459M	0	0	0	0	0	0.452489	0	0	0	0	0	0	0	0	0	0
	ORF1a:E1461K	0	0	0	0	0	0	0	0	0.0214961	0	0	0	0	0	0	0
	ORF1a:R1464Q	0	0	0	0	0.155763	0	0	0	0	0	0	0	0	0	0	0
	ORF1a:R1464W	0	0	0	0	0	0	0.625	0	0	0	0	0	0	0	0	0
	ORF1a:Y1465C	0	0	0.036846	0	0	0	0	0	0	0	0	0.162602	0	0	0	0
	ORF1a:M1466K	0	0	0	0	0.155763	0	0	0	0	0	0	0	0	0	0	0
	ORF1a:R1467K	0	0	0	0.0588235	0	0	0	0	0	0	0	0	0	0	0	0
	ORF1a:S1468F	0	0	0	0	0	0	0	0	0.0214961	0	0	0.243902	0	0	0	0
	ORF1a:S1468T	0	0	0	0	0	0	0	0	0	0	0	0.0813008	0	0	0	0
	ORF1a:P1472L	0.765306	0	0	0	0	0	0	0	0	0	0	0	0	0	0	0
	ORF1a:P1472Q	0	0.087184	0	0	0	0	0	0	0	0	0	0	0	0	0	0
	ORF1a:P1472S	0	0	0.073692	0	0	0	0	0	0	0	0	0	0	0	0	0
	ORF1a:A1473T	0.255102	0	0	0	0	0	0	0	0	0	0	0	0	0	0	0
	ORF1a:A1473V	0	0	0	0	0	0	3.75	0	0.0429923	0	0.0793651	0	0	0	0	0
	ORF1a:T1474I	0	0.261552	0	0	0.311526	0	0	0	0.0859845	0	0.0793651	0	0.168919	0	0	0
	ORF1a:S1476Y	0	0	0	0	0	0	0	0	0.0214961	0	0	0	0	0	0	0
	ORF1a:S1478F	0	0	0	0	0	0	0	0	0.0429923	0	0	0	0	0	0	0
	ORF1a:S1479P	0	0	0	0	0	0	0	0	0	0	0.0793651	0	0	0	0	0
	ORF1a:A1482V	0	0	0	0	0	0	0	0	0	0	0.0793651	0	0	0	0	0
	ORF1a:S1493A	0	0	0	0.0588235	0.155763	0	0	0	0	0	0	0	0	0	0	0
	ORF1a:K1495R	0	0	0	0	0	0	0	0	0	0	0.0793651	0	0	0	0	0
	ORF1a:T1496A	0	0	0.073692	0	0	0	0	0	0	0	0	0	0	0	0	0
	ORF1a:T1496I	0	0	0	0	0.311526	0	0	0	0.0429923	0	0	0.0813008	0	0	0	0
	ORF1a:P1497L	0	0.174368	0	0.117647	0	0	0	0	0	0	0	0	0	0	0	0
	ORF1a:P1497S	0	0	0	0.0588235	0	0	0	0	0	0	0.0793651	0	0	0	0	0
	ORF1a:P1497T	0	0	0	0	0	0	0	0	0.0214961	0	0	0	0	0	0	0
	ORF1a:E1498A	0	0.087184	0	0	0	0	0	0	0	0	0	0	0	0	0	0
	ORF1a:E1498G	0	0	0.036846	0	0	0	0	0	0	0	0	0	0	0	0	0
	ORF1a:E1499G	0.255102	0	0	0	0	0	0	0	0	0	0	0	0	0	0	0
	ORF1a:E1499K	0	0	0	0	0	0	0	0	0	0	0	0.0813008	0	0	0	0
	ORF1a:H1500Y	0.765306	0.087184	0	0.0588235	0	0	0	0	0.924334	0	0	0	0	0	0	0
	ORF1a:T1504I	0.255102	0	0	0	0	0	0	0	0	0	0	0	0	0	0	0
	ORF1a:T1504N	0	0	0	0	0	0	0	0	0	0	0.0793651	0	0	0	0	0
	ORF1a:I1505V	0	0	0	0.0588235	0	0	0	0	0	0	0	0	0	0.33557	0	0
	ORF1a:S1506L	0.255102	0	0	0	0	0	0	0	0	0	0	0	0	0	0	0
	ORF1a:L1507F	0	0	0.036846	0	0	0	0	0	0.0644884	0	0	0.0813008	0	0	0	0
	ORF1a:A1508V	0	0	0.036846	0	0	0	0	0	0	0	0	0.0813008	0	0	0	0
	ORF1a:S1510C	0	0	0	0	0	0	0	0	0.472915	0	0	0	0	0	0	0
	ORF1a:S1510F	0.255102	0.087184	0.147384	0.117647	0	0	0	0	0.0214961	0	0	0	0	0	0	0
	ORF1a:S1515F	0	0	0.073692	0	0	0	0	0	0.0429923	0	0	0	0	0	0	0
	ORF1a:S1515Y	0	0	0	0	0	0	0	0	0	0	0	0	0	0.33557	0	0
	ORF1a:S1517F	0	0	0	0	0	0	0	0	0.0429923	0	0	0	0	0	0	0
	ORF1a:S1520F	0	0	0	0	0	0	0	0	0.0214961	0	0	0	0.337838	0	0	0
	ORF1a:Q1522H	0	0	0	0	0	0	0	0	0.0214961	0	0	0	0	0	0	0
	ORF1a:L1523Q	0	0	0	0	0	0	0	0	0	0.275482	0	0	0	0	0	0
	ORF1a:I1525M	0	0	0	0	0	0	0	0	0.0429923	0	0	0	0	0	0	0
	ORF1a:I1525V	0	0	0.036846	0	0	0	0	0	0	0	0	0.243902	0	0	0	0
	ORF1a:E1526A	0	0	0	0	0	0	0	0	0.0429923	0	0	0	0	0	0	0
	ORF1a:E1526D	0	0	0	0	0	0	0	0	0	0	0.0793651	0	0	0	0	0
	ORF1a:E1526K	0	0	0	0	0	0	0	0	0	0	0	0	0	0.33557	0	0
	ORF1a:K1529R	0	0	0	0	0	0	0	0	0	0	0.0793651	0	0	0	0	0
	ORF1a:G1531C	0	0	0	0	0	0	0	0	0	0	0.0793651	0.0813008	0	0	0	0
	ORF1a:G1531S	0	0	0.036846	0	0	0	0	0	0	0	0	0	0	0	0	0
	ORF1a:D1532A	0.510204	0	0	0	0	0	0	0	0	0	0	0	0	0	0	0
	ORF1a:D1532G	0	0	0.073692	0	0	0	0	0	0.0214961	0	0	0	0	0	0	0
	ORF1a:D1532V	0	0	0.405306	0	0	0	0	0	0	0	0	0	0	0	0	0
	ORF1a:V1535I	0	0	0	0.176471	0	0	0	0	0.0214961	0	0	0	0	0	0	0
	ORF1a:V1535L	0	0	0	0	0	0	0	0	0	0	0	0.0813008	0	0	0	0
	ORF1a:Y1536C	0	0	0	0	0	0	0	0	0	0	0	0.0813008	0	0	0	0
	ORF1a:Y1536H	0	0	0	0	0	0	0	0	0	0	0	0	0.168919	0	0	0
	ORF1a:T1538A	0	0	0	0.0588235	0	0	0	0	0	0	0	0	0	0	0	0
	ORF1a:T1538I	0	0	0	0	0.778816	0	0	0	0	0	0	0	0	0	0	0
	ORF1a:S1539I	0	0	0	0	0	0	0	0	0	0	0.0793651	0	0	0	0	0
	ORF1a:S1539N	0	0	0	0	0.155763	0	0	0	0	0	0	0	0	0	0	0
	ORF1a:S1539T	0	0	0	0	0	0	0	0	0.0214961	0	0	0	0	0	0	0
	ORF1a:N1540I	0	0	0	0	0	0	0	0	0.0214961	0	0	0	0	0	0	0
	ORF1a:N1540T	0	0	0	0	0	0	0	0	0	0	0.0793651	0	0	0	0	0
	ORF1a:P1541S	0	0	0	0	0	0	0	0	0.0214961	0	0	0	0	0	0	0
	ORF1a:T1542I	0.255102	0	0	0	0	0	0	0	0.0214961	0	0	0.0813008	0	0	0	0
	ORF1a:T1543I	0.255102	0.087184	0.110538	1.05882	0	0	0	0	0.0429923	0	0	0	0.506757	0	0	0
	ORF1a:T1543S	0	0	0	0.0588235	0	0	0	0	0	0	0	0	0	0	0	0
	ORF1a:H1545L	0	0	0.036846	0	0	0	0	0	0	0	0	0	0	0	0	0
	ORF1a:H1545R	0	0	0	0	0	0	0	0	0.0214961	0	0	0	0	0	0	0
	ORF1a:H1545Y	0	0	0	0.117647	0	0	0	0	0.0214961	0	0	0	0	0	0	0
	ORF1a:L1546I	0	0	0	0	0.155763	0	0	0	0	0	0	0	0	0	0	0
	ORF1a:D1547A	0	0	0	0.235294	0	0	0	0	0	0	0	0	0	0	0	0
	ORF1a:D1547G	1.27551	0	0	0	0	0	0	0	0	0	0	0	0	0	0	0
	ORF1a:G1548D	0	0	0.036846	0	0	0	0	0	0	0	0	0	0	0	0	0
	ORF1a:I1551V	0	0	0.036846	0	0	0	0	0	0	0	0	0	0	0	0	0
	ORF1a:D1554G	0	0	0.036846	0	0	0	0	0	0	0	0	0	0	0	0	0
	ORF1a:L1562S	0	0	0	0.352941	0	0	0	0	0	0	0	0.0813008	0	0	0	0
	ORF1a:R1566M	0	0	0	0.0588235	0	0	0	0	0	0	0	0	0	0	0	0
	ORF1a:R1566S	0	0.087184	0	0	0	0	0	0	0	0	0	0	0	0	0	0
	ORF1a:I1568V	0	0	0	0.117647	0	0	0	0.319489	0	0	0	0	0	0	0	0
	ORF1a:F1571C	0	0	0	0.117647	0	0	0	0	0	0	0	0	0	0	0	0
	ORF1a:D1575G	0	0	0	0	0	0	0.625	0	0	0	0	0	0	0	0	0
	ORF1a:N1576Y	0.255102	0	0	0	0	0	0	0	0.0214961	0	0	0	0	0	0	0
	ORF1a:I1577S	0	0.087184	0	0	0	0	0	0	0	0	0	0	0	0	0	0
	ORF1a:H1580L	0	0	0	0.0588235	0	0	0	0	0	0	0	0	0	0	0	0
	ORF1a:T1581A	0	0	0	0.0588235	0	0	0	0	0	0	0	0	0	0	0	0
	ORF1a:T1581M	0	0	0.036846	0	0	0	0	0	0.0214961	0	0	0	0	0	0	0
	ORF1a:Q1582H	0	0	0	0	0.155763	0	0	0	0	0	0	0	0	0	0	0
	ORF1a:V1583I	0	0	0	0.117647	0	0	0	0	0	0	0	0	0	0	0	0
	ORF1a:D1585G	0	0	0	0	0	0	0	0	0.0214961	0	0	0	0	0	0	0
	ORF1a:D1585N	0	0	0	0	0	0	0	0	0	0	0	0.0813008	0	0	0	0
	ORF1a:M1586I	0	0	0	0	0	0	0	0	0	0	0	0	0	0.671141	0	0
	ORF1a:S1587L	0.255102	0	0	0	0	0	0	0	0.300946	3.0303	0	0	0	0	0	0
	ORF1a:M1588I	0.255102	0	0	0	0	0	0	0	0	0	0	0	0	0	0	0
	ORF1a:M1588L	0	0	0	0	0	0	0	0	0.0214961	0	0	0	0	0	0	0
	ORF1a:M1588T	0	0	0.036846	0	0	0	0	0	0	0	0	0	0	0	0	0
	ORF1a:M1588V	0.255102	0	0	0	0	0	0	0	0	0	0	0	0	0	0	0
	ORF1a:T1589I	0	0	0.257922	0	0	0	0	0	0.408426	0	0	0	1.52027	0	0	0
	ORF1a:Y1590C	0	0	0.036846	0	0	0	0	0	0	0	0	0	0	0	0	0
	ORF1a:G1591E	0	0	0.036846	0	0	0	0	0	0	0	0	0	0	0	0	0
	ORF1a:G1591R	0	0.087184	0	0	0	1.35747	0	0.958466	0	0	0.0793651	0	0	0	0	0
	ORF1a:Q1592K	0	0.087184	0	0	0	0	0	0	0	0	0	0	0	0	0	0
	ORF1a:P1596L	0	0	0	0	0	0	0	0	0.0214961	0	0	0	0.168919	0	0	0
	ORF1a:P1596S	0	0.087184	0	0.117647	0	0	0	0	0.0214961	0	0.0793651	0	0	0	0	0
	ORF1a:T1597I	0.255102	0.174368	0.036846	0.117647	0	0	0	0.319489	0.0859845	0	1.26984	0	0	0	0	0.37594
	ORF1a:L1599*	0	0	0	0	0	0	0	0	0.0214961	0	0	0	0	0	0	0
	ORF1a:D1600G	0	0	0.073692	0	0	0	0	0	0	0	0	0	0	0	0	0
	ORF1a:D1600N	0	0.174368	0.036846	0.0588235	0.155763	0	0	0	0	0	0	0	0	0	0	0
	ORF1a:A1602S	0	0	0	0	0.155763	0	0	0	0	0	0	0	0	0	0	0
	ORF1a:T1605I	0	0	0	0	0	0	0	0	0	0	0.0793651	0	0	0	0	0
	ORF1a:K1606Q	0	0	0.036846	0	0	0	0	0	0	0	0	0	0	0	0	0
	ORF1a:K1606R	0	0	0	0	0	0	0	0	0.0429923	0	0	0	0	0	0	0
	ORF1a:I1607V	0	0	0	0	0	0	0	0	0	0	0	0.162602	0	0	0	0
	ORF1a:K1608R	0	0	0	0	0	0	0	0	0	0	0	0	0.168919	0	0	0
	ORF1a:P1609L	0	0	0.036846	0	0	0	0	0	0	0	0	0	0	0	0	0
	ORF1a:P1609S	0.255102	0	0	0	0	0	0	0	0.0214961	0	0.0793651	0	0	0	0	0
	ORF1a:H1610R	0	0	0	0.352941	0	0	0	0	0	0	0	0	0	0	0	0
	ORF1a:H1610Y	0	0	0	0	0	0	0	0	0	0	0	0	0	0.33557	0	0
	ORF1a:N1611S	0	0	0	0	0.155763	0	0	0	0.0429923	0	0	0	0	0	0	0
	ORF1a:S1612L	0.510204	0	0.036846	0.117647	0	0	0	0	0	0	0	0	0	0	0	0
	ORF1a:H1613Y	0	0	0	0	0	0	0	0	0	0	0.0793651	0	0	0	0	0
	ORF1a:E1614K	0	0	0.036846	0	0	0	0	0	0	0	0	0	0	0	0	0
	ORF1a:E1614Q	0	0	0	0.117647	0	0	0	0	0	0	0	0	0	0	0	0
	ORF1a:G1615S	0	0	0	0	0	0	0	0	0	0	0.238095	0	0	0	0	0
	ORF1a:K1616R	0	0	0	0	0	0.452489	0	0	0	0	0	0	0	0	0	0
	ORF1a:F1618L	0	0	0	0	0	0	0	0	0.0214961	0	0	0	0	0	0	0
	ORF1a:F1618S	0	0	0.036846	0	0	0	0	0	0	0	0	0	0	0	0	0
	ORF1a:V1620A	0	0	0	0	0	0	0	0	0	0	0	0.0813008	0	0	0	0
	ORF1a:N1623S	0	0	0	0	0	0	0	0	0	0	0	0.162602	0	0	0	0
	ORF1a:D1624A	0	0	0	0	0	0	0	0	0	0	0	0	0	0	0	0.37594
	ORF1a:D1624G	0	0	0	0	0.155763	0	0	0	0	0	0	0	0	0	0	0
	ORF1a:D1625A	0	0	0.18423	0	0	0	0	0	0	0	0	0	0	0	0	0
	ORF1a:T1626I	0	0.523104	0.073692	0.0588235	0	0	0	0	0	0	0	0	0	0	0	0
	ORF1a:T1626N	0	0	0	0	0	0	0	0	0.0214961	0	0	0	0	0	0	0
	ORF1a:L1627P	0	0	0	0	0	0	0	0	0.0214961	0	0	0	0	0	0	0
	ORF1a:R1628C	0	0	0	0	0	0	0	0.638978	0.0214961	0	0	0	0	0	0	0
	ORF1a:R1628H	0	0	0	0.0588235	0	0	0	0	0	0	0	0	0	0	0	0
	ORF1a:V1629I	0	0	0.073692	0	0	0	0	0	0	0	0	0	0	0	0	0
	ORF1a:A1631S	0	0	0	0.0588235	0	0	0	0	0	0	0	0	0	0	0	0
	ORF1a:A1631V	0	0	0.18423	0.117647	0	0	0	0	0.0214961	0	0	0	0	0	0	0
	ORF1a:Y1634C	0	0	0	0.0588235	0	0	0	0	0	0	0	0	0	0	0	0
	ORF1a:Y1635H	0	0.087184	0	0.0588235	0	0	0	0	0	0	0	0	0	0	0	0
	ORF1a:H1636Q	0	0	0.036846	0	0	93.6652	0	35.4633	0	0	0	0	0	0	0	0
	ORF1a:H1636Y	0	0	0	0	0	0	0	0	0.0214961	0	0	0	0	0	0	0
	ORF1a:T1637A	0	0	0	0	0.155763	0	0	0	0	0	0	0	0	0	0	0
	ORF1a:T1637I	0.510204	0.174368	0	0	0	0	0	0	0	0	0.15873	0	0	0	0	0.37594
	ORF1a:T1638I	1.78571	0	0.073692	0	0	0	0	0	0.0214961	0	0	0	0	0	0	0
	ORF1a:T1638N	0.255102	0	0	0	0	0	0	0	0	0	0	0.0813008	0	0	0	0
	ORF1a:T1638P	0	0	0	0	0	0	0	0	0	0	0	0	0.675676	0	0	0
	ORF1a:D1639N	0.510204	0	0	0	0	0	0	0	0.0214961	0	0	0	0	0	0	0
	ORF1a:P1640L	0	0	0.073692	0.0588235	0	0	0	0	0	0	0	0.0813008	0	0	0	0
	ORF1a:P1640S	0	0	0.110538	1.05882	0.155763	0	0	0	0	0	0.0793651	0.487805	0	0	0	0
	ORF1a:S1641T	0	0	0	0	0	0	0	0	0	0	0	0	0.168919	0	0	0
	ORF1a:M1647I	0	0	0.36846	0	0	0	0	0	0.0214961	0	0	0	0	0	0	0
	ORF1a:A1649V	0	0	0	0	0	0	0	0	0	0	0.0793651	0	0	0	0	0
	ORF1a:K1655E	0.255102	0	0	0	0	0	0	0	0	0	0	0	0	0	0	0
	ORF1a:K1655N	0	0	0	0	0	0	0	0	0.0859845	0	0	0	0	0	0	0
	ORF1a:P1659L	0	0	0.036846	0.0588235	0	0	0	0	0	0	0	0	0	0	0	0
	ORF1a:P1659S	0	0	0	0	0	0	0	0	0.0214961	0	0	0	0	0	0	0
	ORF1a:P1659T	0	0	0	0	0	0	0	7.02875	0	0	0.0793651	0.0813008	0	0	0	0
	ORF1a:N1662S	0	0	0	0	0	0	0	0	0	0	0	0	0.168919	0	0	0
	ORF1a:G1663D	0	0	0	0	0	0	0	0	0	0	0	0	0	0	0	0.37594
	ORF1a:G1663S	0	0	0	0	0	0	0	0	0	0	0	0.0813008	0	0	0	0
	ORF1a:T1665I	0	0	0.073692	0	0	0.904977	0	0	0.0429923	0	0	0	0	0	0	0
	ORF1a:I1667V	0	0	0.036846	0	0	0	0	0	0	0	0	0	0	0	0	0
	ORF1a:K1668T	0	0	0	0	0	0	0	0	0	0	0.0793651	0	0	0	0	0
	ORF1a:W1669L	0	0	0	0	0	0	0	0	0.0429923	0	0	0	0	0	0	0
	ORF1a:A1670V	0	0	0	0	0	0	0	0	0.0214961	0	0	0	0	0	0	0
	ORF1a:T1678I	0	0	0.110538	0	0	0	0	0	0	0	0.0793651	0	0	0	0	0
	ORF1a:T1678N	0	0	0	0.235294	0	0	0	0	0	0	0	0	0	0	0	0
	ORF1a:A1679V	0	0	0	0	0.155763	0	0	0	0.0429923	0	0	0	0.168919	0	0	0
	ORF1a:T1682A	0	0	0	0	0	0	0.625	0	0	0	0	0	0	0	0	0
	ORF1a:T1682I	0.765306	0.174368	0.036846	0	0	0	0	0	0.171969	0	0	0.162602	1.52027	0	0	0
	ORF1a:L1683F	0	0	0	0	0	0	1.875	0.958466	0.0214961	0	0	0	0.168919	0	0	0
	ORF1a:E1687D	0	0	0	0	0	0	0	0	0	0	0	0	0.168919	0	0	0
	ORF1a:E1687G	0	0	0	0.0588235	0	0	0	0	0	0	0	0	0	0	0	0
	ORF1a:P1692S	0	0	0	0	0	0	0	0	0.0429923	0	0	0	0	0	0	0
	ORF1a:P1693L	0	0	0	0	0	0	0	0	0.214961	0	0	0	0.168919	0	0	0
	ORF1a:D1697E	0	0.087184	0	0.0588235	0	0	0	0	0	0	0	0	0	0	0	0
	ORF1a:R1701G	0	0	0	0	0	0	0	0	0.0214961	0	0	0	0	0	0	0
	ORF1a:G1705S	0	0	0	0	0	0	0	0	0	0.275482	0	0	0	0	0	0
	ORF1a:A1708T	0.510204	0	0	0	0	0	0	0	0	0	0	0	0	0	0	0
	ORF1a:F1710L	0.255102	0	0	0	0	0	0	0	0	0	0	0	0	0	0	0
	ORF1a:L1713I	0	0	0	0.0588235	0	0	0	0	0	0	0	0	0	0	0	0
	ORF1a:I1714T	0.255102	0	0	0	0	0	0	0	0	0	0	0	0	0	0	0
	ORF1a:I1714V	0	0	0	0	0	0	0.625	0	0.0214961	0	0	0	0	0	0	0
	ORF1a:A1716T	0	0	0	0.117647	0	0	0	0	0	0	0	0	0	0	0	0
	ORF1a:N1719S	0	0	0	0	0.311526	0	0	0	0	0	0	0	0	0	0	0
	ORF1a:N1719T	0	0	0	0	0	0	0	0	0	0	0.0793651	0	0	0	0	0
	ORF1a:K1720N	0	0.174368	0	0	0	0.452489	0	0.319489	0.0214961	0	0	0	0	0	0	0
	ORF1a:V1722I	0	0	0	0	0	0	0	0	0.0214961	0	0	0	0	0	0	0
	ORF1a:G1723C	0.255102	0	0	0	0	0	0	0	0	0	0	0	0	0	0	0
	ORF1a:G1723D	0	0	0	0	0	0	0	0	0	0	0.0793651	0	0	0	0	0
	ORF1a:G1723S	0	0.087184	0.036846	0	0	0	0	0	0.0214961	0	0	0	0	0	0	0
	ORF1a:E1724D	0	0	0.073692	0	0	0	0	0	0	0	0	0	0	0	0	0.37594
	ORF1a:D1727G	0	0	0	0.0588235	0	0	0	0	0	0	0	0	0	0	0	0
	ORF1a:T1731I	0	0	0	0	0	0	0	0	0.0214961	0	0	0	0	0	0	0
	ORF1a:S1733N	0	0	0	0	0.311526	0	0	0	0.0214961	0	0	0	0	0	0	0
	ORF1a:L1735S	0	0	0	0.0588235	0	0	0	0	0	0	0	0	0	0	0	0
	ORF1a:F1736L	0	0	0	0	0	0	0	0	0	0	0.0793651	0	0	0	0	0
	ORF1a:Q1737*	0	0	0	0	0	0	0	0	0	0	0	0	0	0.33557	0	0
	ORF1a:H1738Y	0	0	0	0	0	0	0	0	0.0644884	0	0	0	0	0.33557	0	0
	ORF1a:A1739V	0	0	0	0	0.155763	0	0	0	0.0214961	0	0	0	0	0	0	0
	ORF1a:N1740S	0	0	0.036846	0	0	0	0	0	0	0	0	0	0	0	0	0
	ORF1a:D1742G	0	0	0	0	0	0	0	0	0	0	0	0.243902	0.168919	0	0	0
	ORF1a:S1743F	0	0	0	0	0.155763	0	0	0	0	0	0	0	0	0	0	0
	ORF1a:S1743P	0	0	0	0	0.46729	0	0	0	0	0	0	0	0	0	0	0
	ORF1a:C1744Y	0	0	0	0	0	0	0	0	0.0429923	0	0	0	0	0	0	0
	ORF1a:K1745R	0	0	0	0	0	0	0	0	0	0	0	0.0813008	0	0	0	0
	ORF1a:V1747A	0	0	0	0	0.155763	0	0	0	0	0	0	0	0	0	0	0
	ORF1a:L1748M	0	0	0.036846	0	0	0	0	0	0	0	0	0	0	0	0	0
	ORF1a:K1753R	0	0	0	0	0	0	0	0	0	0	0	0.162602	0	0	0	0
	ORF1a:T1754I	0	0	0	0.0588235	0	0	0	0	0	0	0	0	0	0	0	0
	ORF1a:Q1757K	0	0.087184	0	0	0	0	0	0	0	0	0	0	0	0	0	0
	ORF1a:Q1758H	0	0	0	0	0	0	0	0	0	0	0	0.0813008	0	0	0	0
	ORF1a:Q1758R	0	0	0	0.0588235	0	0	0	0	0	0	0	0	0	0	0	0
	ORF1a:Q1759H	0	0	0.036846	0	0	0	0	0	0	0	0	0	0	0	0	0
	ORF1a:Q1759R	0	0	0	0	0.155763	0	0	0	0	0	0	0	0	0	0	0
	ORF1a:T1760I	0.255102	0	0.073692	0	0	0	0	0	0	0	0	0	0	1.00671	0	0
	ORF1a:T1760K	0.510204	0	0	0	0	0	0	0	0	0	0	0	0	0	0	0
	ORF1a:T1760R	0	0	0	0	0	0	0	0	0	0	0	0.0813008	0	0	0	0
	ORF1a:T1761I	0	0	0	0.0588235	0	0	0	0	0	0	0	0.243902	0	0	0	0
	ORF1a:L1762F	0	0	0	0.764706	0	0	0	0	0	0	0	0	0	0	0	0
	ORF1a:L1762I	0	0	0	0	0	0	0	0	0.0214961	0	0	0	0	0	0	0
	ORF1a:K1763M	0	1.48213	0	0	0	0	0	0	0	0	0	0	0	0	0	0
	ORF1a:K1763N	0	0	0	0.0588235	0	0	0	0	0	0	0	0	0	0	0	0
	ORF1a:E1766D	0	0	0	0	0	0	0	0.319489	0	0	0	0	0	0	0	0
	ORF1a:E1766K	0	0	0	0	0	0	0	0	0	0	0	0	0	0.33557	0	0
	ORF1a:A1767T	0	0	0.073692	0	0	0	0	0	0	0	0	0	0	0	0	0
	ORF1a:M1769I	0	0	0	0	0	0	0	0	0	0	0.15873	0	0	0	0	0
	ORF1a:M1769V	0	0.087184	0	0.0588235	0.155763	0	0	0	0.0214961	0	0	0	0	0	0	0
	ORF1a:Y1770H	0	0	0	0	0	0	0	0	0.0214961	0	0	0.0813008	0	0	0	0
	ORF1a:M1771V	0	0	0	0	0	0	0	0	0.0214961	0	0	0	0	0	0	0
	ORF1a:T1773I	0	0.261552	0	0	0	0	0	0	0	0	0	0	0	0	0	0
	ORF1a:Q1778H	0	0	0	0	0	0	0	0	0	0	0	0	0	0	1.19048	0
	ORF1a:F1779L	0	0	0	0	0	0	0	0	0	0	0	0	0	0	0	0.37594
	ORF1a:K1780R	0	0	0.036846	0	0	0	0	0	0.0214961	0	0	0	0	0	0	0
	ORF1a:K1781E	0.255102	0	0	0	0	0	0	0	0	0	0	0	0	0	0	0
	ORF1a:V1783I	0	0	0	0	0	0	0	0	0	0.275482	0	0.0813008	0	0	0	0
	ORF1a:Q1784H	0	0	0.589536	0	0	0	0	0	0	0	0	0	0	0	0	0
	ORF1a:Q1784R	0	0	0	0	0	0	0	0	0.0214961	0	0	0	0	0	0	0
	ORF1a:I1785T	0	0	0.405306	0	0	0	0	0	0.0429923	0	0	0	0	0	0	0
	ORF1a:P1786L	1.02041	0	1.03169	0.0588235	0.155763	0	0	0	0.0214961	0	0	0.0813008	0.337838	0	0	0
	ORF1a:P1786S	0	0	0	0.0588235	0	0	0	0	0.0644884	0	0.0793651	0	0	0.33557	0	0
	ORF1a:T1788M	0	0	0.221076	0.0588235	0	0	0	0	0.0644884	0	0.15873	0.162602	0.168919	0	0	0
	ORF1a:K1791R	0	0	0	0	0	0	0	0	0	0	0	0	0.168919	0	0	0
	ORF1a:T1794I	0	0	0	0.0588235	0	0	0	0	0	0	0	0	0	0	0	0
	ORF1a:K1795R	0	0	0	0	0	0	0	0	0	0	0.0793651	0	0	0	0	0
	ORF1a:V1798A	0	0	0.221076	0	0	0	0	0	0	0	0	0	0	0	0	0
	ORF1a:V1798L	0	0.087184	0	0	0	0	0	0	0	0	0	0	0	0	0	0
	ORF1a:Q1799L	0	0	0.036846	0.0588235	0	0	0	0	0.0214961	0	0	0	0	0	0	0
	ORF1a:Q1800K	0	0	0.036846	0	0	0	0	0	0	0	0	0	0	0	0	0
	ORF1a:Q1800M	0	0	0	0.0588235	0	0	0	0	0.0214961	0	0	0	0	0	0	0
	ORF1a:E1801D	0	0	0	0	0.155763	0	0	0	0.0214961	0	0	0	0	0	0	0
	ORF1a:E1801G	0	0	0	0	0	0	0	0	0	0	0	0.0813008	0	0	0	0
	ORF1a:P1803S	0	0	0.036846	0	0	0.452489	0	0.638978	0.0429923	0	0	0	0	0.33557	0	0
	ORF1a:M1806I	0	0.087184	0	0	0	0	0	0	0	0	0.0793651	0	0	0	0	0
	ORF1a:A1809T	0	0	0	0	0	0	0	0	0.0214961	0	0	0	0	0	0	0
	ORF1a:P1810L	0	0	0.036846	0	0	0	0	0	0.0214961	0	0	0	0	0	0	0
	ORF1a:P1810S	0	0	0	0.0588235	0	0	0	0	0.0214961	0	0	0	0	0	0	0
	ORF1a:P1811S	0	0	0	0	0	0	0	0	0	0	0	0.162602	0	0	0	0
	ORF1a:A1812T	0	0	0	0	0	0	0	0	0	0.275482	0	0	0	0	0	0
	ORF1a:A1812V	0	0.348736	0	0	0	0	0	0	0	0	0	0	0	0	0	0
	ORF1a:Q1813H	0	0	0	0	0.155763	0	0	0	0	0	0	0	0	0	0	0
	ORF1a:Q1813L	0.255102	0	0	0	0	0	0	0	0	0	0	0	0.168919	0	0	0
	ORF1a:Y1814N	0.255102	0	0	0	0	0	0	0	0	0	0	0	0.168919	0	0	0
	ORF1a:E1815K	0	0	0	0	0	0	0	0	0	0	0	0	0.168919	0	0	0
	ORF1a:H1818Y	0	0	0.036846	0	0	0	0	0	0.0214961	0	0	0	0	0	0	0
	ORF1a:T1820I	0	0	0.110538	0	0	0	0	0	0.0429923	0	0	0.0813008	0	0	0	0
	ORF1a:T1822I	0.255102	0	0.036846	0	0	0.452489	0	0	0.0644884	0	0	0.0813008	0	0	0	0.75188
	ORF1a:E1826D	0	0	0	0	0	0	0	0	0.0429923	0	0	0	0	0	0	0
	ORF1a:E1826G	0	0	0	0.117647	0	0	0	0	0	0	0	0	0	0	0	0
	ORF1a:T1828A	0	0	0	0.0588235	0	0	0	0	0	0	0	0	0	0	0	0
	ORF1a:T1828I	0	0	0	0.0588235	0	0	0	0	0	0	0	0	0	0	0	0
	ORF1a:T1828N	0	0	0	0	0	0	0	0	0.257954	0	0	0	0	0	0	0
	ORF1a:Y1831H	0	0	0	0	0	0	0	0	0.0429923	0	0	0	0	0	0	0
	ORF1a:Q1832R	0	0	0	0	0	0	0	0	0.0214961	0	0	0	0	0	0	0
	ORF1a:C1833G	0	0	0	0	0	0	0	0	0	0	0.0793651	0	0	0	0	0
	ORF1a:C1833R	0	0	0	0	0	0	0	0	0.0214961	0	0	0	0	0	0	0
	ORF1a:Y1836*	0	0	0	0	0	0	0	0	0.0214961	0	0	0	0	0	0	0
	ORF1a:K1837T	0	0	0	0.0588235	0	0	0	0	0	0	0	0	0	0	0	0
	ORF1a:H1838Y	0	0	0	0	0.155763	0	0	0	0	0	0	0	0	0	0	0
	ORF1a:T1840I	0	0	0	0.117647	0	0	0	0	0.128977	0	0	0.0813008	1.01351	0	0	0
	ORF1a:S1841F	0	0	0	0	0	0	0	0	0.0214961	0	0	0	0	0	0	0
	ORF1a:K1842R	0	0	0	0.117647	0	0	0	0	0	0	0	0	0	0	0	0
	ORF1a:T1844N	0	0	0	0	0	0	0	0	0.0214961	0	0	0	0	0	0	0
	ORF1a:L1845F	0	0	0	0	0	0	0	0	0.0429923	0	0	0	0	0	0	0
	ORF1a:Y1846H	0	0	0	0	0.155763	0	0	0	0	0	0	0	0	0	0	0
	ORF1a:C1847Y	0	0	0	0	0	0	0	0	0	0	0.0793651	0	0	0	0	0
	ORF1a:I1848V	0.255102	0	0	0	0	0	0	0.638978	0	0	0	0	0	0	0	0
	ORF1a:A1851V	0	0	0.221076	0	0.155763	0	0	0	0	0	0	0	0	0.33557	0	0
	ORF1a:L1853F	0.255102	0	0.147384	0	0	0	0	0	0.0429923	0	0	0.0813008	0.168919	0.33557	0	0
	ORF1a:T1854I	0.255102	0	0.036846	0.235294	0	0	0	0	0.107481	0.275482	0.0793651	0.162602	0	0	0	0
	ORF1a:K1855M	0	0	0	0	0	0	0	0	0	0	0	0.0813008	0	0	0	0
	ORF1a:K1855R	0.255102	0	0	0	0	0	0	0	0	0	0	0	0	0	0	0
	ORF1a:S1856F	0	0.261552	0	0.0588235	0	0	0	0	0	0.275482	0	0	0.168919	0.33557	0	0
	ORF1a:S1856P	0	0	0	0	0	0	0	0	0.0214961	0	0	0	0	0	0	0
	ORF1a:S1857L	0	0	0.036846	0	0	0	0	0	0.0214961	0	0	0	0	0	0	0
	ORF1a:S1857P	0	0.087184	0	0	0	0	0	0	0	0	0	0	0	0	0	0
	ORF1a:S1857T	0	0	0	0	0	0	0	0	0	0	0.0793651	0	0	0	0	0
	ORF1a:Y1859C	0	0	0.036846	0	0	0	0	0	0	0	0	0	0	0	0	0
	ORF1a:Y1859H	0	0	0	0	0	0	0	0	0.0214961	0	0	0	0	0	0	0
	ORF1a:K1860E	0	0.174368	0	0	0	0	0	0	0	0	0	0	0	0	0	0
	ORF1a:K1860R	0	0	0	0	0	0	0	0	0.0214961	0	0	0	0	0	0	0
	ORF1a:P1862L	0	0	0.110538	0	8.41121	0	0	0	0.0214961	0	0	0	0	0	0	0
	ORF1a:P1862S	0	0	0.036846	0	0	0	0	0	0	0	0.0793651	0	0	0	0	0
	ORF1a:I1863V	0	0	0	0	0	0	0	0	0	0	0.0793651	0.0813008	0	0	0	0
	ORF1a:F1867Y	0	0	0	0	0	0	0	0	0.0214961	0	0	0	0	0	0	0
	ORF1a:Y1868H	0	0	0	0	0	0	0	0	0.0429923	0	0	0	0	0	0	0
	ORF1a:N1871S	0	0	0	0	0.155763	0	0	0	0	0	0	0	0	0	0	0
	ORF1a:T1876I	0	0	0	0	0	0	0	0	0.0214961	0	0	0	0	0	0	0
	ORF1a:I1877T	0	0	0	0	0	0	0	0	0.0214961	0	0.0793651	0	0	0	0	0
	ORF1a:I1877V	0.255102	0	0	0	0	0	0	0	0.0214961	0	0	0	0	0	0	0
	ORF1a:T1881I	0	0.087184	0.036846	0.647059	0	0	0.625	0	0.107481	0	0	0	0	0.33557	0	0
	ORF1a:L1884S	0	0	0	0	0	0	0	0	0.0214961	0	0	0	0	0	0	0
	ORF1a:V1888A	0	0	0.036846	0	0	0	0	0	0	0	0	0	0	0	0	0
	ORF1a:V1888I	0	0	0	0	0	0	0	0	0	0	0.555556	0	0	0	0	0
	ORF1a:T1890I	0	0	0	0	0	0	0	0	0.0214961	0	0.15873	0	0	0	0	0
	ORF1a:I1892V	0	0	0.073692	0	0	0	0	0	0	0	0	0	0	0	0	0
	ORF1a:D1893G	0	0	0	0	0	0	0	0	0	0	0	0	0	0.33557	0	0
	ORF1a:K1895N	0	0	0	0	0	0	0	0	0.0214961	0	0	0	0	0	0	0
	ORF1a:L1896F	0.255102	0	0	0	0	0	0	0	0	0	0	0	0	0	0	0
	ORF1a:L1896S	0	0	0	0	0	0	0	0	0	0	0.0793651	0	0	0	0	0
	ORF1a:D1897N	0	0	0	0	0	0	0	0	0.0214961	0	0	0	0	0	0	0
	ORF1a:D1897V	0	0.087184	0	0	0	0	0	0	0	0	0	0	0	0	0	0
	ORF1a:N1898S	0	0	0	0	0	0	0	0	0.0214961	0	0	0	0	0	0	0
	ORF1a:Y1899F	0	0.087184	0	0	0	0	0	0	0	0	0	0	0	0	0	0
	ORF1a:Y1900C	0	0.087184	0	0	0	0	0	0	0	0	0	0	0	0	0	0
	ORF1a:Y1900H	0	0	0	0	0	0	0	0	0	0	0	0	0	0.33557	0	0
	ORF1a:K1901T	0	0.087184	0	0	0	0	0	0	0	0	0	0	0	0	0	0
	ORF1a:D1903N	0	0	0	0.0588235	0	0	0	0	0	0	0	0	0	0	0	0
	ORF1a:D1903V	0	0	0	0	0	0	0	0	0	0	0	0	0	0.33557	0	0
	ORF1a:D1903Y	0	0	0.110538	0	0	0	0	0	0	0	0	0	0	0	0	0
	ORF1a:N1904D	0	0	0.036846	0	0	0	0	0	0	0	0	0	0	0	0	0
	ORF1a:S1905F	0	0.087184	0.036846	0.117647	0	0	0	0	0	0	0	0	0.168919	0	0	0
	ORF1a:T1908I	0	0.087184	0	0	0	0	0	0	0	0	0	0	0	0	0	0
	ORF1a:I1912S	0	0	0	0	0	0	0	0	0.0859845	0	0	0	0	0	0	0
	ORF1a:I1912T	0	0	0	0	0	0	0	0	0	0	0	0	0	0.33557	0	0
	ORF1a:D1913G	0	0	0	0	0	0	0	0	0.0214961	0	0.0793651	0	0	0	0	0
	ORF1a:L1914I	0	0	0	0	0	0	0	0	0.0214961	0	0	0	0	0	0	0
	ORF1a:V1915I	0	0	0	0	0	0	0	0	0	0	0	0	0.168919	0	0	0
	ORF1a:N1917K	0	0	0	0	0	0	0	0	0.0214961	0	0	0	0	0	0	0
	ORF1a:Y1920C	0	0	0.036846	0.0588235	0	0	0	0	0	0	0	0	0	0	0	0
	ORF1a:Y1920H	0	0	0	0	0	0.452489	0	0.319489	0	0	0	0	0	0	0	0
	ORF1a:Y1920S	0.255102	0	0	0	0	0	0	0	0	0	0	0	0	0	0	0
	ORF1a:P1921L	0.510204	1.39494	0.036846	0.0588235	0	0	0	0	0.0429923	0	0.0793651	0.0813008	0	0	0	0
	ORF1a:P1921S	0.255102	0.261552	0.147384	0.588235	0	0	0	0	0.0644884	0	0.15873	0.0813008	0	0	0	0
	ORF1a:N1922S	0.255102	0	0	0	0	0	0	0	0.0214961	0	0	0	0	0	0	0
	ORF1a:A1923T	0	0	0	0	0.778816	0	0	0	0	0	0	0	0	0	0	0
	ORF1a:A1923V	0	0	0.073692	0.117647	0	0	0	0	0	0	0	0.0813008	0	0	0	0
	ORF1a:D1933A	0	0	0	0	0	0	0	0	0	0	0	0	0.168919	0	0	0
	ORF1a:D1933N	0	0.087184	0	0	0	0	0.625	0	0	0	0	0	0	0	0	0
	ORF1a:N1934S	0	0	0	0	0.155763	0	0	0	0	0	0	0	0	0	0	0
	ORF1a:I1935S	0	0	0	0	0.155763	0	0	0	0	0	0	0	0	0	0	0
	ORF1a:I1935V	0	0	0	0	0.155763	0	0	0	0	0	0	0	0	0	0	0
	ORF1a:F1937L	0	0	0	0	0	0	0	0	0.0214961	0	0	0	0	0	0	0
	ORF1a:A1938S	0	0	0	0.0588235	0	0	0	0	0	0	0	0	0	0	0	0
	ORF1a:D1940G	0	0	0	0	0.46729	0	0	0	0	0	0	0	0	0	0	0
	ORF1a:Q1943H	0	0	0	0	0	0	0	0	0.0429923	0	0	0	0	0	0	0
	ORF1a:G1946D	0	0	0.036846	0	0	0	0	0	0	0	0	0	0	0	0	0
	ORF1a:Y1947C	0	0	0	0	0	0	0	0	0	0	0	0.0813008	0	0	0	0
	ORF1a:K1948E	0	0	9.57996	0.0588235	0	0	0	0	0	0	0	0	0	0	0	0
	ORF1a:K1948T	0	0	0	0	0	0	0	0	0	0	0.0793651	0	0	0	0	0
	ORF1a:P1950L	0	0	0.405306	0	0	0	0	0	0	0	0.0793651	0.162602	0	0	0	0
	ORF1a:P1950S	0	0	0	0	0	0	0	0	0.0429923	0	0	0.0813008	0	0	0	0
	ORF1a:A1951V	0.255102	0	0	0	0	0	0	0	0	0	0	0	0	0	0	0
	ORF1a:S1952L	0	0	0	0	0	0	0	0	0	0	0	0	0	1.00671	0	0
	ORF1a:R1953G	0	0	0	0	0.155763	0	0	0	0	0	0	0	0	0.33557	0	0
	ORF1a:E1954G	0	0	0	0	0	0	0	0	0	0	0	0	0	0.33557	0	0
	ORF1a:L1955F	0	0	0	0	0	0	0	0	0	0.826446	0	0	0	0	0	0
	ORF1a:K1956R	0	0	0	0	0	0	0	0	0.0214961	0	0	0	0	0	0	0
	ORF1a:D1962N	0	0	0	0.235294	0	0	0	0	0.0214961	0	0	0	0	0	1.19048	0
	ORF1a:V1967A	0.510204	0	0	0	0	0	0	0	0	0	0	0	0	0	0	0
	ORF1a:D1971N	0	0	0.036846	0	0	0	0	0	0	0	0	0	0	0	0	0
	ORF1a:Y1972S	0	0	0	0.117647	0	0	0	0	0	0	0	0	0	0	0	0
	ORF1a:K1973R	0	0	0.036846	0	0	0	0	0	0	0.275482	0	0	0	0	0	0
	ORF1a:H1974Y	0	0	0	0	0	0	0	0	0.0214961	0	0	0	0	0	0	0
	ORF1a:Y1975H	0	0	0.036846	0.0588235	0	0	0	0	0.0214961	0	0	0	0	0	0	0
	ORF1a:T1976A	0	0	0.036846	0	0	0	0	0	0	0	0	0	0	0	0	0
	ORF1a:P1977H	0	0	0	0	0	0	0	0	0.0214961	0	0	0	0	0	0	0
	ORF1a:P1977L	0	0	0	0	0	0	0	0	0.0429923	0	0	0.0813008	0	0	0	0
	ORF1a:P1977T	0	0	0	0	0	0	0	0	0.0214961	0	0	0	0	0	0	0
	ORF1a:S1978F	0	0	0	0	0	0	0	0	0.0214961	0	0	0	0	0	0	0
	ORF1a:K1980R	0	0	0	0.0588235	0	0	0	0	0	0	0	0	0	0	0	0
	ORF1a:K1981N	0	0	0	0	0	0	0	0	0.0214961	0	0	0	0	0	0	0
	ORF1a:K1981R	0	0	0	0	0	0.452489	0	0	0	0	0	0	0	0	0	0
	ORF1a:K1981S	0	0	0	0	0	0	0	0	0.0214961	0	0	0	0	0	0	0
	ORF1a:G1982R	0	0	0	0	0	0	0	0	0	0	0	0	0	0.33557	0	0
	ORF1a:K1984N	0	0	0	0.0588235	0	0	0	0	0	0	0	0	0	0	0	0
	ORF1a:P1989S	0	0	0.036846	0	0	0	0	0	0	0	0	0	0	0	0	0
	ORF1a:V1991I	0	0	0	0	0	0	0	0	0	0	0.0793651	0	0.168919	0	0	0
	ORF1a:N1995H	0	0	0	0	0	0	0	0	0	0	0	0.0813008	0	0	0	0
	ORF1a:N1995S	0	0	0	0.117647	0	0	0	0	0	0	0	0	0	0	0	0
	ORF1a:N1996S	0	0	0	0	0	0	0	0	0	0	0	0.0813008	0	0	0	0
	ORF1a:A1997T	0	0	0	0.0588235	0	0	0	0	0	0	0	0	0	0	0	0
	ORF1a:A1997V	0	0	0.036846	0	0	0	0	0	0	0	0.0793651	0.0813008	0	0	0	0
	ORF1a:T1998I	0	0	0.036846	0.117647	0	0.452489	0	0	0	0	0	0	0	0	0	0
	ORF1a:T1998N	0	0	0	0	0	0	0	0	0.0214961	0	0	0	0	0	0	0
	ORF1a:N1999I	0	0	0.036846	0	0	0	0	0	0	0	0	0	0	0	0	0
	ORF1a:N1999S	0	0	0	0	0.155763	0	0	0	0	0	0	0	0	0	0	0
	ORF1a:K2000R	0	0	0	0	0	0	0	0	0	0	0.0793651	0	0	0	0	0
	ORF1a:A2001V	0	0	0	0.0588235	0	0	0	0	0	0	0	0	0	0	0	0
	ORF1a:Y2003C	0	0	0.294768	0	0	0	0	0	0.0644884	0	0.0793651	0	0	0	0	0
	ORF1a:P2005L	0	0	0	0	0	0	0	0	0	0	0.0793651	0	0	0	0	0
	ORF1a:T2007I	0.255102	0	0.036846	0.0588235	0	0	0	0	0.0214961	0	0	0	0	0.33557	0	0
	ORF1a:I2010T	0	0	0.147384	0	0	0	0	0	0	0	0	0	0	0	0	0
	ORF1a:I2010V	0	0.174368	0	0	0	0	0	0	0	0	0	0.162602	0	0	0	0
	ORF1a:C2012S	0	0	0	0	0	0	0	0	0	0	0	0.0813008	0	0	0	0
	ORF1a:S2015G	0	0	0.036846	0	0	0	0	0	0	0	0	0	0	0	0	0
	ORF1a:S2015I	0	0	0	0	0	0	0	0	0.0429923	0	0	0	0	0	0	0
	ORF1a:S2015N	0	0	0.036846	0	0	0	0	0	0	0	0	0	0	0	0	0
	ORF1a:T2016I	2.04082	0.348736	0.110538	0.117647	1.40187	0	0	0	0.193465	0	0	0.243902	0.168919	0	0	0
	ORF1a:P2018L	0	0	0	0	0	0	0	0	0.0644884	0	0	0.0813008	0	0	0	0
	ORF1a:P2018S	0	0.261552	0.036846	0	0	0	0	0	0.0214961	0	0	0.162602	0	0	0	0
	ORF1a:V2019F	0	0	0	0	0	0.452489	0	0	0	0	0	0	0	0	0	0
	ORF1a:V2019I	0	0	0	0	0	0	0	0	0	0	0	0.0813008	0	0	0	0
	ORF1a:E2020K	0.255102	0	0	0	0	0	0	0	0	0	0	0	0	0	0	0
	ORF1a:S2022A	0	0	0.036846	0	0	0	0	0	0	0	0	0	0	0	0	0
	ORF1a:S2022L	0	0	0.073692	0	0.155763	0	0	0	0	0	0	0	0	0	0	0
	ORF1a:S2022P	0.255102	0	0	0	0	0	0	0	0	0	0	0	0	0	0	0
	ORF1a:S2024L	0	0.174368	0	0.0588235	0	0	0	0	0.236457	0	0	0.0813008	0	0	0	0
	ORF1a:D2026A	0	0	0	0	0	0	0	0	0	0	0	0.0813008	0	0	0	0
	ORF1a:D2026G	0	0	0	0.470588	0	0	0	0	0	0	0	0	0	0	0	0
	ORF1a:L2028P	0	0	0	0	0	0	0	0	0	0	0.0793651	0	0	0	0	0
	ORF1a:K2029N	0	0.087184	0	0.588235	0.155763	0	0	0	0.0214961	0	0	0	0	0	0	0.37594
	ORF1a:K2029R	0	0	0	0.0588235	0	0	0	0	0	0	0	0	0	0	0	0
	ORF1a:S2030L	0	0.087184	0.036846	0.647059	0	0	0	0	0.0644884	0	0	0.243902	0	0	0	0.37594
	ORF1a:S2030P	0	0	0	0.117647	0	0	0	0	0	0	0	0	0	0	0	0
	ORF1a:D2032G	0	0	0	0	0	0	0	0	0.0429923	0	0	0	0	0	0	0
	ORF1a:D2032N	0	0	0	0	0.155763	0	0	0	0	0	0	0.243902	0	0	0	0
	ORF1a:A2033T	0	0	0	0.0588235	0	0	0	0	0.0644884	0.275482	0	0	0	0	0	0
	ORF1a:A2033V	0	0	0	0	0	0	0	0	0	0	0.0793651	0	0.337838	0	0	0
	ORF1a:Q2034L	0	0	0.036846	0	0	0	0	0	0.0214961	0	0	0	0	0	0	0
	ORF1a:G2035R	0	0	0	0.0588235	0	0	0	0	0	0	0	0	0	0	0	0
	ORF1a:N2038Y	0	0	0	0	0	0	0	0	0	0	0	0	0.506757	0	0	0
	ORF1a:L2039I	0	0	0	0	0	0	0	0	0.0214961	0	0	0	0	0	0	0
	ORF1a:E2042A	0	0	0.036846	0.235294	0	0	0	0	0	0	0	0	0	0	0	0
	ORF1a:E2042G	0	0	0.073692	0	0	0	0	0	0	0	0	0	0	0	0	0
	ORF1a:E2042K	0	0	0	0	0	0	0	0	0.0214961	0	0	0.0813008	0	0	0	0
	ORF1a:E2042V	0	0	0	0	0	0	0	0	0.0429923	0	0	0.0813008	0	0	0	0
	ORF1a:D2043E	0	0	0	0.0588235	0	0	0	0	0	0	0	0	0	0	0	0
	ORF1a:D2043G	0	0	0.036846	0.117647	0	0	0	0	0.0644884	0	0	0	0	0	0	0
	ORF1a:K2045E	0	0	0.073692	0	0	0	0	0	0	0	0	0	0	0	0	0
	ORF1a:P2046L	0.510204	0.174368	0.036846	0.0588235	0	0	1.875	0	0.0644884	0	0	0.243902	0	0	0	0
	ORF1a:P2046S	0	0.174368	0.110538	0.0588235	0.155763	0	73.125	15.3355	0.0429923	0	0	0	0	0	0	0
	ORF1a:V2047F	0	0.174368	0	0	0	0	0	0	0	0	0	0	0	0	0	0
	ORF1a:S2048F	0	0	0	0	0	0	0	0	0.0214961	0	0	0	0	0	0	0
	ORF1a:E2050A	0	0	0	0	0	0	0	0	0	0	0.0793651	0	0	0	0	0
	ORF1a:E2050G	0	0	0.036846	0	0	0	0	0	0	0	0	0	0	0	0	0
	ORF1a:V2051L	0	0	0	0	2.02492	0	0	0	0	0	0	0	0	0	0	0
	ORF1a:N2054S	0	0	0	0	0	0	0	0	0.0214961	0	0	0	0	0	0	0
	ORF1a:P2055S	0	0	0	0.0588235	0	0	0	0	0.0644884	0	0.0793651	0	0	0	0	0
	ORF1a:T2056I	0	0	0.036846	0	0	0	0	0	0	0	0	0	0	0	0	0
	ORF1a:I2057T	0	0.261552	0	0	0	0	0	0	0	0	0	0	0	0	0	0
	ORF1a:K2059R	0	0	0.036846	0	0	0	0	0	0	0	0	0	0	0	0	0
	ORF1a:D2060E	0	0	0	0	0	0	0	0	0.0429923	0	0	0	0	0	0	0
	ORF1a:D2060N	0	0	0	0	0	0	0	0	0	0	0	0	0	0.33557	0	0
	ORF1a:V2061F	0	0	0.036846	0	0	0	0	0	0.0429923	0.275482	0	0	0	0	0	0
	ORF1a:V2061I	0	0.087184	2.87399	0	0	0	0	0	0	0	0	0.0813008	0	0	0	0
	ORF1a:L2062F	0	1.30776	0.036846	0.470588	0	0	0	0	0.171969	0.275482	0	0	0	0	0	0
	ORF1a:L2062P	0	0.261552	0	0	0	0	0	0	0	0	0	0	0	0	0	0
	ORF1a:L2062R	0	0	0	0	0	0	0	0	0	0	0.0793651	0	0	0	0	0
	ORF1a:N2065D	0	0	0.073692	0	0	0	0	0	0	0	0	0	0	0	0	0
	ORF1a:N2065S	0	0	0	0	0	0	0	0	0	0	0.0793651	0	0	0	0	0
	ORF1a:K2067E	0	0	0	0	0	0	0	0	0.0214961	0	0.0793651	0	0	0	0	0
	ORF1a:T2068A	0.255102	0	0	0	0	0	0	0	0	0	0	0	0	0	0	0
	ORF1a:T2068I	0	0	0.036846	0	0	0	0	0	0.0214961	0	0	0	0	0	0	0
	ORF1a:T2068N	0	0	0	0	0	0	0	0	0	0	0.0793651	0.0813008	0	0	0	0
	ORF1a:T2069I	0.255102	0	0	0	0	0	0	0	0	0	0	0	0	0	0	0
	ORF1a:V2071F	0	0	0.036846	0	0	0	0	0	0	0	0	0	0	0	0	0
	ORF1a:V2071L	0	0	0	0	0	0	0	0	0.0214961	0	0	0	0	0	0	0
	ORF1a:D2074G	0	0	0	0	0	0	0	0	0	0	0.0793651	0	0	0	0	0
	ORF1a:I2075V	0	0	0	0	0	0	0	0	0	0	0.0793651	0	0	0	0	0
	ORF1a:I2076R	0	0	0	0	0	0	0	0.319489	0	0	0	0	0	0	0	0
	ORF1a:I2076V	0	0.087184	0	0	0	0	0	0	0	0	0	0	0	0	0	0
	ORF1a:P2079S	0	0	0.036846	0.117647	0	0	0	0	0	0	0	0.0813008	0	0	0	0
	ORF1a:A2080V	0.255102	0	0	0	0	0	0	0	0	0	0	0.162602	0	0	0	0
	ORF1a:N2081H	0	0	0	0	0	0	0	0	0.0214961	0	0	0	0	0	0	0
	ORF1a:N2082S	0	0	0.147384	0	0	0	0	0	0	0	0	0	0	0	0	0
	ORF1a:S2083I	91.0714	0	0	0.823529	0	0	0	0	0	0	0	0	0	0	0	0
	ORF1a:S2083R	1.78571	0	0	0	0	0	0	0	0	0	0	0	0	0	0	0
	ORF1a:K2085T	0	0	0	0	0	0	0	0.319489	0	0	0	0	0	0	0	0
	ORF1a:I2086N	0	0	0	0	0	0	0	0	0	0	0.0793651	0	0	0	0	0
	ORF1a:T2087I	0	0	0.073692	0	0.311526	0	0	0	0.0214961	0.275482	0	0.0813008	0	0	0	0
[truncated: 5,047 more rows]
